# Supplementary material for: Synergistic and Dose-Controlled Regulation of Cellulase Gene Expression in Penicillium oxalicum
Source: PLoS Genet. 2015 Sep 11;11(9):e1005509. doi: 10.1371/journal.pgen.1005509 (PMC4567317; doi:10.1371/journal.pgen.1005509)
Supplement: S1 Table — (XLSX) [file pgen.1005509.s012.xlsx]

## Sheet: Sheet1
S1 Table. Primers used in this study.
Primer name	Primer sequences (5'→3')	Restriction enzyme analysis
PDE_01348-F1	GGTAAATGGCTGATGATAGG
PDE_01348-F2	CCGCCACTAAAGACAGCATG
PDE_01348-ptraR	AATGGGATCCCGTAATCAATTGCCCATTCTGGGCGAGCAAGCAAC
PDE_01348-ptraF	CAAGAGCGGCTCATCGTCACCCCATATCCTGCCTCCTCTGGCTAC
PDE_01348-R1	ATCTCCAGCGTGTTCCCATG
PDE_01348-R2	ACTTGTGGACTGCTCGGTAG
PDE_02036-F1	GCCGTATCATTGCCAGAGTC
PDE_02036-R2	TCCGAGCCATCTTTGAGTGT
PDE_02036-ptraR	AATGGGATCCCGTAATCAATTGCCCCAAGGTCCTCAGTATTCACG
PDE_02036-ptraF	CAAGAGCGGCTCATCGTCACCCCATTGGCGACGACACCTCCTATC
PDE_02036-R1	GAGCCAAGATGTTCAAAGGA
PDE_02036-R2	AGTCAACGCTCTGCCTTCTG
PDE_01419-F1	GTCCCGCTGCTGGGTAACAT
PDE_01419-F2	TGTTGTTGAAATCCGCAGTG
PDE_01419-ptraR	AATGGGATCCCGTAATCAATTGCCCCAGAAGGTTCCTGCGATTAC
PDE_01419-ptraF	CAAGAGCGGCTCATCGTCACCCCATGGCAACTACGCTGGATGTCG
PDE_01419-R1	ATTGAGCGTCGGTCTTGCTG
PDE_01419-R2	AATCGTGCTGACCACTTTCG
PDE_01903-F1	CGAGCAGGCTACAGGCTATG
PDE_01903-F2	GCGAGCAAAGCATCTACGAC
PDE_01903-ptraR	AATGGGATCCCGTAATCAATTGCCCCGATTTCGAGATTCCGTCCA
PDE_01903-ptraF	CAAGAGCGGCTCATCGTCACCCCATACCACCGAACTGGCTTTACG
PDE_01903-R1	AACCTCGCCATCCTCAAGAC
PDE_01903-R2	GAGTTTGCAGCAGACGAAGG
PDE_01706-F1	ACAACGGAAGCGACAGTCAA
PDE_01706-F2	AGGAGGCGAGGAGTTACGAG
PDE_01706-ptraR	AATGGGATCCCGTAATCAATTGCCCGAGACGCTGGTGCGAATCCT
PDE_01706-ptraF	CAAGAGCGGCTCATCGTCACCCCATGGCTTTGCTGTTCTTTGTGC
PDE_01706-R1	CGGCAATGGATGGCTGGTAC
PDE_01706-R2	GGTCGCGGCTGAGCATGTAG
PDE_02638-F1	AGGCGTTGCTGGTATCACAA
PDE_02638-F2	CGTGCTCGTGAATGAGGGTC
PDE_02638-ptraR	AATGGGATCCCGTAATCAATTGCCCCCGGCTTGGAGATTGATGCA
PDE_02638-ptraF	CAAGAGCGGCTCATCGTCACCCCATGCTCAGTTCCACGGAGTTTG
PDE_02638-R1	CTTCAACATCAGACGCACCA
PDE_02638-R2	ACGCTGGCATCACCGTTTCG
PDE_02852-F1	GCAGACAAAGCCTACCACAG
PDE_02852-F2	CAGTTCGCTGCTGCTGTCTA
PDE_02852-ptraR	AATGGGATCCCGTAATCAATTGCCCGAAGTTAGTAGGGAGGGAAG
PDE_02852-ptraF	CAAGAGCGGCTCATCGTCACCCCATCCGCACCACCTCGACCTAAC
PDE_02852-R1	GACGGATGCGAAACGAAGAG
PDE_02852-R2	ATAGAGCAAGCCCTGCGTCA
PDE_03054-F1	GGTGCAACGGAGATCCCACT
PDE_03054-F2	TTGTAGATTCGCCAGTTCGG
PDE_03054-ptraR	AATGGGATCCCGTAATCAATTGCCCTTGACGGCACAATGTGGATG
PDE_03054-ptraF	CAAGAGCGGCTCATCGTCACCCCATTTGGTGCCCAGTAGGACGAG
PDE_03054-R1	ACCTTGGCAACGGTCTCGTA
PDE_03054-R2	GGTTAGGAACGAATGCGACA
PDE_04095-F1	GTCTGGACCACAGGCACATC
PDE_04095-F2	ATAAGCCTTGTGCGTTCAGT
PDE_04095-ptraR	AATGGGATCCCGTAATCAATTGCCCTGGGCTTGTTCTGGAGTTGC
PDE_04095-ptraF	CAAGAGCGGCTCATCGTCACCCCATTCTTGCGTCCTCAGGTGTTC
PDE_04095-R1	CCAGCCGCATCAACGACCAT
PDE_04095-R2	CTGAACCCTTGCTTGCCACA
PDE_04396-F1	CCAAACTGACATACCCAACC
PDE_04396-F2	CATAACGTACCTGGTCCTCG
PDE_04396-ptraR	AATGGGATCCCGTAATCAATTGCCCAACTCTGGAAGGGAAATAGG
PDE_04396-ptraF	CAAGAGCGGCTCATCGTCACCCCATTTGAACACCGGGACAATGGA
PDE_04396-R1	AGCTGAGGTAAGGCTGAGTG
PDE_04396-R2	CTGCACCACATGCTGAAAGC
PDE_03960-F1	TAGTGCTGAGCCGTGGTTGG
PDE_03960-F2	TTTCCTTCCTTGGGTTTCAC
PDE_03960-ptraR	AATGGGATCCCGTAATCAATTGCCCACTCGGGTTGATTGTGATAG
PDE_03960-ptraF	CAAGAGCGGCTCATCGTCACCCCATTGTCGGCAGGTTGATAGGTC
PDE_03960-R1	TCTCGGGATCGGACGACTGG
PDE_03960-R2	AATCTCGCCCGTTCCTGAAT
PDE_03754-F	TGCTGGTCTGCGACAAAGTG
PDE_03754-F2	TGATTTCCCGTTATTGCTTG
PDE_03754-ptraR	AATGGGATCCCGTAATCAATTGCCCTAAAGGTCAAAGGCGTCAGT
PDE_03754-ptraF	CAAGAGCGGCTCATCGTCACCCCATTAGGATTGACGGACATACAG
PDE_03754-R	GATGATCGCAGACGGGAGGT
PDE_03754-R2	GGTCCCATGCGAACAGCACA
PDE_09973-F1	AAGGGTCCGCCCGCTTGTGA
PDE_09973-F2	ACTGGAAGATTCGCCGTTAC
PDE_09973-ptraR	AATGGGATCCCGTAATCAATTGCCCGCATGGGCAAAGTCAGGTAG
PDE_09973-ptraF	CAAGAGCGGCTCATCGTCACCCCATATGGATAGGGAGGTGGAACT
PDE_09973-R1	GTTCGTGACGATGCCACTCG
PDE_09973-R2	GGGAGCTGGAACAGTAGACG
PDE_05764-F1	ATCCTGCGATGGATGAACTG
PDE_05764-F2	GAACGGATTTCCTTGCTCTA
PDE_05764-ptraR	AATGGGATCCCGTAATCAATTGCCCATCAACACCACAGTCGCAAG
PDE_05764-ptraF	CAAGAGCGGCTCATCGTCACCCCATCTTTCCTTTCCGCCTTTGGT
PDE_05764-R1	AGTAGGCTACACCGCTCACC
PDE_05764-R2	GCCCGCAGTCAGCGTCTTGT
PDE_05643-F1	GATCCTCCGCTTCGTAAGTT
PDE_05643-F2	TCATCGCTCAAGGCGGAAAC
PDE_05643-ptraR	AATGGGATCCCGTAATCAATTGCCCGAAGCCCTGGTTTCTTATGC
PDE_05643-ptraF	CAAGAGCGGCTCATCGTCACCCCATCCTTGTGCCCATAATCCAGC
PDE_05643-R1	CGATCCCGAATTACCTGACC
PDE_05643-R2	TTCCTTTCGCTCGGTTCTCC
PDE_04716-F1	CCTTACTCACGATACCCTAC
PDE_04716-F2	CACTCGGTCGTGTTCAGTAA
PDE_04716-ptraR	AATGGGATCCCGTAATCAATTGCCCATTCTATCTTAGCGGTCAGG
PDE_04716-ptraF	CAAGAGCGGCTCATCGTCACCCCATATGACCCGAGATTCTATGAC
PDE_04716-R1	AGCTGGGCTATGGCTATGAG
PDE_04716-R2	AACTACCAGCGTTTCCTAAT
PDE_04503-F1	CGTGTCGTGACCCGAAAGTA
PDE_04503-F2	AAGTCTCCGTGGCTCATTTC
PDE_04503-ptraR	AATGGGATCCCGTAATCAATTGCCCACGAGGGTCAGTAGGGTAAA
PDE_04503-ptraF	CAAGAGCGGCTCATCGTCACCCCATGGCGTACCTGTAAATAGTGT
PDE_04503-R1	GCAAGTCCGACAGCTTATCC
PDE_04503-R2	TCAAGCCCAACCAGAACAAC
PDE_05163-F1	GAGCGGTGCAGTGACTATGA
PDE_05163-F2	GAAGGAGTAGAAAGGACCCG
PDE_05163-ptraR	AATGGGATCCCGTAATCAATTGCCCAACGGTCGGTCCTCATCCTG
PDE_05163-ptraF	CAAGAGCGGCTCATCGTCACCCCATCATTCTTCGTGCCGTCTCCC
PDE_05163-R1	GCTATCCGAGCCGATGACTA
PDE_05163-R2	CTTCCGAGTGCGGGCTTTCT-3
PDE_05030-F1	GGATAACCGTTGCAGGAGTA
PDE_05030-F2	TCTGCTCTGTCCTCCGAAAC
PDE_05030-ptraR	AATGGGATCCCGTAATCAATTGCCCTGCTTCATACCCGCTTGGAC
PDE_05030-ptraF	CAAGAGCGGCTCATCGTCACCCCATCGAGTCGGATGTGAGCGTAT
PDE_05030-R1	ACTTGTCGGCAGGGTAGAAA
PDE_05030-R2	GTAGGTCAGGGCATTACAGG
PDE_04621-F1	ACACGCACCCATTAGGAAAC
PDE_04621-F2	ATACCCTCAGACCCATTGAA
PDE_04621-ptraR	AATGGGATCCCGTAATCAATTGCCCCACAGACGGAGGGAGTGGAT
PDE_04621-ptraF	CAAGAGCGGCTCATCGTCACCCCATGGGATTATGCTGATTCTCGG
PDE_04621-R1	ACGGATGAGGCAGCCAAAGT
PDE_04621-R2	TCAGCAGGGCAAGGACAAGC
PDE_05999-F1	GACTCCTCAGGCGGAATCGT
PDE_05999-F2	CTTCCGCTGGCAAACTACAC
PDE_05999-ptraR	AATGGGATCCCGTAATCAATTGCCCGACGGTGGTCGTTCTGTTGT
PDE_05999-ptraF	CAAGAGCGGCTCATCGTCACCCCATATGTTTCGCTGGTGCTACGG
PDE_05999-R1	ACGAGCGATGCGAGAAATAG
PDE_05999-R2	TGGGAGGAATGCGAGGGTTT
PDE_06455-F1	AAGGATGCGACAACGGATGG
PDE_06455-F2	GTCGGGAAATACGATAAGGC
PDE_06455-ptraR	AATGGGATCCCGTAATCAATTGCCCAATGGTGGACAAGACGAGGC
PDE_06455-ptraF	CAAGAGCGGCTCATCGTCACCCCATGACTCTGCTCCTAGCGACTA
PDE_06455-R1	CAGTTTGGGATGCTTGTTTG
PDE_06455-R2	ACGGGAATCCGATCTAGTGT
PDE_08383-F1	TAAGGCGTTGGGTTTATGAC
PDE_08383-F2	CAGTGCTCAGCCTTTCACAA
PDE_08383-ptraR	AATGGGATCCCGTAATCAATTGCCCTTGGTAGGTGAGTAGGGTGG
PDE_08383-ptraF	CAAGAGCGGCTCATCGTCACCCCATTCGTCGTCGTCTCGCTAATC
PDE_08383-R1	GAGCCGCAGAAGGAAAGTCC
PDE_08383-R2	TCCGGTAGTCAACCGCTCAT
PDE_09227-F1	CGGGAATGGCATCCAGTAGC
PDE_09227-F2	TTTGAGTTCACGATCCCACC
PDE_09227-ptraR	AATGGGATCCCGTAATCAATTGCCCTGAGTCCGAGTGCCCGAAGC
PDE_09227-ptraF	CAAGAGCGGCTCATCGTCACCCCATGCTGCCATAGGATTACACTG
PDE_09227-R1	GGAACAGAATCCGCCACAAG
PDE_09227-R2	CAGTGAATGGGCGTACTTTG
PDE_08350-F1	GGCACGAGCCAGTGTTCTGA
PDE_08350-F2	TTGAACTCACCCTTTCCACC
PDE_08350-ptraR	AATGGGATCCCGTAATCAATTGCCCCACTTGAGCAGAAATGGGAC
PDE_08350-ptraF	CAAGAGCGGCTCATCGTCACCCCATTGGTGTAGAGGGTCGGATGG
PDE_08350-R1	ACGGCAAACAGCGGAGGGTA
PDE_08350-R2	TGTGGGTGAGTTGGTTACGG
PDE_07199-F1	TGCGATAGAAGCCGAGACCA
PDE_07199-F2	CGGTACAACTGGCGGCTTTG
PDE_07199-ptraR	AATGGGATCCCGTAATCAATTGCCCGCAAATAGCGAGGAAGAACG
PDE_07199-ptraF	CAAGAGCGGCTCATCGTCACCCCATATTCGCACTGTGGGTATCTC
PDE_07199-R1	CAGAGCCTGGGCACTACGAG
PDE_07199-R2	GCGTTCCCACTGCGTAAGAG
PDE_00973-F1	GTTCGTTCCGTGGCTGTGGC
PDE_00973-F2	CCTACCATGACTAGCGTTGC
PDE_00973-ptraR	AATGGGATCCCGTAATCAATTGCCCGAGGAGCGAAGTATGGTGAG
PDE_00973-ptraF	CAAGAGCGGCTCATCGTCACCCCATGTCCTCGGGCTTGATGTCTA
PDE_00973-R1	GTAACCACCAGCCATCACCC
PDE_00973-R2	GGGAGATACGAGGAGATTTG
PDE_06843-F1	AAGCAATTTCCAGGAGGGTT
PDE_06843-F2	GCCTGTATAGCCGGTGTCGA
PDE_06843-ptraR	AATGGGATCCCGTAATCAATTGCCCAGGACCGGAGCGACTAGAGC
PDE_06843-ptraF	CAAGAGCGGCTCATCGTCACCCCATTCGGATACGACTATAAGCAG
PDE_06843-R1	GGTAACCGCTGACTAACGAG
PDE_06843-R2	AGACTCTGCTCGGGACAACC
PDE_09729-F1	GACACCGAGGTCGTCCAGAA
PDE_09729-F2	TCACTCCGATCACGACAGAC
PDE_09729-ptraR	AATGGGATCCCGTAATCAATTGCCCCCTGGGACCTACACTATTCG
PDE_09729-ptraF	CAAGAGCGGCTCATCGTCACCCCATAGCGGAAAGCCCGACACTAG
PDE_09729-R1	CCGAAGCCCATTCTCCCACC
PDE_09729-R2	CGGTGGACTTACCCAAACAT
PDE_01582-F1	GCTAAAGCCGTTCAACCCAG
PDE_01582-F2	TTTAGTAGTCCCACTCCTCC
PDE_01582-ptraR	AATGGGATCCCGTAATCAATTGCCCGAAGACGGATGACTCGCAAC
PDE_01582-ptraF	CAAGAGCGGCTCATCGTCACCCCATGCCAAGGCAGCCCAGGTAGA
PDE_01582-R1	CAAACATGGGCATGGGAAGC
PDE_01582-R2	AAGGCTCTTGTCCCGTGTAT
PDE_02821-F1	TGGGTGCCTGCTCCCGTTAT
PDE_02821-F2	TCGGCATCCAGTCAGTAGGT
PDE_02821-ptraR	AATGGGATCCCGTAATCAATTGCCCGGACGGGTGGGTGAGTGAGA
PDE_02821-ptraF	CAAGAGCGGCTCATCGTCACCCCATCGCACCTAGTGATCCTAACA
PDE_02821-R1	ATCTTGCCTGTAGATCCCTC
PDE_02821-R2	CGCTGCCTGAGTAAGTTCTG
PDE_03225-F1	CGAGACCAAATGCTCCAAGC
PDE_03225-F2	AGATTACAGACGCCCACAGT
PDE_03225-ptraR	AATGGGATCCCGTAATCAATTGCCCAGCGTAAGTCGGCGAACAGA
PDE_03225-ptraF	CAAGAGCGGCTCATCGTCACCCCATCGTGCTTTGTGGGAGATGCT
PDE_03225-R1	GGTCACCGTCCTCAAACGAG
PDE_03225-R2	CATGTTCATCAATGGCAGAC
PDE_04009-F1	TGTCTTGCCTGGCTAATGCG
PDE_04009-F2	CGGTGGTACGCCTGATGTTC
PDE_04009-ptraR	AATGGGATCCCGTAATCAATTGCCCGAGCAACACCCAGGAGGACA
PDE_04009-ptraF	CAAGAGCGGCTCATCGTCACCCCATACCAAACCGTGCGAGGATGT
PDE_04009-R1	CGCAATGCTCCCGCTCAAGT
PDE_04009-R2	CCCGATTTCTTTGGTGGGTG
PDE_09981-F1	CCTCAAAGGCACAGTAGTTG
PDE_09981-F2	GCACAAGCCAGGAAGACCAC
PDE_09981-ptraR	AATGGGATCCCGTAATCAATTGCCCCTCCCATCATCTACACTTCG
PDE_09981-ptraF	CAAGAGCGGCTCATCGTCACCCCATGCCGACCTTGGCTTGAACCG
PDE_09981-R1	GCGTCTGCGTCATTCACATT
PDE_09981-R2	CCAAGTCCATTCACCCTGTA
PDE_04896-F1	GTTTGATCGGCACCTTTGTC
PDE_04896-F2	GTGCCTGTCAACCGTTCCAT
PDE_04896-ptraR	AATGGGATCCCGTAATCAATTGCCCCAACCACATCTGCGATCTAC
PDE_04896-ptraF	CAAGAGCGGCTCATCGTCACCCCATTTGTTGTCCTGCTGCCTTAC
PDE_04896-R1	ACTGGCAAGCGGAACCTCAC
PDE_04896-R2	TCCACCACCGAGTGTATTGC
PDE_04982-F1	ACTCCAGACTCCAATCCCTC
PDE_04982-F2	GAAAGCACCCTATGCCTGTG
PDE_04982-ptraR	AATGGGATCCCGTAATCAATTGCCCGGAGATGCCTGAATGTGAGC
PDE_04982-ptraF	CAAGAGCGGCTCATCGTCACCCCATCTCCTCATGTTCCTCCACTG
PDE_04982-R1	TCAACGCATGTAGACGCTAG
PDE_04982-R2	AAGGGACCGATGAAGAGGAC
PDE_05166-F1	GGGTAAAGTGAGGGTATTCG
PDE_05166-F2	GATTGCGTGTCCTGGGTATT
PDE_05166-ptraR	AATGGGATCCCGTAATCAATTGCCCCGGGTTGCGTTGAATAAGGA
PDE_05166-ptraF	CAAGAGCGGCTCATCGTCACCCCATAAAGGCTCGGCGTTTCAACT
PDE_05166-R1	TGTTCAGTCCCACTTTCGTC
PDE_05166-R2	TGACCCGAGGCATTGTAGCG
PDE_06387-F1	AGTGGAATCGCTGGAATGGG
PDE_06387-F2	CACTCGGGATACCGTACAAA
PDE_06387-ptraR	AATGGGATCCCGTAATCAATTGCCCGCAGGAATGGATGAGAACCC
PDE_06387-ptraF	CAAGAGCGGCTCATCGTCACCCCATGCCCTTCCCTTTGCCTATTC
PDE_06387-R1	AGCAGCCTGTTCACCATTCA
PDE_06387-R2	TTCGGCTGGAAGGACTATGA
PDE_01196-F1	TCAACTTCCGAGTTCCATAC
PDE_01196-F2	GGACTGTGGTAGCGAGTTGT
PDE_01196-ptraR	AATGGGATCCCGTAATCAATTGCCCAGAGGGAAACCAGCAACACG
PDE_01196-ptraF	CAAGAGCGGCTCATCGTCACCCCATCGGAACGCATATCAGTAATC
PDE_01196-R1	ATGACTCAAACTCAGCCCAC
PDE_01196-R2	CTCTTCACTCTGTTGGCTCA
PDE_00167-F1	CCAACCTTCTCCTCCGTCAT
PDE_00167-F2	CACCATCTGATTCCGCTTAC
PDE_00167-ptraR	AATGGGATCCCGTAATCAATTGCCCCTGGACGCTCGCAATGGTTA
PDE_00167-ptraF	CAAGAGCGGCTCATCGTCACCCCATGGTTGGCAAACTCTGGGATA
PDE_00167-R1	GACATTCCTGCGTGGTAGCG
PDE_00167-R2	TTTGCATCACCACTGCCTCT
PDE_03616-F1	GGTCGTTATGAGATACCCAG
PDE_03616-F2	GCATACGACTACCGACTTTG
PDE_03616-ptraR	AATGGGATCCCGTAATCAATTGCCCAGGAGATGTAGACCGCAAGG
PDE_03616-ptraF	CAAGAGCGGCTCATCGTCACCCCATCAGTGCCATATCAGCGTCAT
PDE_03616-R1	TACTGCTCTGCCAAGCGTAC
PDE_03616-R2	ATGGGCATCCAGGTTGTCTT
PDE_07319-F1	CCGGGTATGCTGTCGTTTCA
PDE_07319-F2	AGATCGTCGGGCAATAAGGA
PDE_07319-ptraR	AATGGGATCCCGTAATCAATTGCCCTCTCGAAGGCAGTCTGGAAT
PDE_07319-ptraF	CAAGAGCGGCTCATCGTCACCCCATGGGGTTATCGGTGCCGTCTA
PDE_07319-R1	TGCACCGACACGTTAGTTAG
PDE_07319-R2	TTGGAAGCCCGACGGTATCA
PDE_01025-F1	GTCCCACGTACATCACCTCC
PDE_01025-F2	CAGGATTGGCACCTCGTCTC
PDE_01025-ptraR	AATGGGATCCCGTAATCAATTGCCCGGACCGATGCCGAACCACTT
PDE_01025-ptraF	CAAGAGCGGCTCATCGTCACCCCATGCACTCTTGATGGTCCTACC
PDE_01025-R1	GTCTACGGACGCCCTTGTGA
PDE_01025-R2	GGCAAAGTGACCAACCGAAT
PDE_00938-F1	GGCATACGCTCGATGTTGGG
PDE_00938-F2	CTTGCCGAACGGTACGAGAT
PDE_00938-ptraR	AATGGGATCCCGTAATCAATTGCCCTTATCAGAGTGAGCCGAGCC
PDE_00938-ptraF	CAAGAGCGGCTCATCGTCACCCCATTGCCCGTTTCTGTCCTGTCT
PDE_00938-R1	TGGGTGACTTGAGGGCTACA
PDE_00938-R2	GCTGTGGTTCCCTTTCCTAT
PDE_08488-F1	CTATCTACCGTTGCCTGCTT
PDE_08488-F2	CTGCTGCATAGCGGCCTTGT
PDE_08488-ptraR	AATGGGATCCCGTAATCAATTGCCCGGTGAAAGCGGAGATGGATA
PDE_08488-ptraF	CAAGAGCGGCTCATCGTCACCCCATAGCCGGTTCTGACTGTCTCC
PDE_08488-R1	AGTGGGCTTTGACGGTGTAT
PDE_08488-R2	CCAGAGCCACCGAATTACAT
PDE_09585-F1	GACCCATCACGTCCAAATAC
PDE_09585-F2	ACTTGGTATGTGCGAATGGT
PDE_09585-ptraR	AATGGGATCCCGTAATCAATTGCCCAAATAGCGCCCAAGTTAGTG
PDE_09585-ptraF	CAAGAGCGGCTCATCGTCACCCCATAGTCTATGTGCGACGGGTCT
PDE_09585-R1	AATACGTCGCCACTCCTTCG
PDE_09585-R2	CTGCCACCAACGCTCACCAG
PDE_09985-F1	ACGATACGCCCTCAACACCA
PDE_09985-F2	CAACAACTGGCAGGATTACA
PDE_09985-ptraR	AATGGGATCCCGTAATCAATTGCCCGAAGCGAACGGTCTTTCCTA
PDE_09985-ptraF	CAAGAGCGGCTCATCGTCACCCCATACGGACGCTCAATGGTTAGG
PDE_09985-R1	GCATGGTGGCAGCGACTCCT
PDE_09985-R2	ATCCGAACAAGCCAAGAACG
PDE_01234-F1	ATCGTTCGTGCAAGCGTCAA
PDE_01234-F2	ACTCAATGCCACAATACCGA
PDE_01234-ptraR	AATGGGATCCCGTAATCAATTGCCCCGTGGACGTTCCCGAATCCT
PDE_01234-ptraF	CAAGAGCGGCTCATCGTCACCCCATCATGATCGGTTCTGCCTGAG
PDE_01234-R1	GACAGCACGGGCATTCTTCG
PDE_01234-R2	AGAAGGTCTTACCTCCAACC
PDE_06375-F1	TGGTCGTATGACTGGTATGG
PDE_06375-F2	CCGCTAGGCAGCAGGCAAAT
PDE_06375-ptraR	AATGGGATCCCGTAATCAATTGCCCCCCAAGCGACGGTGGAAAGT
PDE_06375-ptraF	CAAGAGCGGCTCATCGTCACCCCATTCCTCACCCGACACTTCCAG
PDE_06375-R1	GAAGTTCCCACCGAGCTATT
PDE_06375-R2	TCCGCATTGACGTGACTCTA
PDE_07809-F1	CTTCCACGATCTGTGCTACT
PDE_07809-F2	AGTAGAGCAAGGGCTGTAAG
PDE_07809-ptraR	AATGGGATCCCGTAATCAATTGCCCGGGAACACCGCAGAGGAAAC
PDE_07809-ptraF	CAAGAGCGGCTCATCGTCACCCCATGGCTCTTGCCAATGAGGTAT
PDE_07809-R1	GCCATAGGCACGACCTTGAT
PDE_07809-R2	CAGTCGCCTACCGTGTCGTG
PDE_05394-F1	GCCCGACTACTCCTACCTGC
PDE_05394-F2	TCGGGTCAGCGTCGCAAGGT
PDE_05394-ptraR	AATGGGATCCCGTAATCAATTGCCCTGGGCGTCATGGGCTTAGAG
PDE_05394-ptraF	CAAGAGCGGCTCATCGTCACCCCATCGGGCGTCAGTTATGATGGT
PDE_05394-R1	CAATCGCTCGATACCCTGAA
PDE_05394-R2	ATCTTGGAACACGGAGGTGC
PDE_03379-F1	CAATCAGACGCACCGCCACC
PDE_03379-F2	ACAATAGTGACACCGCTCAG
PDE_03379-ptraR	AATGGGATCCCGTAATCAATTGCCCGTCAAGAAGGACAGGGATGT
PDE_03379-ptraF	CAAGAGCGGCTCATCGTCACCCCATCTTGGGAATACGAGTAACGG
PDE_03379-R1	TCCAGATGTTTGCCGACCTA
PDE_03379-R2	AGGTAGACTGCCACTTAGCC
PDE_01792-F1	TTGTGGGAGCCTGCTTCTTC
PDE_01792-F2	GCGAATGAAGAGCCCACAAC
PDE_01792-ptraR	AATGGGATCCCGTAATCAATTGCCCCCTGGTCGCCATAGGAGGGT
PDE_01792-ptraF	CAAGAGCGGCTCATCGTCACCCCATCATAATGGCAGGATGACAGG
PDE_01792-R1	GCGTCGTCCCTATCTCACTA
PDE_01792-R2	TCTGCAAGGCTTGGGACATA
PDE_07722-F1	GCTTCGTGCCGAGCAAAGTA
PDE_07722-F2	GGGTGAACTTCTTCGCTCTA
PDE_07722-ptraR	AATGGGATCCCGTAATCAATTGCCCGTCCATGCAGCACATGAAAC
PDE_07722-ptraF	CAAGAGCGGCTCATCGTCACCCCATGGACGTGGTCAACGTATGCA
PDE_07722-R1	CTTGGCACTCCCATCGGTCT
PDE_07722-R2	AGCTGGTTGGGAAATGTGGC
PDE_06213-F1	CTCAGTGCTCTGCTGCTACG
PDE_06213-F2	GTCGTCCCGGTCCAGCACTT
PDE_06213-ptraR	AATGGGATCCCGTAATCAATTGCCCGTGCGTACTGCGTAAAGAGT
PDE_06213-ptraF	CAAGAGCGGCTCATCGTCACCCCATTGGATGTTGAGGTGCGAGTG
PDE_06213-R1	GAGGGCGATGCCGATACAAG
PDE_06213-R2	TGGAGCCCGACAACTCAAAT
PDE_00136-F1	ACTGCTGCTTCTCCACATCC
PDE_00136-F2	TTGAAAGGTCGGGCAAGTAG
PDE_00136-ptraR	AATGGGATCCCGTAATCAATTGCCCTGAGGGTATTTGCGGTAGAG
PDE_00136-ptraF	CAAGAGCGGCTCATCGTCACCCCATCCCTTGCTTGTCTTCCTTCT
PDE_00136-R1	GCGATATTATGGTCCACAGC
PDE_00136-R2	CAATCCCTCCCAAGACCCAC
PDE_00230-F1	TGTGGCTTGCAGAGCTTCTT
PDE_00230-F2	GTGGCTCGTAAATTGGCTAG
PDE_00230-ptraR	AATGGGATCCCGTAATCAATTGCCCGAACTCCGACGGGTCAAGAT
PDE_00230-ptraF	CAAGAGCGGCTCATCGTCACCCCATTTTTGTCCGCTCTGCTTCTC
PDE_00230-R1	CAAGTGCCTAACAGGAGGAC
PDE_00230-R2	CGCACAGACACGCATCAACG
PDE_00251-F1	GAACCTGCGTGGGAGATTAC
PDE_00251-F2	TTCCTTGGCGATCCAGAACC
PDE_00251-ptraR	AATGGGATCCCGTAATCAATTGCCCCACTCAGGATAGAGGGTCAA
PDE_00251-ptraF	CAAGAGCGGCTCATCGTCACCCCATGCCTCTGTGGTGCTTGAGTA
PDE_00251-R1	AACTTGCCTGGAATATCTGG
PDE_00251-R2	GTTGGATTTGCCCGTGTTGC
PDE_01692-F1	GAAGAGTGGGATTGGCTTAC
PDE_01692-F2	CCACAGCCCGAGAAAGTCCC
PDE_01692-ptraR	AATGGGATCCCGTAATCAATTGCCCGAGCGAGTCGTAGTTTGGAT
PDE_01692-ptraF	CAAGAGCGGCTCATCGTCACCCCATGTTGTCTATGGGTTCCTGTC
PDE_01692-R1	GGGTGTTTGTGGGAGCCTAT
PDE_01692-R2	GGAGGGAAAGGGAAACTCAT
PDE_01948-F1	GGCGAGCACATCACCCTTAA
PDE_01948-F2	GGACAGAATCGCCGTTAGTG
PDE_01948-ptraR	AATGGGATCCCGTAATCAATTGCCCTGCTGTCAAGTCCGCCTACC
PDE_01948-ptraF	CAAGAGCGGCTCATCGTCACCCCATATCACCACTGGCTTACACGG
PDE_01948-R1	GCGTTGCCGTAGTATGGAGC
PDE_01948-R2	TGGTGGTAGAGGGAGTTCAT
PDE_01536-F1	CTCGGACGAATAGGGTGGCA
PDE_01536-F2	CCGCACTGAAACCGTTACCC
PDE_01536-ptraR	AATGGGATCCCGTAATCAATTGCCCGTTGGGCGGAAGTTGAAAGC
PDE_01536-ptraF	CAAGAGCGGCTCATCGTCACCCCATGGGATGAATCTCAAAGCACG
PDE_01536-R1	GCTGAGCGTGTATCGGTGAA
PDE_01536-R2	CACGAAACGATGAGAAGTCC
PDE_02184-F1	CGCCTTGTGAAGAACGATAC
PDE_02184-F2	CTCGGCGCAGCTATTACCGT
PDE_02184-ptraR	AATGGGATCCCGTAATCAATTGCCCATCAATGCGACAAGTCCACC
PDE_02184-ptraF	CAAGAGCGGCTCATCGTCACCCCATAGGGAATGATGACGATGACG
PDE_02184-R1	GGTGGTTGGGTATTACTTGG
PDE_02184-R2	GGAGGTTCACGTCGCACAGG
PDE_09792-F1	GAGTGGCCTTTGGTATTCTG
PDE_09792-F2	GGCGTATCCTCAGGTATCAC
PDE_09792-ptraR	AATGGGATCCCGTAATCAATTGCCCAAACAACGGCCAGGCTCCAC
PDE_09792-ptraF	CAAGAGCGGCTCATCGTCACCCCATGTAACCACTTACGCTCACGC
PDE_09792-R1	ACTAAACGGATGGGTTGCTG
PDE_09792-R2	GATGCTACCTCTGCGTGCTG
PDE_04295-F1	AAGCATCCTGCGATAGACGT
PDE_04295-F2	ATGACTCGTCAGCCCAGCAA
PDE_04295-ptraR	AATGGGATCCCGTAATCAATTGCCCGGAAGAAAGAGGGAAACACC
PDE_04295-ptraF	CAAGAGCGGCTCATCGTCACCCCATGGGTATTCATCTCGGTAGCA
PDE_04295-R1	CGTAGGCCAACTAGGCATCA
PDE_04295-R2	CACATTCGCCATGTCCGATC
PDE_05866-F1	GCCTGCATTGAGGTTCGTCG
PDE_05866-F2	GACAAGTTTGGCGTGGAAGT
PDE_05866-ptraR	AATGGGATCCCGTAATCAATTGCCCCATCCTCGCAGATTTCACAG
PDE_05866-ptraF	CAAGAGCGGCTCATCGTCACCCCATCATCTCAACCTGGCTCTGGC
PDE_05866-R1	GAATACCTCCCACTCACCTC
PDE_05866-R2	GAAATGTTCCCTCCGTGTCG
PDE_04960-F1	ACATCAACAGGAGGAAGGTG
PDE_04960-F2	TCGGGACATTTGTAGAAGCC
PDE_04960-ptraR	AATGGGATCCCGTAATCAATTGCCCCCTCGTTCCGATCTCATCAC
PDE_04960-ptraF	CAAGAGCGGCTCATCGTCACCCCATAGGCTCTTTCCAGTCATCTC
PDE_04960-R1	AAGGGACAAACGAAGGATGG
PDE_04960-R2	TCCAGGTAAGTCACGGTTCA
PDE_05726-F1	GCCAAGATGGAGGGTAGGAA
PDE_05726-F2	GCAGGATGGGCGTATAGTGT
PDE_05726-ptraR	AATGGGATCCCGTAATCAATTGCCCGGGCAAGCGACCAAGATAAG
PDE_05726-ptraF	CAAGAGCGGCTCATCGTCACCCCATCTATACTGAAGACCGCCACA
PDE_05726-R1	GCCGCTAGAAAGACCTCTGC
PDE_05726-R2	ATCGCAACCCACCCAGGTAC
PDE_04795-F1	CAGCAACCGTCCCGCATAGA
PDE_04795-F2	TCATAGCTCCGTGCTTCATC
PDE_04795-ptraR	AATGGGATCCCGTAATCAATTGCCCGTGCTGCGGTTGTGGAGTGG
PDE_04795-ptraF	CAAGAGCGGCTCATCGTCACCCCATATTTCCGGTGATTCTGCTCG
PDE_04795-R1	CCACCATTTAGACGGTTGAG
PDE_04795-R2	TCGCAGGGCTCTTGACTTCT
PDE_05162-F1	ACCGTATGATGGATGGAGTG
PDE_05162-F2	TCCAAGGGCGTAACTGTCGA
PDE_05162-ptraR	AATGGGATCCCGTAATCAATTGCCCGGGAGTGGTCGTGTTGCTTC
PDE_05162-ptraF	CAAGAGCGGCTCATCGTCACCCCATATGAGGAATCGTCCAGGGTG
PDE_05162-R1	CTCGTTCCTCGTCTCGCACT
PDE_05162-R2	TGCCACCACCCATCCATTCC
PDE_05036-F1	GGCTTACACCGAGGGAGTTT
PDE_05036-F2	ACGCAAACAGCCTCCATCAG
PDE_05036-ptraR	AATGGGATCCCGTAATCAATTGCCCGAGCCGGTCTCGACCATAGA
PDE_05036-ptraF	CAAGAGCGGCTCATCGTCACCCCATTCAGACACTTTCGGGATTGG
PDE_05036-R1	GCGAAGGATTGCGGAAGTCA
PDE_05036-R2	GGTGCTTCAGCTCCTTAGCG
PDE_05378-F1	AGCTCATGCTCCTCAACCAC
PDE_05378-F2	TCTGCGTCTGTGACTTTCTC
PDE_05378-ptraR	AATGGGATCCCGTAATCAATTGCCCCGAGCGTAGGCGGCACTCAA
PDE_05378-ptraF	CAAGAGCGGCTCATCGTCACCCCATAGTCTCCCTTGGCGACTTGG
PDE_05378-R1	ACTGCCACCATCGTACACTT
PDE_05378-R2	CCCAAGGCCACTTTCACAAC
PDE_04528-F1	TCCCTGACATCCATAAGCAC
PDE_04528-F2	GGGCATTGTTTCGATCCTCC
PDE_04528-ptraR	AATGGGATCCCGTAATCAATTGCCCATGTCTCATTGCGGTTGACG
PDE_04528-ptraF	CAAGAGCGGCTCATCGTCACCCCATCCTGCCAACCGTCCGTCATA
PDE_04528-R1	ATGAAAGTGCTTGCGGGAGA
PDE_04528-R2	GTCTCCACCGAGTTCACAAC
PDE_05845-F1	GACTCCTCGGGATTGTCTGG
PDE_05845-F2	GGGACCATAGATCGAAAGCG
PDE_05845-ptraR	AATGGGATCCCGTAATCAATTGCCCGAGGGATTGCGTGAGGATGT
PDE_05845-ptraF	CAAGAGCGGCTCATCGTCACCCCATCTTTCCATCGGGACCACAGA
PDE_05845-R1	CAGCCCGATGCGAGTCCAAC
PDE_05845-R2	CTCGCTCGGCTTGAATGACC
PDE_05995-F1	TCGCATCTGTCACTTCTGGC
PDE_05995-F2	CGGGCTCTACAATTCCAGTC
PDE_05995-ptraR	AATGGGATCCCGTAATCAATTGCCCGCTTCACCTTGGCGATACGG
PDE_05995-ptraF	CAAGAGCGGCTCATCGTCACCCCATGTATTCCTGCCTGCCACCAC
PDE_05995-R1	AGTACGAGCCACCAAGCAAC
PDE_05995-R2	AGTGGGTATCAAATCGTGGC
PDE_03610-F1	GCCCAGTCATATCAAAGTCG
PDE_03610-F2	CCCGTCGTCGTATTTGATAG
PDE_03610-ptraR	AATGGGATCCCGTAATCAATTGCCCGCGACTAAGGCTGGTGAACG
PDE_03610-ptraF	CAAGAGCGGCTCATCGTCACCCCATGTCACGCCTGTTACGTTATG
PDE_03610-R1	CATGTTCACGCGGGTTATGC
PDE_03610-R2	GACTGGAGCCGACGACTTGC
PDE_03425-F1	GTGACAGGTGTAAGCAGGAT
PDE_03425-F2	TTCCAGCCAACATCAAAGTC
PDE_03425-ptraR	AATGGGATCCCGTAATCAATTGCCCCTAGATGCTTCGTCCGTTGG
PDE_03425-ptraF	CAAGAGCGGCTCATCGTCACCCCATTGGGTCCATCCTATTCAGCC
PDE_03425-R1	GATTCGTGCGTGATGTTGAG
PDE_03425-R2	TGCTGTCCGATAGCGGTCTT
PDE_09129-F1	CCAAGTATAAGCCGAGTGCG
PDE_09129-F2	GAAGCCTTCCGTACAAACTG
PDE_09129-ptraR	AATGGGATCCCGTAATCAATTGCCCATGAAGGGAATCCCAAGACC
PDE_09129-ptraF	CAAGAGCGGCTCATCGTCACCCCATACGATGGCAGATCACGACAG
PDE_09129-R1	AGCAAGGGATTGACCAGGAG
PDE_09129-R2	GATTGACAGCAAGCGGCACA
PDE_08667-F1	AGTGACCTTCCGTTACTCCT
PDE_08667-F2	TTTCATTGCCCGCCATCTCA
PDE_08667-ptraR	AATGGGATCCCGTAATCAATTGCCCAGCTGATGTTCGCCATGCTC
PDE_08667-ptraF	CAAGAGCGGCTCATCGTCACCCCATGCCCTTTACTTCCCTGTTTC
PDE_08667-R1	ATACAGAGCACCGAGACCTA
PDE_08667-R2	GTGACTCGCATTGTCCTTAT
PDE_08372-F1	TCCCTGTCCACGTCTTTGAT
PDE_08372-F2	TGGGAGGGTGAATGGGTTTC
PDE_08372-ptraR	AATGGGATCCCGTAATCAATTGCCCAGGTGGGAAGTGGAAGACAG
PDE_08372-ptraF	CAAGAGCGGCTCATCGTCACCCCATCCTTGTCAGGGCATATCCTT
PDE_08372-R1	GAATTGGACGAGCAGAACAG
PDE_08372-R2	AACCAAAGCCGCTGTGCTAC
PDE_08118-F1	ACTTGTAGCCCGTTCTGTTC
PDE_08118-F2	ATCCGGCGGCTGTGAAGTAC
PDE_08118-ptraR	AATGGGATCCCGTAATCAATTGCCCGACAAGCACGAAGGCAATCC
PDE_08118-ptraF	CAAGAGCGGCTCATCGTCACCCCATTGCCCTACGGGTCTTCATCG
PDE_08118-R1	ATGCGGCAGAGCAGGTTGTT
PDE_08118-R2	AGAGTGGGTCTGCCGACTAG
PDE_07134-F1	GTGGGAACCCTCGGACCTTG
PDE_07134-F2	GGGCAGTACAGCCACTTCAA
PDE_07134-ptraR	AATGGGATCCCGTAATCAATTGCCCGAAAGCCGCCCTATGAACGA
PDE_07134-ptraF	CAAGAGCGGCTCATCGTCACCCCATGGCTGTCTCCTGCGAAATGG
PDE_07134-R1	TCCAGGTCCAGATGGGCTTA
PDE_07134-R2	CATCCCTGGGTGAAGAACAA
PDE_07184-F1	CTCGACTAGCCGTCTGGTAC
PDE_07184-F2	TCGCCTCGACAATGCTCACG
PDE_07184-ptraR	AATGGGATCCCGTAATCAATTGCCCGATACGGATGAGGAAGAGGG
PDE_07184-ptraF	CAAGAGCGGCTCATCGTCACCCCATCTGTTGGGTGGCTTGTCTGA
PDE_07184-R1	GATTCTGCCTTGTCGGTTGG
PDE_07184-R2	TGACTTGCCTCCTTCTCCCT
PDE_07487-F1	CAGTCCAGCGGGCACAATAA
PDE_07487-F2	GAATGCCGATGACTTTACGC
PDE_07487-ptraR	AATGGGATCCCGTAATCAATTGCCCTGACTTCGTGGCGACTTACA
PDE_07487-ptraF	CAAGAGCGGCTCATCGTCACCCCATCCATCATAAACCCTGGAGTC
PDE_07487-R1	GTGTCCACGGTTATTTCCCT
PDE_07487-R2	CTGCCACAGCCAAGGCGTAC
PDE_07973-F1	CTCCATCGACGCCATAGTCA
PDE_07973-F2	CGACTACTCGGCAAACCCTT
PDE_07973-ptraR	AATGGGATCCCGTAATCAATTGCCCATGCCCTAGAGCGCACCAGA
PDE_07973-ptraF	CAAGAGCGGCTCATCGTCACCCCATCGAAATCTCAAACCCTCACG
PDE_07973-R1	CCAAGGTCTGGTCCGAGTGT
PDE_07973-R2	TGGGAGTGGAGGAGGGAGTA
PDE_04311-F1	CCTCGCCAACGGAGCCTTCA
PDE_04311-F2	CCCCTCGACCCAGTACGATT
PDE_04311-ptraR	AATGGGATCCCGTAATCAATTGCCCGGCGTAGGGCGAGTGAAGTG
PDE_04311-ptraF	CAAGAGCGGCTCATCGTCACCCCATTACCTCCAAGACCCAGACAT
PDE_04311-R1	AGCTCCCATGTTGTCGTTGT
PDE_04311-R2	CCAGCATCGCCAATTCCTAT
PDE_00295-F1	CTTGCGTCAATCGGCTCCTG
PDE_00295-F2	GCAGATACCTCCAACTTCCC
PDE_00295-ptraR	AATGGGATCCCGTAATCAATTGCCCGACTGGGTGTTAATGAGTGG
PDE_00295-ptraF	CAAGAGCGGCTCATCGTCACCCCATACATTCTCCCTACCGCCTCC
PDE_00295-R1	GTGCAACATGGAGGTACGAT
PDE_00295-R2	GAAACGGAGACATTCAGACG
PDE_01486-F1	CGGAGTCACTATCATCCAGC
PDE_01486-F2	ATGGAAGCCAGCACTTACCC
PDE_01486-ptraR	AATGGGATCCCGTAATCAATTGCCCTTCTGCCAGTGGTCAGTTTC
PDE_01486-ptraF	CAAGAGCGGCTCATCGTCACCCCATAACGAGTGGAGTATCGCATC
PDE_01486-R1	ATTCACGGGCAGGGATGGTC
PDE_01486-R2	TACTGCCAGAGCGTATTGTC
PDE_04071-F1	CTTCCTCCCTTACGATCACG
PDE_04071-F2	TCGATTCACCACGCAAGTAG
PDE_04071-ptraR	AATGGGATCCCGTAATCAATTGCCCGCCAAGCGTGTATGTATCTG
PDE_04071-ptraF	CAAGAGCGGCTCATCGTCACCCCATCGATTGTGCCCGTTTGTTCT
PDE_04071-R1	ACGAATCCACCTGGCAGCAC
PDE_04071-R2	ACGAGCAACTTCTGGAGCAA
PDE_04461-F1	CTGGAGCGACCGATTGACCT
PDE_04461-F2	CGGGCAGTGGCAAGCAGTAT
PDE_04461-ptraR	AATGGGATCCCGTAATCAATTGCCCGACATTGGCGATGGTGGAGG
PDE_04461-ptraF	CAAGAGCGGCTCATCGTCACCCCATAACTGCCGAATCCTCCACTA
PDE_04461-R1	TATCTAAGCGGCGGACTACC
PDE_04461-R2	GACGCCCGCTAACTTGAATA
PDE_04633-F1	AAGCGTGGCTAACCATTCGG
PDE_04633-F2	GGGTGCAACGAGGGCTACAA
PDE_04633-ptraR	AATGGGATCCCGTAATCAATTGCCCTCGGTTCCAAGAAGATAGCG
PDE_04633-ptraF	CAAGAGCGGCTCATCGTCACCCCATGGGACTTACGAAGAATGGAC
PDE_04633-R1	TGACCAGCAGCATCACCTCA
PDE_04633-R2	TCCGTTTCGTGGCTGTCTGG
PDE_05453-F1	TTCGCAAGAACGCAGGTATG
PDE_05453-F2	CTTGAGGTTGGCATTGTGGG
PDE_05453-ptraR	AATGGGATCCCGTAATCAATTGCCCGGAAGTTTGAGAAGGGAAGC
PDE_05453-ptraF	CAAGAGCGGCTCATCGTCACCCCATTCAGACCCTTGGCTGGATAA
PDE_05453-R1	TTCGGCGACTTTGTGGAACA
PDE_05453-R2	GCTATCGCTGCTATCTTCAC
PDE_03353-F1	GTTCGCCATCGCCGTTGTAG
PDE_03353-F2	GAGACTGGAAGTGGGAGGAC
PDE_03353-ptraR	AATGGGATCCCGTAATCAATTGCCCAGAAGGCAAAGTGCGAGGAC
PDE_03353-ptraF	CAAGAGCGGCTCATCGTCACCCCATGGGGCTCAGTGCTACCTTCA
PDE_03353-R1	CGGGCAGTTCAGAACATACA
PDE_03353-R2	CCGCCAGAGGTAATTTCAGT
PDE_06759-F1	TGGCTAAGCTCGCTGCACTC
PDE_06759-F2	CGAGGGTGACGCTTTGGTCG
PDE_06759-ptraR	AATGGGATCCCGTAATCAATTGCCCGAGATTGCTGGTGAGTCCTG
PDE_06759-ptraF	CAAGAGCGGCTCATCGTCACCCCATAAACACCCGCTCGCCCAATG
PDE_06759-R1	CTTCTTGGTTCCACCTGTGC
PDE_06759-R2	CCGAGACGCAGCGTTAGTGG
PDE_06888-F1	TCTCCTTCCGCCGCAGTTGG
PDE_06888-F2	AGGAGTTCGTAGTGGAGCAA
PDE_06888-ptraR	AATGGGATCCCGTAATCAATTGCCCTACCCGATCTCGGACTTACT
PDE_06888-ptraF	CAAGAGCGGCTCATCGTCACCCCATGAGTAGAACACTGCCACAAC
PDE_06888-R1	ATCGCCAGCGGAAACAAGGT
PDE_06888-R2	GGATGTAGCCACCCACTGAA
PDE_04903-F1	TCGGAGGCTTCACAAGAACA
PDE_04903-F2	TCTAGCGTGTACCTGCTTCC
PDE_04903-ptraR	AATGGGATCCCGTAATCAATTGCCCAACGGGTTCGGTTGAAATGG
PDE_04903-ptraF	CAAGAGCGGCTCATCGTCACCCCATTTGGCCCTATGCTCAACTCT
PDE_04903-R1	CCACCGTCCGAGGCTTCTAC
PDE_04903-R2	ACAATGGGCTACGGCTGGAC
PDE_01531-F1	CATAGCCCGCCCGTATTAGA
PDE_01531-F2	CCCGATGTATGACCAAACCA
PDE_01531-ptraR	AATGGGATCCCGTAATCAATTGCCCTCGGAGAAGGGAGTGAATGT
PDE_01531-ptraF	CAAGAGCGGCTCATCGTCACCCCATTACCCTCTGACCACTTACCG
PDE_01531-R1	TCTCCGATTCCGTCCAAGTA
PDE_01531-R2	TTCTCAACCTCGGCGACTGC
PDE_08526-F1	CTCCTTCGTCCGACTTCAGC
PDE_08526-F2	CGACGATTTGTGGCAGAGTA
PDE_08526-ptraR	AATGGGATCCCGTAATCAATTGCCCACTGGCGGGAAACGAGGATG
PDE_08526-ptraF	CAAGAGCGGCTCATCGTCACCCCATTCTCGCCGTCTCCAAGAATT
PDE_08526-R1	GAAATCTGAGCAGCTCTGTG
PDE_08526-R2	ATCCGACGGGTCAACTCATT
PDE_00471-F1	ATCCGATGAGGCGGTGGTGT
PDE_00471-F2	TGGGCATGTGGGCTGGTTTG
PDE_00471-ptraR	AATGGGATCCCGTAATCAATTGCCCAGGTAAGAGGCGGAACGAAT
PDE_00471-ptraF	CAAGAGCGGCTCATCGTCACCCCATACAAATAAGACAGCGTGCCG
PDE_00471-R1	TGTGCTATCGTCGTCTGGGT
PDE_00471-R2	AGTGGACGCAAGAAGAACAA
PDE_00300-F1	AGGAGGAATCAGGACAAGGT
PDE_00300-F2	AGTGGGCATCCTTCGGAACA
PDE_00300-ptraR	AATGGGATCCCGTAATCAATTGCCCGGTCTCCCGTTAGGTGTCTT
PDE_00300-ptraF	CAAGAGCGGCTCATCGTCACCCCATTTTCTTCAAGGCGGATGTCT
PDE_00300-R1	GCAAGAACGGGCGATACAAC
PDE_00300-R2	CCTGTATCGGGCTTCAGTCG
PDE_01373-F1	ACGGTGACTTGACCTACTGA
PDE_01373-F2	CCAGTCTTCCCATCGCTTAG
PDE_01373-ptraR	AATGGGATCCCGTAATCAATTGCCCGATCACCGCTGTCGCCGAAC
PDE_01373-ptraF	CAAGAGCGGCTCATCGTCACCCCATAAGAGTCCGACCTTAGTGGA
PDE_01373-R1	CCCTGCTTGTATCTCCTCCA
PDE_01373-R2	TACTACGCTACTTCCCAAGC
PDE_01919-F1	GTCTCGACTTTCCTGCACTG
PDE_01919-F2	AGTGACTCAAGGCTGCAAGG
PDE_01919-ptraR	AATGGGATCCCGTAATCAATTGCCCCAGGGAGGTCAAGACAATAC
PDE_01919-ptraF	CAAGAGCGGCTCATCGTCACCCCATCCTCCGTCATTTCCACTCCC
PDE_01919-R1	CCTCGGCGTGGTATCAGTAG
PDE_01919-R2	CGTAAAGGTGCAGCCACTAG
PDE_01570-F1	CGTCGTGCTTTCGCTTCAGG
PDE_01570-F2	TCCCGAATGAGGGCAAGAGC
PDE_01570-ptraR	AATGGGATCCCGTAATCAATTGCCCCCACGGATCTTTCCCGCAGT
PDE_01570-ptraF	CAAGAGCGGCTCATCGTCACCCCATTCGGACTTCTCACTCTTCTC
PDE_01570-R1	TGGGCGGGTCAGTGATGGTT
PDE_01570-R2	TCGCTCTGTCCCTCGTAGGT
PDE_02584-F1	CGGTCAAGGCTTAGATTGTG
PDE_02584-F2	TTTCTCATGTGGGCTGTAGG
PDE_02584-ptraR	AATGGGATCCCGTAATCAATTGCCCGGTGGGCGCATCATCTACGA
PDE_02584-ptraF	CAAGAGCGGCTCATCGTCACCCCATTCTTGTCCGGTTTCGGTGTC
PDE_02584-R1	CCACCGACCCGATACACTAA
PDE_02584-R2	CCTTGACGATCAAAGCGGTA
PDE_03271-F1	TTAACGAAGGCAGGGTGGTG
PDE_03271-F2	ACAGCTCGTTGCTCGGTTGC
PDE_03271-ptraR	AATGGGATCCCGTAATCAATTGCCCCGCCCGAAACCCAGACGATT
PDE_03271-ptraF	CAAGAGCGGCTCATCGTCACCCCATTGAGTAATGCCGTTTGTCCC
PDE_03271-R1	GGTCCATGTCGAGCGTATCT
PDE_03271-R2	GCCACTTTCAGGATGCGATA
PDE_02456-F1	CCGTTGCCAGTTTCTTGATG
PDE_02456-F2	GTGACGTAGCTGCGTGTATG
PDE_02456-ptraR	AATGGGATCCCGTAATCAATTGCCCAGTCTGGACGACCGCACCTA
PDE_02456-ptraF	CAAGAGCGGCTCATCGTCACCCCATAACGGTGTCGCTATGTAAGG
PDE_02456-R1	ACCGCAATAATGTGGAGACG
PDE_02456-R2	TATTCCGACTGCTGACTCCC
PDE_03967-F1	ATGCCGTCCGTCACCAAAGT
PDE_03967-F2	TCCAGGATAAGGCGAACAGG
PDE_03967-ptraR	AATGGGATCCCGTAATCAATTGCCCAAATGGTCGTGGCAGGAGTT
PDE_03967-ptraF	CAAGAGCGGCTCATCGTCACCCCATCGGATCTTGTGGTGGCTTAG
PDE_03967-R1	TGGACTCTGCTCACGGCTCT
PDE_03967-R2	CAAGGCTACCAAGTCCAGTC
PDE_09961-F1	GCTAAAGCACGCCGATAACA
PDE_09961-F2	CGCCTCGCAAGAGCCGTAAT
PDE_09961-ptraR	AATGGGATCCCGTAATCAATTGCCCACAGCACGGAATCGGAATAG
PDE_09961-ptraF	CAAGAGCGGCTCATCGTCACCCCATGGAGGTGGAGCGTGCGTTAG
PDE_09961-R1	GACGGCAGCCCATAAACAAT
PDE_09961-R2	GATCGTGTAGAGGGAACTGA
PDE_09868-F1	ACTTCCCACCATCAATCACC
PDE_09868-F2	TCGGTGACTTCGACGGTAGG
PDE_09868-ptraR	AATGGGATCCCGTAATCAATTGCCCCCAAGCCACAGGCACAGACA
PDE_09868-ptraF	CAAGAGCGGCTCATCGTCACCCCATGGCTTTCATTTCCGTCTGTC
PDE_09868-R1	GAACTGCCCACTACAGACAC
PDE_09868-R2	TGAGAACGGGAACCGAAGAG
PDE_05583-F1	TCCGACGAGGATCTGAACTA
PDE_05583-F2	GCCTGGCGTGGGAGGTTCTT
PDE_05583-ptraR	AATGGGATCCCGTAATCAATTGCCCACGGAGCCTTGCTTGTTTAG
PDE_05583-ptraF	CAAGAGCGGCTCATCGTCACCCCATGACCTGCGTTGATGGACTGA
PDE_05583-R1	CTTCGGAAAGGACCCTCTGG
PDE_05583-R2	CTGTGGGCTCTGAGGCAACG
PDE_05297-F1	GTCTCAACACGCTGTAAACG
PDE_05297-F2	GCCGACCTCGAATGATAGCC
PDE_05297-ptraR	AATGGGATCCCGTAATCAATTGCCCGTGCCCTGGTGTATTCTCAT
PDE_05297-ptraF	CAAGAGCGGCTCATCGTCACCCCATCTGAACCAAGAAACCAGGAG
PDE_05297-R1	GCGGGTTAAGTTTGGTGATC
PDE_05297-R2	CACGCTTCCTGATTCTTTGC
PDE_05925-F1	CCCCAACGAGAAGTCCATCC
PDE_05925-F2	GAACTGCGTCGTCCAGGGTA
PDE_05925-ptraR	AATGGGATCCCGTAATCAATTGCCCTTGGCGGCGATCAGACATAG
PDE_05925-ptraF	CAAGAGCGGCTCATCGTCACCCCATTTGAGGGTAATGGGTGACGA
PDE_05925-R1	GAGTCGGAATCGTCCACAGC
PDE_05925-R2	AGTCAAGAGGTGGAGTGGAT
PDE_06483-F1	AGAGGAGGAAAGGACAGGAG
PDE_06483-F2	TGCGTAATGCGGTGTAGCAC
PDE_06483-ptraR	AATGGGATCCCGTAATCAATTGCCCGTCTCGTAAACGGTCTGTGG
PDE_06483-ptraF	CAAGAGCGGCTCATCGTCACCCCATAGAAGATGCTGGACTTGGAC
PDE_06483-R1	GCTCACCACCATCAAACTCC
PDE_06483-R2	GCTCACTAATGGGCTTTCC
PDE_03456-F1	AGGGCTTCCTAAACGTGCTT
PDE_03456-F2	CAGAGTCGCCAAGTTGATTG
PDE_03456-ptraR	AATGGGATCCCGTAATCAATTGCCCGGGTACGAGTAACGGCGAAT
PDE_03456-ptraF	CAAGAGCGGCTCATCGTCACCCCATCTCTTGCCGCTTGCTTGGAT
PDE_03456-R1	CGCCGAGTGACTTCTATTGC
PDE_03456-R2	TTGGTCTAAGGCGTCAGGTT
PDE_09037-F1	TTGGTCGCTTCCGCAACATC
PDE_09037-F2	TTCCCAGCAATGCCAGACCA
PDE_09037-ptraR	AATGGGATCCCGTAATCAATTGCCCCGTCGCCGACTTGCGGAGTA
PDE_09037-ptraF	CAAGAGCGGCTCATCGTCACCCCATTGGTCTGAGTAGTCGGTTCT
PDE_09037-R1	CTACCTCACTTGCCAACATA
PDE_09037-R2	CGATACCAATGTCGCCAAGC
PDE_08648-F1	CAAGGTCCGCATCCAGGGTC
PDE_08648-F2	CGACCAGTTCCTGCTCAAGT
PDE_08648-ptraR	AATGGGATCCCGTAATCAATTGCCCTTTGGCGGGATGGAGAAACT
PDE_08648-ptraF	CAAGAGCGGCTCATCGTCACCCCATCAGTTCCAGCCAGTACCCAT
PDE_08648-R1	ATCGCAACCAGTCTCAAGGA
PDE_08648-R2	TGTGCCGTCCTGCTTGCTAA
PDE_08531-F1	AGCAGTTGTCAGGGCGTGTT
PDE_08531-F2	GGGTGGATCAAGCGTTACTG
PDE_08531-ptraR	AATGGGATCCCGTAATCAATTGCCCGCAGACCAAACCTCGGAGTA
PDE_08531-ptraF	CAAGAGCGGCTCATCGTCACCCCATTAGGTATCGGTCGCAGAATC
PDE_08531-R1	ACATTGCGAGCCGTCCGTTG
PDE_08531-R2	TCGGCTGCGTCAAATAGTCA
PDE_07554-F1	GCGGTTCATCGCTTCATCTT
PDE_07554-F2	ATGCGGAGACGGTTGAGTGA
PDE_07554-ptraR	AATGGGATCCCGTAATCAATTGCCCGAACTCGATGCGAACAAAGC
PDE_07554-ptraF	CAAGAGCGGCTCATCGTCACCCCATGCACGTCTTGCGTCTCACTA
PDE_07554-R1	AGGATCTTCTTGAGCGGGAC
PDE_07554-R2	GGTGTAGTTGAAGAGGGACA
PDE_06927-F1	CGGGCATATTGTTCCAGGTC
PDE_06927-F2	AGGCTGTTGAGGTTTGTGCT
PDE_06927-ptraR	AATGGGATCCCGTAATCAATTGCCCGCCGCTCAAAGATAACCAAG
PDE_06927-ptraF	CAAGAGCGGCTCATCGTCACCCCATTGACACTCTGCCATCATCCC
PDE_06927-R1	TCGCTTCCCGATTAGGTTCT
PDE_06927-R2	TCAACAGGCGACCATAACCC
PDE_07631-F1	TCCAACGCCCAGTGAGACAC
PDE_07631-F2	AAACGGTACATGACGCCTAG
PDE_07631-ptraR	AATGGGATCCCGTAATCAATTGCCCGGATGAACAGGCTCGTAGTG
PDE_07631-ptraF	CAAGAGCGGCTCATCGTCACCCCATCCAGGACGGATGCCTACTTT
PDE_07631-R1	GGAGGCTCTACGCACAAATA
PDE_07631-R2	TTCTGTATCCCACGCCCTCT
PDE_09318-F1	GTGTCCAACAAGCGTAGTGA
PDE_09318-F2	GCCAGATGGGTTGTCGAGTG
PDE_09318-ptraR	AATGGGATCCCGTAATCAATTGCCCAACGGAATGTCAGCACCACT
PDE_09318-ptraF	CAAGAGCGGCTCATCGTCACCCCATCGCTTTCTAGGCTTCACGAC
PDE_09318-R1	AGCAGCGTATGCCCGATTTG
PDE_09318-R2	TCTACCACCCAACTCGCACT
PDE_00959-F1	CCCTGGTCGGTGTATTTCGG
PDE_00959-F2	AGTCCGTCCCAAATGTCCTC
PDE_00959-ptraR	AATGGGATCCCGTAATCAATTGCCCTGGCGACAAGCTGAGTGGAT
PDE_00959-ptraF	CAAGAGCGGCTCATCGTCACCCCATGGTTTCCGTTAATGGCAGTG
PDE_00959-R1	AGTCTCCACTTGGGTAGCAG
PDE_00959-R2	CAAACCAGCTTCATTGTTCC
PDE_00198-F1	GCAATCAAACGCTTTCGTGG
PDE_00198-F2	GGCTTATGGAAGCGACACGA
PDE_00198-ptraR	AATGGGATCCCGTAATCAATTGCCCTACAGTGGGCGGGAAGAGGG
PDE_00198-ptraF	CAAGAGCGGCTCATCGTCACCCCATAGTGCAACCTGCCTACCTTA
PDE_00198-R1	AGTCAGCGAACCGTGTCATT
PDE_00198-R2	TGAGACCCGAGCGAACATTA
PDE_02512-F1	TTCACTCGGTAGTACCTTCG
PDE_02512-F2	GGCCAGCCACATACCTTCCG
PDE_02512-ptraR	AATGGGATCCCGTAATCAATTGCCCAGGTGTCGTGTTGTGGGTTG
PDE_02512-ptraF	CAAGAGCGGCTCATCGTCACCCCATCAACTGCCTGTAACAACCCT
PDE_02512-R1	TGTCACGAGCGACTACTTCT
PDE_02512-R2	GATCGTGTTTGCTGCCCTCA
PDE_03298-F1	AGCTGCTGTCGGTGTAGGTG
PDE_03298-F2	CAGTGCCGACCCTACGCTAG
PDE_03298-ptraR	AATGGGATCCCGTAATCAATTGCCCATACGATAATCGCCGTCTGG
PDE_03298-ptraF	CAAGAGCGGCTCATCGTCACCCCATGCGTTGTGCGTTGTTTGAGT
PDE_03298-R1	AGCACTGGGAGGCTCATAAA
PDE_03298-R2	AAATGGCATAGGCGGTAGTG
PDE_06037-F1	CCGACATAAACGATACCCTC
PDE_06037-F2	GAAGCAACGGTACGATTGAG
PDE_06037-ptraR	AATGGGATCCCGTAATCAATTGCCCTGGACTACCAAACCGACCTG
PDE_06037-ptraF	CAAGAGCGGCTCATCGTCACCCCATGGAGGTAGGAGAAGGTGAGC
PDE_06037-R1	ACGGGTCAGGGCTATGGTTG
PDE_06037-R2	TCGCACTCTATCCAGGTTCT
PDE_06458-F1	CATCCCGTAGGCGGAGAACC
PDE_06458-F2	CCTCAGAACTGCCTCTTATC
PDE_06458-ptraR	AATGGGATCCCGTAATCAATTGCCCACGATGCTGGTGATGCGATG
PDE_06458-ptraF	CAAGAGCGGCTCATCGTCACCCCATCGTGCCGATTGCTATTTCTG
PDE_06458-R1	TTACAGCGACCTGCATAGTG
PDE_06458-R2	GCTTGCTGGGATAAATACGG
PDE_06651-F1	AGATTGGTCTTCGTGGTTGG
PDE_06651-F2	TAACAACCGCAATCGGGACA
PDE_06651-ptraR	AATGGGATCCCGTAATCAATTGCCCGTCAGCCTTACCCTCAGTTC
PDE_06651-ptraF	CAAGAGCGGCTCATCGTCACCCCATGAGGAGGCTCATCACTAAAC
PDE_06651-R1	GTGGATTCCCTTTGATGGTC
PDE_06651-R2	CCACCTTACCCACCCAAAGC
PDE_08984-F1	TGGTGAAGGCAAGGTAGGAG
PDE_08984-F2	TGCGATCCTAGTGCCCTTGA
PDE_08984-ptraR	AATGGGATCCCGTAATCAATTGCCCCTTGACGAGGCGACGAGTTA
PDE_08984-ptraF	CAAGAGCGGCTCATCGTCACCCCATCATCCACCATCTCGCCTTGC
PDE_08984-R1	GGCAGCCCTCTGGAATAACG
PDE_08984-R2	GGTCCGAGTATTCAATCAGG
PDE_07097-F1	TGCGTCTTCAGCACCAACAG
PDE_07097-F2	GGAGCCTCCTCCATCTGAAT
PDE_07097-ptraR	AATGGGATCCCGTAATCAATTGCCCCTGTGCGAAGAGCGGAGGTG
PDE_07097-ptraF	CAAGAGCGGCTCATCGTCACCCCATGATGGTAGCGGAGTATGTCT
PDE_07097-R1	TCCTATACGAACCGATACCC
PDE_07097-R2	CCGAGAAAGGTTGGTGCTAC
PDE_01988-F1	TCTGCGAGCATCAGGCATCT
PDE_01988-F2	AATCCACCATCAGTAGTCGG
PDE_01988-ptraR	AATGGGATCCCGTAATCAATTGCCCGGCAAACGGAATGGAGACGA
PDE_01988-ptraF	CAAGAGCGGCTCATCGTCACCCCATAGATTCCCGCCATCAACACT
PDE_01988-R1	CCTCGCTGGGTGGTGACTTG
PDE_01988-R2	AGGTCGTCGTGAGAACTTGC
PDE_08869-F1	CCACGTCTCGCTACACTCAA
PDE_08869-F2	CGTGTCAGCGATAGACGACC
PDE_08869-ptraR	AATGGGATCCCGTAATCAATTGCCCAAGGCAAGGGTGACGCAGAG
PDE_08869-ptraF	CAAGAGCGGCTCATCGTCACCCCATGTCGGCTCTTACCACCACCT
PDE_08869-R1	GATACTGGGTGTTAGGTTGC
PDE_08869-R2	TCAGGACATACCGTAGTGAG
PDE_01364-F1	TGAGGCTAAGGACTGGAAGG
PDE_01364-F2	AAGCGTGCCCACCGCAAGAA
PDE_01364-ptraR	AATGGGATCCCGTAATCAATTGCCCAGGATGCGGTATCGGTGGGT
PDE_01364-ptraF	CAAGAGCGGCTCATCGTCACCCCATCGCTGACTTTCCGAGTATGA
PDE_01364-R1	TGGCGAACTTGGATCTTGCA
PDE_01364-R2	GAGTTCACTGGTGCCGTTGC
PDE_09744-F1	GGGATGGAAGGGTTGAGACT
PDE_09744-F2	TGCCGATTCTGGTGGACGAT
PDE_09744-ptraR	AATGGGATCCCGTAATCAATTGCCCCTCGCTATCGTTGGAATGTG
PDE_09744-ptraF	CAAGAGCGGCTCATCGTCACCCCATTACCTCTTAGACGGCTCTGC
PDE_09744-R1	CCTCAATCGCATCGTTCTCG
PDE_09744-R2	GCCTCCACGATAATACCTAG
PDE_02064-F1	GAGATAGACCGCAGATACCC
PDE_02064-F2	GGACTATTCCCGTTTGGTGG
PDE_02064-ptraR	AATGGGATCCCGTAATCAATTGCCCCCAATCAGGCAGGACCACTT
PDE_02064-ptraF	CAAGAGCGGCTCATCGTCACCCCATAGGGAGTCCAGAGGAATACA
PDE_02064-R1	ACTCCTGGACAAGCCTCTGC
PDE_02064-R2	CGCTGGGCGGAAGCAAGAGT
PDE_06846-F1	CATTCGAGTAGCCGATCCAG
PDE_06846-F2	AGTCGAAGGCTAGAGTTGGT
PDE_06846-ptraR	AATGGGATCCCGTAATCAATTGCCCGCGTGAAGTTGAAAGGGATG
PDE_06846-ptraF	CAAGAGCGGCTCATCGTCACCCCATGCAATCACTGCCAATCCATC
PDE_06846-R1	GACATCCCTCCAACAGCATC
PDE_06846-R2	GTCTGGGTGAGTATTGAGGA
PDE_09711-F1	ATCCTTGATCCGCCGTCCTG
PDE_09711-F2	GTCCCACTGGCAACCGAATC
PDE_09711-ptraR	AATGGGATCCCGTAATCAATTGCCCCTTGCCCACCGATTGAAGAT
PDE_09711-ptraF	CAAGAGCGGCTCATCGTCACCCCATCTACTGGACCTCGCACTTTC
PDE_09711-R1	TGCAGAGGCAGTTGAAGCAG
PDE_09711-R2	TCGGTGATTACAATCCCTCC
PDE_07793-F1	TGTTCGAGCCTCGCAAGTGT
PDE_07793-F2	CCTGCCCGTCAATATGGTTC
PDE_07793-ptraR	AATGGGATCCCGTAATCAATTGCCCTTGCGTGTAGCACCTGGTTA
PDE_07793-ptraF	CAAGAGCGGCTCATCGTCACCCCATGAGTCTTTAAGGCGTTCACC
PDE_07793-R1	GCTTGAAATAGCAGGGACGA
PDE_07793-R2	CAGCCATTTATTCCCGCACA
PDE_00486-F1	CTGGTATGGTGTCGGCTTCG
PDE_00486-F2	GGAGGGAAGATGCTGAGAAG
PDE_00486-ptraR	AATGGGATCCCGTAATCAATTGCCCCTGAGTTTCTGGGAGTTTCC
PDE_00486-ptraF	CAAGAGCGGCTCATCGTCACCCCATCCGTGTAGGCGTTGCCATAT
PDE_00486-R1	AGCTGTCTGCATAGCCTGTA
PDE_00486-R2	TTGCAGTAGCCACCCGTTGT
PDE_05430-F1	TGACCACGAGACTGAGGAGC
PDE_05430-F2	GAACCCTCCTCCACAACTCT
PDE_05430-ptraR	AATGGGATCCCGTAATCAATTGCCCGCTCGCCTCTATGAAACCAA
PDE_05430-ptraF	CAAGAGCGGCTCATCGTCACCCCATCGCAGCCCATGTTTCCAATG
PDE_05430-R1	GCAGCCTATTCTGTGCGTGA
PDE_05430-R2	CTTTAGGCGGCAAACGGTAC
PDE_01231-F1	GTTGATGTGCTGCCTTGGAG
PDE_01231-F2	AGCGTGTTCATGTTCTTCCG
PDE_01231-ptraR	AATGGGATCCCGTAATCAATTGCCCGTCGCCAGAACCGCCTACGT
PDE_01231-ptraF	CAAGAGCGGCTCATCGTCACCCCATAGAATCCCTGTCCACATCCG
PDE_01231-R1	GCCGATTCTGGCATACTTTC
PDE_01231-R2	CCCTTACACCGTGTCTTCTT
PDE_03694-F1	TCAACGACCCATCCTCTGTA
PDE_03694-F2	CTCGGGCAATGTACCCAACG
PDE_03694-ptraR	AATGGGATCCCGTAATCAATTGCCCGATGAGAACGGAGGGAAGTG
PDE_03694-ptraF	CAAGAGCGGCTCATCGTCACCCCATATTTAGCCTGGGTCCTTCGT
PDE_03694-R1	CCGAAGGAACTGTTAGCGTA
PDE_03694-R2	TGCCCGAACTCAAGCCCTAT
PDE_00087-F1	GGAACTTGGCGTAGGCATCA
PDE_00087-F2	GGTGGTCTCGCAGCATCGTA
PDE_00087-ptraR	AATGGGATCCCGTAATCAATTGCCCTGACCACGGAGACCGAGAAG
PDE_00087-ptraF	CAAGAGCGGCTCATCGTCACCCCATGTCATCCAGCAACAGAACCA
PDE_00087-R1	GACAGTCCTGAGGTGGCAAT
PDE_00087-R2	GCCGACCGACCAACTACATC
PDE_00428-F1	GTTGAGCCATGAACCGAAGA
PDE_00428-F2	GCCGTAGTCAAGCCTTCCAG
PDE_00428-ptraR	AATGGGATCCCGTAATCAATTGCCCGGTTCCACGGCTGGGTTTCA
PDE_00428-ptraF	CAAGAGCGGCTCATCGTCACCCCATCTAACCTGATACCGAGTCCA
PDE_00428-R1	TCCTGGGAACCCGACTCACT
PDE_00428-R2	TTGATCGTGGATTGCGGAGG
PDE_00349-F1	CAAAGTCCACCAGGGCAAAC
PDE_00349-F2	GGAGTGGGTAGGATTGGAGT
PDE_00349-ptraR	AATGGGATCCCGTAATCAATTGCCCTTCCGTGTCCAAGGAGCAAT
PDE_00349-ptraF	CAAGAGCGGCTCATCGTCACCCCATCGTGGGACACCTACTGCTTG
PDE_00349-R1	GATCCTCGCATCAGCGTCTA
PDE_00349-R2	ATCACCTCGCTCTGACTCTT
PDE_01436-F1	CTGAAATCCGCTTCGGTGGT
PDE_01436-F2	CGAGAAACACGCTGCTGGTA
PDE_01436-ptraR	AATGGGATCCCGTAATCAATTGCCCACGGCAGCAGCACGGTATGG
PDE_01436-ptraF	CAAGAGCGGCTCATCGTCACCCCATCCAACTTTCCCAACCGAATC
PDE_01436-R1	ACAAGACCCTGGGTGCGATT
PDE_01436-R2	AACCGGGTCAAGATCACAGG
PDE_01400-F1	CCAGGCTGAAGAAGTTGACA
PDE_01400-F2	GCGAGCCACGACGACCACAT
PDE_01400-ptraR	AATGGGATCCCGTAATCAATTGCCCCGGGCACTCATCAACTGGTC
PDE_01400-ptraF	CAAGAGCGGCTCATCGTCACCCCATCATGTACTTTGCTGGGTTCG
PDE_01400-R1	ATCTCGTTCCTGTGCCGTGT
PDE_01400-R2	TGGGCGTCATTCAACCTTCC
PDE_01826-F1	CCGCCTCGACTTATTCTCAG
PDE_01826-F2	GCAGCAAGTAGAAAGTCAGG
PDE_01826-ptraR	AATGGGATCCCGTAATCAATTGCCCTGAGGCAGTGAGGCGTAAGT
PDE_01826-ptraF	CAAGAGCGGCTCATCGTCACCCCATCCATCCTTGGCGTCTTTCAG
PDE_01826-R1	CCGACTTGGGAGCGTTCGTC
PDE_01826-R2	GCTATGAGTGCGTCGCTGTT
PDE_01512-F1	GTTCTTTACCGAGCCTATCC
PDE_01512-F2	GGGCCAGAACGTCGTAGTGA
PDE_01512-ptraR	AATGGGATCCCGTAATCAATTGCCCCCTCTTTGGTGTCTGGCATT
PDE_01512-ptraF	CAAGAGCGGCTCATCGTCACCCCATACAGGTCCACGCACATAACT
PDE_01512-R1	AAGCAGCGACAGAGCAAGGA
PDE_01512-R2	AGTAAGGAGGGCTCAAATGC
PDE_02772-F1	CCGAGGCATGAGTGTAGAAC
PDE_02772-F2	GTCTTTACCCGCTAGTGCCG
PDE_02772-ptraR	AATGGGATCCCGTAATCAATTGCCCTTGGCTTTCTGGTTGCTCCA
PDE_02772-ptraF	CAAGAGCGGCTCATCGTCACCCCATACTGTGGCAAACCCTCTGTA
PDE_02772-R1	AAGAAAGGTCTCAGAGCACC
PDE_02772-R2	CCCGCAATCGAACCAATACC
PDE_03001-F1	TGCCCACGATGAAGCATACA
PDE_03001-F2	GTTCCTATCCTTCGGGTGAC
PDE_03001-ptraR	AATGGGATCCCGTAATCAATTGCCCGGGTCGAGGTTAAGCCAAGC
PDE_03001-ptraF	CAAGAGCGGCTCATCGTCACCCCATGGACCTGTGCTTTGATACGC
PDE_03001-R1	CACGGTCTGTGCTGTGAATG
PDE_03001-R2	CGGGTCCACCAAACCATTCC
PDE_03122-F1	CGGACAACGGCTCAATCACG
PDE_03122-F2	CGCTAACAGTTGCAGGTATG
PDE_03122-ptraR	AATGGGATCCCGTAATCAATTGCCCGGGAGCGAAACCCACTTGAT
PDE_03122-ptraF	CAAGAGCGGCTCATCGTCACCCCATATCCTGCTGTAAACTGTGAA
PDE_03122-R1	CCGTTCACTCCTTCCCGATC
PDE_03122-R2	TACCGTGGTCCTCTATGTCT
PDE_03082-F1	TCTCAGTGGAGGAATGTTGC
PDE_03082-F2	GCCCGTAAGTGTTCTGTAGG
PDE_03082-ptraR	AATGGGATCCCGTAATCAATTGCCCAATCAGTCAATCATCGGCAC
PDE_03082-ptraF	CAAGAGCGGCTCATCGTCACCCCATCACTGCTCGCTCTGTCAAGG
PDE_03082-R1	CTGGGTAGAAGTCGGGAACA
PDE_03082-R2	TGGATGACGCTGCCATAGGC
PDE_02932-F1	GACAGGCTCGGTGTCAGTAA
PDE_02932-F2	GGCAGATGAGCCCGATACAG
PDE_02932-ptraR	AATGGGATCCCGTAATCAATTGCCCAATGACGGATTCCAAAGAGG
PDE_02932-ptraF	CAAGAGCGGCTCATCGTCACCCCATCGTTTCAGCCTGTGCTCTTC
PDE_02932-R1	GTCATCGTCCGCCCACTCAT
PDE_02932-R2	TTCCCTTGGCCCAGTGCTAT
PDE_02986-F1	TCAAAGGGCGTGTAGGTTCG
PDE_02986-F2	GCGGGTGATTGTGAATACGG
PDE_02986-ptraR	AATGGGATCCCGTAATCAATTGCCCGAGCGTGCGACAGTTTAGGA
PDE_02986-ptraF	CAAGAGCGGCTCATCGTCACCCCATCGCAGCTCACGTTTGACATT
PDE_02986-R1	ATACTCCTCATCCCGACTGC
PDE_02986-R2	TAACTCCCAACACCACAACG
PDE_02739-F1	GAAATGAGGCAAACCGAAGC
PDE_02739-F2	GTCCTGCCTTTCGCACCACC
PDE_02739-ptraR	AATGGGATCCCGTAATCAATTGCCCTCATACCCACTGGCACGAAT
PDE_02739-ptraF	CAAGAGCGGCTCATCGTCACCCCATTCCGATGAGGGATAGAGGGC
PDE_02739-R1	GAATCTGGGCTCTGAATCTC
PDE_02739-R2	TCAGGCGGGCAGAAACTTAA
PDE_02773-F1	TCCAGACCGAGCAGTAGATG
PDE_02773-F2	GCGGGCTCTACCTCCCATCA
PDE_02773-ptraR	AATGGGATCCCGTAATCAATTGCCCCAAGCGGGAGGGTTGGGATT
PDE_02773-ptraF	CAAGAGCGGCTCATCGTCACCCCATACCAGCGACTCTGCCCATCT
PDE_02773-R1	CCACCGCTCAAGACGGGACT
PDE_02773-R2	AGCCATTCGTGCCGCTTCTG
PDE_02308-F1	CCACGGATTGTCTTCAGGTA
PDE_02308-F2	TGCAGGAAACCCTTCTAACG
PDE_02308-ptraR	AATGGGATCCCGTAATCAATTGCCCGCAGGGTCTGTATTTGTTGC
PDE_02308-ptraF	CAAGAGCGGCTCATCGTCACCCCATAGGTGGAGCCTGTCTGTTCT
PDE_02308-R1	CACCAGCGTAAGTGACAAGC
PDE_02308-R2	CAGGGTTACGAGAAGGTGAG
PDE_03204-F1	TGCCGCAATGTTCTGGTGGG
PDE_03204-F2	GTAGTCCCGCTGAGGCTGTC
PDE_03204-ptraR	AATGGGATCCCGTAATCAATTGCCCAGCCAGAATACGCAATACAC
PDE_03204-ptraF	CAAGAGCGGCTCATCGTCACCCCATCGTTGTCGGCCAGTGTCCAT
PDE_03204-R1	TTCGCATAAGGCGGCAAAGT
PDE_03204-R2	GCACCCTGGAATGAGTAGCC
PDE_03237-F1	TTCCCGCCGAGCAAATCAAC
PDE_03237-F2	TACCGATGTTCCAATGACGC
PDE_03237-ptraR	AATGGGATCCCGTAATCAATTGCCCAAGTCCAAGACGGGAACAGG
PDE_03237-ptraF	CAAGAGCGGCTCATCGTCACCCCATATCATCCGTCGGTCCTGCTT
PDE_03237-R1	AACCCATCACGAGCACCAAC
PDE_03237-R2	AACAGCAGTCTACACCCACA
PDE_03023-F1	GCGGATGAGTGTTATTTGCG
PDE_03023-F2	CGGGACCAGGTTGAAGTTTG
PDE_03023-ptraR	AATGGGATCCCGTAATCAATTGCCCTGAGCGGAAGTATGAACCCT
PDE_03023-ptraF	CAAGAGCGGCTCATCGTCACCCCATCTTCTTCGCTTGTCCGTCTT
PDE_03023-R1	ACAAGACCCGCATCACTACA
PDE_03023-R2	CGCTGATAGCGTTCGCAACT
PDE_04139-F1	GTATCGCTGGTGGAGGAGTC
PDE_04139-F2	CCCTGGGACTCGCCTATGGT
PDE_04139-ptraR	AATGGGATCCCGTAATCAATTGCCCAGCATTCCCTAGCCTTGAGC
PDE_04139-ptraF	CAAGAGCGGCTCATCGTCACCCCATATACGCAAACAGGTATAGGG
PDE_04139-R1	TTCAGCATCAGCCAACATCG
PDE_04139-R2	TCGGATCACTTGAACTCCCT
PDE_04266-F1	GGCAGCGTCGTTAAGGGATA
PDE_04266-F2	GGGCGACTGCACCACTTTGG
PDE_04266-ptraR	AATGGGATCCCGTAATCAATTGCCCGCTGGGATGACGGGAACATG
PDE_04266-ptraF	CAAGAGCGGCTCATCGTCACCCCATTTACCCATTGACCTGCTCTT
PDE_04266-R1	TCTGGGATCACTGGGTCTGC
PDE_04266-R2	GCTTCTCGTTGCCAATCACC
PDE_04152-F1	CAACGGGCATCACCATTCTT
PDE_04152-F2	GCAATCCGACGAGGACACTT
PDE_04152-ptraR	AATGGGATCCCGTAATCAATTGCCCTACGGCTTGGGAACTTGTGA
PDE_04152-ptraF	CAAGAGCGGCTCATCGTCACCCCATTTCCATGAGTTCGCCTGGTC
PDE_04152-R1	GGGTATGCAGGGCACCGTTA
PDE_04152-R2	CAGAAAGGTTGCGAGGGTGA
PDE_03919-F1	ACGTTGTAATGCGGCAGGTC
PDE_03919-F2	CAAACCACTTCCGCAGTTCC
PDE_03919-ptraR	AATGGGATCCCGTAATCAATTGCCCGGCGGACTCTATCAATTCTA
PDE_03919-ptraF	CAAGAGCGGCTCATCGTCACCCCATTTCTTGAGGCTGCCAATGAT
PDE_03919-R1	GTGTCCTTGTTGTAGTAGCG
PDE_03919-R2	TCACGGACGGAGGGCAGAAC
PDE_03834-F1	CTCATCTGAGTCAGGCATTG
PDE_03834-F2	GTTACAACCCTTGGTGAGGT
PDE_03834-ptraR	AATGGGATCCCGTAATCAATTGCCCCTGGGAGGGCGAGAACAAAG
PDE_03834-ptraF	CAAGAGCGGCTCATCGTCACCCCATAAACCTGGTGGTTGACTTGC
PDE_03834-R1	CGCCGTGCGTCCTCCGATAT
PDE_03834-R2	GGGAGGGATGAGTGACAGAG
PDE_03860-F1	TGCTGAGCCCTTTGGTTTCT
PDE_03860-F2	GATGCCATACCATAACCACC
PDE_03860-ptraR	AATGGGATCCCGTAATCAATTGCCCAACGAGCGGCGTCTGTATGT
PDE_03860-ptraF	CAAGAGCGGCTCATCGTCACCCCATACGAGTCAGCCACATCAGTG
PDE_03860-R1	CCCACATCTGCCCATCATCC
PDE_03860-R2	AGAGGAAGGGTAAAGGGAGA
PDE_04089-F1	TATCGGCGAGCAGGTAGGCA
PDE_04089-F2	GTGTTGAGGACGGCAGAGTA
PDE_04089-ptraR	AATGGGATCCCGTAATCAATTGCCCGTTGGATAGGTGGCTTGAGA
PDE_04089-ptraF	CAAGAGCGGCTCATCGTCACCCCATCCGTTATGGAATGGGCAGTG
PDE_04089-R1	GAGACTGGCTGACTCTGGAT
PDE_04089-R2	AGGGTTTCCGTGTTCCAGTT
PDE_09962-F1	GCTGGAGTGGTGGGTGCTAT
PDE_09962-F2	TAGTGCTACCACGGTCAGTT
PDE_09962-ptraR	AATGGGATCCCGTAATCAATTGCCCCAAATATGTCCGAGGGCTAC
PDE_09962-ptraF	CAAGAGCGGCTCATCGTCACCCCATCAACTCAGAGGGCCAGTGCA
PDE_09962-R1	GACCGAGGAAGTGGAGGACA
PDE_09962-R2	GACCGAGAACACGCCCACTT
PDE_09956-F1	CGGGCAGGGCTTAATGTATC
PDE_09956-F2	TCGGACGGCGATGGCTCATA
PDE_09956-ptraR	AATGGGATCCCGTAATCAATTGCCCCGCCCGAGGAATGTGAGCAA
PDE_09956-ptraF	CAAGAGCGGCTCATCGTCACCCCATTTCCTTGCTCGCTTCTGTGC
PDE_09956-R1	CCATCCGTACCTAACCAGAC
PDE_09956-R2	CAACACGGGACGGTGATAGA
PDE_09881-F1	GTCCCAACCTAGCAGCACTT
PDE_09881-F2	AAATGCTACTGGGCGGCTCG
PDE_09881-ptraR	AATGGGATCCCGTAATCAATTGCCCCCAGCTTGACATTGTGGGTG
PDE_09881-ptraF	CAAGAGCGGCTCATCGTCACCCCATCGTTCCGCTAGTATGCTTGG
PDE_09881-R1	AAGTGGGATGCCAAAGACGT
PDE_09881-R2	GACCGTCAGCTTCGAGTGTA
PDE_04702-F1	TGGTCGTACATGGACTCTGA
PDE_04702-F2	GTCGTGACCCGCATAGGATA
PDE_04702-ptraR	AATGGGATCCCGTAATCAATTGCCCCCAGAAGAGGTCGGGAGATG
PDE_04702-ptraF	CAAGAGCGGCTCATCGTCACCCCATAGCGACTCTGGGTGATGAGG
PDE_04702-R1	TCGGCAACACGTTTCTCATG
PDE_04702-R2	TTGATGCCGATGGTCAGGTC
PDE_05627-F1	ACCTTGAGTCATTGGTGGAG
PDE_05627-F2	ACCAACCAACGGATTGACCT
PDE_05627-ptraR	AATGGGATCCCGTAATCAATTGCCCTCTGCGTAGGCTGGAAGTGT
PDE_05627-ptraF	CAAGAGCGGCTCATCGTCACCCCATCTTCGACAACGGTGTCCTAT
PDE_05627-R1	ACGAGACCCGGCTTGCCATT
PDE_05627-R2	GTGACCATGACGGCCACAGA
PDE_04761-F1	GCGATGGGACGCTTTATTCA
PDE_04761-F2	ACCAAGAAGCCGTGAATGAG
PDE_04761-ptraR	AATGGGATCCCGTAATCAATTGCCCATTCAGTATGGCAGACAACG
PDE_04761-ptraF	CAAGAGCGGCTCATCGTCACCCCATAGGGCTTGCGAAAGATGGAA
PDE_04761-R1	TGTAATGCGACTGTGACCCT
PDE_04761-R2	CGATTCCGAGGTCTCCACAA
PDE_04763-F1	GGTGCCAACGAGTTGCTTAG
PDE_04763-F2	GGAGACCCACCCTCATAGAG
PDE_04763-ptraR	AATGGGATCCCGTAATCAATTGCCCCTTGTTAGCACGGTCTGATG
PDE_04763-ptraF	CAAGAGCGGCTCATCGTCACCCCATTGGTCTGCCTCCACCTACGC
PDE_04763-R1	GTATGGACAAGCGGATCGTG
PDE_04763-R2	GCTTGTGGAGACCTCGGAAT
PDE_05104-F1	CATGGCGGGATCAGATAAGC
PDE_05104-F2	TGGCTAGGACTGCAACGAGA
PDE_05104-ptraR	AATGGGATCCCGTAATCAATTGCCCCATAGATCGTTGCGGGATAG
PDE_05104-ptraF	CAAGAGCGGCTCATCGTCACCCCATCCTCGTAAGGTCGTAGTCAG
PDE_05104-R1	GGGCACTGGATGCGTGGTAA
PDE_05104-R2	GTTGGTCAGGTATCCCGTGT
PDE_04678-F1	TCATCGGGTTGCTTGGGATA
PDE_04678-F2	GCCTCTGCACTTTCATGTCT
PDE_04678-ptraR	AATGGGATCCCGTAATCAATTGCCCTTCTGCCCAGCAGTAGACGA
PDE_04678-ptraF	CAAGAGCGGCTCATCGTCACCCCATACGACGACCGAGTGGAAACG
PDE_04678-R1	GCGTGGCTTCGTATTCGTAA
PDE_04678-R2	GCATGACTACCGTCCTTTGG
PDE_04912-F1	ACGGTCTGAATGGGTATGGT
PDE_04912-F2	ACAAGGGCACATCGTTGTAG
PDE_04912-ptraR	AATGGGATCCCGTAATCAATTGCCCTAACGATGGACCCTTACTGC
PDE_04912-ptraF	CAAGAGCGGCTCATCGTCACCCCATTACTGCGGCTTTCTGGAACT
PDE_04912-R1	TCCATTGACCACGGCTCACA
PDE_04912-R2	TAACCGCAGAGCCAGCTAAT
PDE_04918-F1	GATGAACCCGATGCGGAAGA
PDE_04918-F2	GGGGATAGGTGTACGCTTGG
PDE_04918-ptraR	AATGGGATCCCGTAATCAATTGCCCCATGCCCGTTTACGTCCAAG
PDE_04918-ptraF	CAAGAGCGGCTCATCGTCACCCCATGTCGCACGGAACGACCTCAT
PDE_04918-R1	TCGTTGACCCGCCCTTAGTC
PDE_04918-R2	TCCACGCCCTCGGTTTATTC
PDE_05289-F1	TTCAAGGCACTGGGCTGGTT
PDE_05289-F2	TAGGTTCCCTGGAGAAAGTG
PDE_05289-ptraR	AATGGGATCCCGTAATCAATTGCCCGACGATGGATGTCCTGCTGA
PDE_05289-ptraF	CAAGAGCGGCTCATCGTCACCCCATGACTGAGGTATTGCCTGGTT
PDE_05289-R1	TCCTTGCCATTGAGGGTAGA
PDE_05289-R2	CCCAGGCGGCTCAGAAATAC
PDE_05300-F1	GACCTGTTCGCGGCTTACTG
PDE_05300-F2	TCGTGTTTCCCGTCTGTTCT
PDE_05300-ptraR	AATGGGATCCCGTAATCAATTGCCCTTCGCAATGCAGTTTGTGGC
PDE_05300-ptraF	CAAGAGCGGCTCATCGTCACCCCATCCGTTCCGCAGTAGTCTCAG
PDE_05300-R1	GCGACGGCGGTAAGCCTGTT
PDE_05300-R2	CTGGGACACCACTGTATCAA
PDE_05423-F1	TGCCAAGCCGATTCCGAGTA
PDE_05423-F2	AGATCGTTGATGGCGTATGT
PDE_05423-ptraR	AATGGGATCCCGTAATCAATTGCCCGAACTATGGCATCATCCTCC
PDE_05423-ptraF	CAAGAGCGGCTCATCGTCACCCCATAGAGCGGATGGTCCCACAAG
PDE_05423-R1	TCATCGCCTCCTTGTCCTCC
PDE_05423-R2	GAGCTTGATGTTCGCCCATT
PDE_05199-F1	TCAACCTGCCTTACTCTGTG
PDE_05199-F2	GCCGCCCAGGAATCCATCAT
PDE_05199-ptraR	AATGGGATCCCGTAATCAATTGCCCGCAAAGCGGCAGCCAGGAAC
PDE_05199-ptraF	CAAGAGCGGCTCATCGTCACCCCATATCGGGACTGTATCGGAACT
PDE_05199-R1	AGCTCATCATCACCGCGAAC
PDE_05199-R2	AGGGTCAGCGAGTCCGAAGC
PDE_05199-F1	AAGTAGTTGACCTCCCAAGC
PDE_05199-F2	TAATGTCCTCGGGCGGTGTT
PDE_05199-ptraR	AATGGGATCCCGTAATCAATTGCCCCTCGTCACTCTGTATGCTCC
PDE_05199-ptraF	CAAGAGCGGCTCATCGTCACCCCATGGAACCCTAGTCGTAAACAG
PDE_05199-R1	ATGGCTCCTCAAATCCTCCC
PDE_05199-R2	CAGTTCCTCGCCATCCCAGT
PDE_05962-F1	TGGCGGCAGAGCGGATACCT
PDE_05962-F2	CCTCACTCGCAGGACGCTAT
PDE_05962-ptraR	AATGGGATCCCGTAATCAATTGCCCCGAAAGCGAGAACGAGGTCA
PDE_05962-ptraF	CAAGAGCGGCTCATCGTCACCCCATACGGTGGAAGACAACAGGAC
PDE_05962-R1	GAAACGGCTGAAAGAGGTGC
PDE_05962-R2	ACCCATCCCGATGCCCTACC
PDE_05963-F1	GAGATGGCAGCCTGACGAAG
PDE_05963-F2	CTGGCACAGAAAGCATCACT
PDE_05963-ptraR	AATGGGATCCCGTAATCAATTGCCCTTCTCCCTTATCTCAGGTGC
PDE_05963-ptraF	CAAGAGCGGCTCATCGTCACCCCATCTAGGTCGGGACCGAATGAC
PDE_05963-R1	CCTCGTTCTCGCTTTCGTTG
PDE_05963-R2	GAGCAGACCGCAGCCGAGTA
PDE_05996-F1	GGTATCGGGTGGTCCTGCTT
PDE_05996-F2	CCCCTCAACGAGAATGGAAC
PDE_05996-ptraR	AATGGGATCCCGTAATCAATTGCCCATAAGAGGGCTCCAGGTGTT
PDE_05996-ptraF	CAAGAGCGGCTCATCGTCACCCCATCGACAAGACTCGTATGGGTT
PDE_05996-R1	GTCGCCCACTGGACAGCATC
PDE_05996-R2	ACCGCCATATCCTGCTTGAC
PDE_06238-F1	CGAGCGTGATGAAATAGCCG
PDE_06238-F2	TCTCACCCAAGTTGAAGTCC
PDE_06238-ptraR	AATGGGATCCCGTAATCAATTGCCCCGGTTGTCCAGGCTGAAGGT
PDE_06238-ptraF	CAAGAGCGGCTCATCGTCACCCCATTCGGATAGCAAGGAAGACCA
PDE_06238-R1	TGGGTTGGCTGTTGGATGAA
PDE_06238-R2	GGGTTTACCTGACTCGGGAT
PDE_06360-F1	CCCCTCGGAAACTCAATGCA
PDE_06360-F2	CACCTGACACTGGAGGACAT
PDE_06360-ptraR	AATGGGATCCCGTAATCAATTGCCCTCCGTAGGGTCCAGGGTTAT
PDE_06360-ptraF	CAAGAGCGGCTCATCGTCACCCCATAGCAACCTTGTGCCAACCAT
PDE_06360-R1	GTCCCGATCCGCCTCTTGGT
PDE_06360-R2	GCTGTCGGTGGCGAGTGTTC
PDE_06407-F1	TCCCGCATCAGTGGCGAGTT
PDE_06407-F2	CTGCCTCCCGAGAAATAGAC
PDE_06407-ptraR	AATGGGATCCCGTAATCAATTGCCCTTGACCCGCTCTTCGTCTCC
PDE_06407-ptraF	CAAGAGCGGCTCATCGTCACCCCATTGGCTGTATCCGCTATCCTA
PDE_06407-R1	AAACCAGACTACGACCCACC
PDE_06407-R2	TGACCCGCAGGATCTAGTGT
PDE_06180-F1	AGAAGCCGAAGATGCCCACG
PDE_06180-F2	AGATGTACCGCCGCAAGCAA
PDE_06180-ptraR	AATGGGATCCCGTAATCAATTGCCCCGGCTGATGTGGGAGCAAGG
PDE_06180-ptraF	CAAGAGCGGCTCATCGTCACCCCATACACTGGACCCGGCATCAGA
PDE_06180-R1	GGAACTGGTGGCAGCGTGAA
PDE_06180-R2	TCGCTCGCAGTATCACCAAT
PDE_06158-F1	ACTCGGGTGTCCTTCTGTGA
PDE_06158-F2	AAACGGTTGGTTGTCGTGAG
PDE_06158-ptraR	AATGGGATCCCGTAATCAATTGCCCTCCTGGACACCGAATACACC
PDE_06158-ptraF	CAAGAGCGGCTCATCGTCACCCCATCCATTCTCGGTTGCGTCCCT
PDE_06158-R1	GATGCGAACATGGTCTAACG
PDE_06158-R2	TGTTTCTGCTGTCGCCGATT
PDE_06105-F1	GTCTGGCTTCAGTAGTCATG
PDE_06105-F2	GGAATGAATCGCCGCTGGTG
PDE_06105-ptraR	AATGGGATCCCGTAATCAATTGCCCGGACGTGGATGGGACGAACT
PDE_06105-ptraF	CAAGAGCGGCTCATCGTCACCCCATGAAGGACCTCCATCGAGTGT
PDE_06105-R1	CTACGGCGTCTATCTTGCTG
PDE_06105-R2	GCTATTCGGGCAACTACAGA
PDE_06139-F1	GCCGCATCTCAGAGTTGGAC
PDE_06139-F2	CTCTTCGAGAACGTGGTGGA
PDE_06139-ptraR	AATGGGATCCCGTAATCAATTGCCCAGGCTGTAGAAGATGGGTGG
PDE_06139-ptraF	CAAGAGCGGCTCATCGTCACCCCATTTTGCCGAACCGTTGTCCTA
PDE_06139-R1	TGTCAAGGAGGACCCGAAGT
PDE_06139-R2	GCTCAGCGAGTACCAGAAGC
PDE_06204-F1	GGAAAGGTGGAACAGAGCAT
PDE_06204-F2	CAAACTCCACCCATCAATCC
PDE_06204-ptraR	AATGGGATCCCGTAATCAATTGCCCGAGACAACCAAAGCGTGAGG
PDE_06204-ptraF	CAAGAGCGGCTCATCGTCACCCCATTGACACGGAAGTCTTGGTTG
PDE_06204-R1	TGCTCCCTGTCGCCTAATCT
PDE_06204-R2	TGGGAGTTAGCGTTCATTCG
PDE_03658-F1	CGCTCCGTTCTCGACTACTG
PDE_03658-F2	TTCGATCTCACGAGCCAACC
PDE_03658-ptraR	AATGGGATCCCGTAATCAATTGCCCGCGATGGTGCCAGATAGTCA
PDE_03658-ptraF	CAAGAGCGGCTCATCGTCACCCCATACACCACCGCCTCTGAACTA
PDE_03658-R1	TACGTGGCTCGACGCTGATC
PDE_03658-R2	CGCCTCACCGTCTTTGGATA
PDE_03679-F1	TGCGAAATGATTGACACCCG
PDE_03679-F2	GCGAGTGTTGGCACAGACGG
PDE_03679-ptraR	AATGGGATCCCGTAATCAATTGCCCTAACAGCCTACCCGTGCCTA
PDE_03679-ptraF	CAAGAGCGGCTCATCGTCACCCCATGTGTTGGTGGACTTTCTCAG
PDE_03679-R1	TAAGGGAGTGGATACAGACG
PDE_03679-R2	CTTTCCCAGAGTCCTTAGCG
PDE_03421-F1	CATCCCGCCTAAATGAAGTG
PDE_03421-F2	ATGCTTCTTCGGTCGGAATT
PDE_03421-ptraR	AATGGGATCCCGTAATCAATTGCCCTACTTAGGTAGGCGGTGAGC
PDE_03421-ptraF	CAAGAGCGGCTCATCGTCACCCCATCATCTCGGTCCTTTGACACT
PDE_03421-R1	ACCTTGCCTTCTGTGCCTCT
PDE_03421-R2	ATGACTAGCGAGCGACGAAC
PDE_03331-F1	CGTGGATCGTGCATGTCTGT
PDE_03331-F2	GGTTATCCGCCTCATTCCTC
PDE_03331-ptraR	AATGGGATCCCGTAATCAATTGCCCGCTGGTGATTGTTACTTTCG
PDE_03331-ptraF	CAAGAGCGGCTCATCGTCACCCCATCAATTCCTAGACAGCTCGTC
PDE_03331-R1	AGCGAGGTAACTCATCATCC
PDE_03331-R2	GACCCAGTGACACCTCTTCT
PDE_03324-F1	GCGGTAGAGTACCTTGTTGC
PDE_03324-F2	TGACCGAGTCGTCGAATCCT
PDE_03324-ptraR	AATGGGATCCCGTAATCAATTGCCCCAGTCGCACAGATGCAGTCA
PDE_03324-ptraF	CAAGAGCGGCTCATCGTCACCCCATGAGCAGTTGCCGCCCTTGAC
PDE_03324-R1	TCCGTAGAAGGGAGGTGTCG
PDE_03324-R2	CAGCCGTACATTTATTCCCT
PDE_08909-F1	ACCGATGATTTGAGCCAGAG
PDE_08909-F2	GTGAGTATGACTGGGTGCTG
PDE_08909-ptraR	AATGGGATCCCGTAATCAATTGCCCGATGCGTGAACTGATGGGAG
PDE_08909-ptraF	CAAGAGCGGCTCATCGTCACCCCATTGAGCCACTGGGAAACTTGA
PDE_08909-R1	TTCGAGCGAAACCGTAGTGC
PDE_08909-R2	AGACTCCACCGTGTCCTCAT
PDE_08663-F1	TCTGTGGCTTCTGCTGTTTC
PDE_08663-F2	GAAGAAGCGTTGGGAAGAGT
PDE_08663-ptraR	AATGGGATCCCGTAATCAATTGCCCGGTTCACCGAGTATGGATGG
PDE_08663-ptraF	CAAGAGCGGCTCATCGTCACCCCATGCAGGTCGAATGGGTATCTT
PDE_08663-R1	AGGCACCATCTCAAGCAGTC
PDE_08663-R2	GGACGTTTCAGCTCCACAGG
PDE_06670-F1	CACAGACAGGATACGGACAT
PDE_06670-F2	CCTTGTGCTCACGCTTGGAT
PDE_06670-ptraR	AATGGGATCCCGTAATCAATTGCCCGAGTGAGTGGGTGTCTTCTT
PDE_06670-ptraF	CAAGAGCGGCTCATCGTCACCCCATGAGGGAGTGGCGTTTGTGAT
PDE_06670-R1	GGCAGAGCAAAGCGGTAGAT
PDE_06670-R2	AAGATGGTGCGACATACTGC
PDE_06784-F1	CCAGCAGTTGGCGGGACAGA
PDE_06784-F2	CGGAACGGATACTGGGTGAG
PDE_06784-ptraR	AATGGGATCCCGTAATCAATTGCCCGACCGATTGAACGGCGAAGA
PDE_06784-ptraF	CAAGAGCGGCTCATCGTCACCCCATTGCGATCCTTCTTCAACTAC
PDE_06784-R1	AGTGCCCTGTCAAGTGCTTA
PDE_06784-R2	ATGCGGCAGATGGGCTTTGA
PDE_08065-F1	GTGGGCGAAGCGGGTGGTAT
PDE_08065-F2	AGATGAATCTCGGCCACCCT
PDE_08065-ptraR	AATGGGATCCCGTAATCAATTGCCCGCAGTGTTCGGTCTGTCATC
PDE_08065-ptraF	CAAGAGCGGCTCATCGTCACCCCATGCACAACCCGATCAGGAGTC
PDE_08065-R1	TGCATTCCCACCTATCCCTC
PDE_08065-R2	CTCCTTTGTAGCCCAGATAA
PDE_08084-F1	GGGCAAGTCAGACCGCAGAA
PDE_08084-F2	AAAGTAACGCCCATGTAATC
PDE_08084-ptraR	AATGGGATCCCGTAATCAATTGCCCCCTGACAATGAGGATGTGGC
PDE_08084-ptraF	CAAGAGCGGCTCATCGTCACCCCATTTTCCGCCTGACGGTGTCTC
PDE_08084-R1	GCACTCATCGTGGACTGTTT
PDE_08084-R2	AGATTCCACTGTGCCGTGCC
PDE_08232-F1	CAATACCGCCGCTCCAGATA
PDE_08232-F2	CCACTTGGTTCTCCCGTTGA
PDE_08232-ptraR	AATGGGATCCCGTAATCAATTGCCCCGACACGAGGGCGAGAACAA
PDE_08232-ptraF	CAAGAGCGGCTCATCGTCACCCCATCCTTTCTCCTCCTCCATTCG
PDE_08232-R1	TGCCGTTCAGCTCATAGTCC
PDE_08232-R2	AGTCTCCCGTAATAAGATGC
PDE_08550-F1	CTTCATCGCTTGGGTATCGC
PDE_08550-F2	AGTCCGAACTTGGCAGAACA
PDE_08550-ptraR	AATGGGATCCCGTAATCAATTGCCCAGCCCTTCGCTGGAAACCTG
PDE_08550-ptraF	CAAGAGCGGCTCATCGTCACCCCATTGGGTGCTCCATGAAACAAG
PDE_08550-R1	TTGGTATCCACCACCCACGT
PDE_08550-R2	GGCCCGTGTAGTTCCTTGTG
PDE_08507-F1	TGTATTTCTCGCAGACCAGC
PDE_08507-F2	GCACGAAGCCATCAAACTCA
PDE_08507-ptraR	AATGGGATCCCGTAATCAATTGCCCTAGACTGTGATTGTCGTGGG
PDE_08507-ptraF	CAAGAGCGGCTCATCGTCACCCCATCAGCCTTCTTACCACGAACA
PDE_08507-R1	CATCCCGTCACGTTGATGCT
PDE_08507-R2	AGAGGGTCATTCGGCTTCAC
PDE_08462-F1	CCATCAAGAGTGACCGAGAC
PDE_08462-F2	CTCTTCAGACGCTGATGCTC
PDE_08462-ptraR	AATGGGATCCCGTAATCAATTGCCCTCGGCGAGTTGAAAGCAGGA
PDE_08462-ptraF	CAAGAGCGGCTCATCGTCACCCCATGTGTCTTCCCAAACGCCTCG
PDE_08462-R1	GTGGCGGTGAATCGTAGTCC
PDE_08462-R2	GCTGTCAACAAGTGTAGGGT
PDE_07955-F1	CCGCTCCACATTTGTCCATC
PDE_07955-F2	AGGGCATCGAGGACATAGCA
PDE_07955-ptraR	AATGGGATCCCGTAATCAATTGCCCGTGGCACTTGATCCTGAACG
PDE_07955-ptraF	CAAGAGCGGCTCATCGTCACCCCATTGCTGAGGGACAACGGAACA
PDE_07955-R1	CCGGATGTGGGCCAGTTTCT
PDE_07955-R2	CACGCACCCTGGCTCTGATG
PDE_07215-F1	ACCCGCTGAGACTGGATGAC
PDE_07215-F2	CACGGCTTTGCCAACTCCCA
PDE_07215-ptraR	AATGGGATCCCGTAATCAATTGCCCTTTACAGGATGCCATTTCTC
PDE_07215-ptraF	CAAGAGCGGCTCATCGTCACCCCATCCCTCTGAGTGACTGCTGAA
PDE_07215-R1	CTCTGAAAGACGGGTGGTTG
PDE_07215-R2	AACTGAGGCTGTGATCCTGT
PDE_07053-F1	CCTGGAAATACCTTTGTGCC
PDE_07053-F2	GGACCCATTCATAGTCTTCA
PDE_07053-ptraR	AATGGGATCCCGTAATCAATTGCCCTCAAAGTGGGCGGAGGTGTT
PDE_07053-ptraF	CAAGAGCGGCTCATCGTCACCCCATTCTCGATCTGGTGGTGCTAT
PDE_07053-R1	AAAGCTGGACGGGCCAAATA
PDE_07053-R2	GGTAAACGCAGACAGACAAG
PDE_06918-F1	CGAGGCTTTCACGATAACTG
PDE_06918-F2	CACGCTGTCACCTTCACGAC
PDE_06918-ptraR	AATGGGATCCCGTAATCAATTGCCCTCGGCGGAGATGGTTTGAGG
PDE_06918-ptraF	CAAGAGCGGCTCATCGTCACCCCATGAGGTTTGCTTCGGCCTTTG
PDE_06918-R1	ACTATGACCACGGCAGATGA
PDE_06918-R2	TGTAGTCCACGATCCACATC
PDE_06947-F1	CAAGAACCACCGAGACTGAA
PDE_06947-F2	GCGTTTGGAGGTTGTATGTC
PDE_06947-ptraR	AATGGGATCCCGTAATCAATTGCCCGGTATGCTGGATGTGACTGC
PDE_06947-ptraF	CAAGAGCGGCTCATCGTCACCCCATGTCATTCTATCTGCCCTTCG
PDE_06947-R1	AACCAGTCATCGGAACCCTC
PDE_06947-R2	CGGTTCGATCTGACCCTACT
PDE_06948-F1	TGCGAGGATGGCACCGTAAT
PDE_06948-F2	CCGACTTTATGACTACGACC
PDE_06948-ptraR	AATGGGATCCCGTAATCAATTGCCCTCATCGACATACTGGAGGGA
PDE_06948-ptraF	CAAGAGCGGCTCATCGTCACCCCATAGCGAAGGGCAGATAGAATG
PDE_06948-R1	GGCGTCAATCGGGAATGGTA
PDE_06948-R2	TCCGAACAGTGCATCCGACA
PDE_07758-F1	ATGATGGGCGATGTGGACTG
PDE_07758-F2	GGGGTCGTTGCTTTGAGTGT
PDE_07758-ptraR	AATGGGATCCCGTAATCAATTGCCCCCACAGGCAAGGTCAAATCA
PDE_07758-ptraF	CAAGAGCGGCTCATCGTCACCCCATGTGATTCCTGACTCGCTTCT
PDE_07758-R1	CCGCACTTCGGACTGAGATT
PDE_07758-R2	GACCGTTCTGCTTCCTCTTC
PDE_07712-F1	CGTGATATGGACCATCTGTG
PDE_07712-F2	CCTGGCGGCACATTGTTGAT
PDE_07712-ptraR	AATGGGATCCCGTAATCAATTGCCCATCCCAGTTTCCACCGCCAC
PDE_07712-ptraF	CAAGAGCGGCTCATCGTCACCCCATCTTTCGCAGCCAGCATTTCC
PDE_07712-R1	CCATCGTCTTTCCCGTTGTC
PDE_07712-R2	GTCTGCGTTCCTTTCCGTCA
PDE_07343-F1	TCGGTGTCGATTCCTTACCC
PDE_07343-F2	GCCACGGAAGCCACTTGATA
PDE_07343-ptraR	AATGGGATCCCGTAATCAATTGCCCAAGCGAAGATAAGCTGAGGG
PDE_07343-ptraF	CAAGAGCGGCTCATCGTCACCCCATCCTTGATTCACCCGAACTGT
PDE_07343-R1	GGATCGTGGACTGTGAATGG
PDE_07343-R2	CGGCACCATCCTTGTCTTCA
PDE_07588-F1	TCCTGAGGCGTTGATCCTGG
PDE_07588-F2	TGTTCGGCTGGACGATGACC
PDE_07588-ptraR	AATGGGATCCCGTAATCAATTGCCCCTGTGGTCGAGGAAAGGTAC
PDE_07588-ptraF	CAAGAGCGGCTCATCGTCACCCCATGGGTTGTTATGACCGTCCCG
PDE_07588-R1	ACCATCGGCGGTCACCACAT
PDE_07588-R2	CGTCCAAGGAGGTGATTTCG
PDE_07546-F1	GCGTTGGTGATTTGGGAGAT
PDE_07546-F2	TCCAGGACCGTAGCAGACAG
PDE_07546-ptraR	AATGGGATCCCGTAATCAATTGCCCTGAATCACGAGCTAGGGTAG
PDE_07546-ptraF	CAAGAGCGGCTCATCGTCACCCCATTTGGCTTTACCTTCCTGCTC
PDE_07546-R1	GGACTCCCTGGTTTGACACG
PDE_07546-R2	GTACCCGCTGCAATACTGAC
PDE_07461-F1	TCCGCTGGCTCCATCGCTAC
PDE_07461-F1	TCCGCTGGCTCCATCGCTAC
PDE_07461-ptraR	AATGGGATCCCGTAATCAATTGCCCCCGAGGAACAGGGCAGGTGA
PDE_07461-ptraF	CAAGAGCGGCTCATCGTCACCCCATGCATCTTGACTCCCGCATAG
PDE_07461-R1	CCGTCTTTCAGAAACTACGC
PDE_07461-R2	GGACACTCGCCTTGATTCGT
PDE_07881-F1	GTTTCGGATAGGCCATCTAC
PDE_07881-F2	ACACTCACGCCTTACGATAC
PDE_07881-ptraR	AATGGGATCCCGTAATCAATTGCCCGTCTGTGAGGCAGGAAGTGT
PDE_07881-ptraF	CAAGAGCGGCTCATCGTCACCCCATTCTGATGGCGATATGACCCA
PDE_07881-R1	TTCCTGGATGGGTTGGCACA
PDE_07881-R2	CGCAGATTGAGCCAGTTTGA
PDE_08000-F1	ACTCTGCTCACAACCCGTAC
PDE_08000-F2	GCTGCGATCCGCTACTACAT
PDE_08000-ptraR	AATGGGATCCCGTAATCAATTGCCCACGTGGGACCACTGCGGGAT
PDE_08000-ptraF	CAAGAGCGGCTCATCGTCACCCCATACGCAAGCTACGATTGACGC
PDE_08000-R1	GCCTTGCCTGAATCCGTAGA
PDE_08000-R2	TCAACGCACCGATAAACTGG
PDE_07985-F1	CTTCTTATCCACGGTAGCAC
PDE_07985-F2	CACGGACCAGGCTGTAACTC
PDE_07985-ptraR	AATGGGATCCCGTAATCAATTGCCCCAGGAGCAGACTGTACGAAT
PDE_07985-ptraF	CAAGAGCGGCTCATCGTCACCCCATGAGTAGATTGGCAGACATCG
PDE_07985-R1	CCAGCGGAATCTGCGGACTA
PDE_07985-R2	CCAGTGTCAACCATTCCACC
PDE_09640-F1	TGAGCCAGGGTCGTCGTCTT
PDE_09640-F2	CCTACAGAAGCCAGTATCTC
PDE_09640-ptraR	AATGGGATCCCGTAATCAATTGCCCACCAGCCAGCCTCACGTAGA
PDE_09640-ptraF	CAAGAGCGGCTCATCGTCACCCCATTCACGCTTTGCTGGCTAATG
PDE_09640-R1	CTGGCTGAAACCCACCGAAT
PDE_09640-R2	ACGGCAGCGAATGGCTTTAT
PDE_00531-F1	CTCAGCTTCGAGGGTCACGG
PDE_00531-F2	GCCTCCATCCAAGAGTTCAA
PDE_00531-ptraR	AATGGGATCCCGTAATCAATTGCCCAGCGTGCTGTTGACTTGGAG
PDE_00531-ptraF	CAAGAGCGGCTCATCGTCACCCCATCCTCAAGGACTCCCAGAAGA
PDE_00531-R1	GAGGATGACATTAGCGAACC
PDE_00531-R2	TTCATCCGTCGTGACTCCAT
PDE_09548-F1	GCGGTGATAGGATGCTGATG
PDE_09548-F2	CGGTTGCTGCGAGAAAGGAT
PDE_09548-ptraR	AATGGGATCCCGTAATCAATTGCCCGACAGTCGGCTTGAAGAACA
PDE_09548-ptraF	CAAGAGCGGCTCATCGTCACCCCATCTTCTGAGCGATCCGTGCTG
PDE_09548-R1	CACTGCCTCAAATGTCACCA
PDE_09548-R2	TGCTTCCGACGCTCAATACC
PDE_09658-F1	TAGATGCCTCCTCCAAACGG
PDE_09658-F2	AGGCAGACATCCTTCGATAC
PDE_09658-ptraR	AATGGGATCCCGTAATCAATTGCCCACCCTCCAGTTCTTCGGTCA
PDE_09658-ptraF	CAAGAGCGGCTCATCGTCACCCCATTCTTCTTGGCTTTGGACCTG
PDE_09658-R1	GCACCACTATGGCTCTTACC
PDE_09658-R2	CTCAGTGGTGACTTTGGGAC
PDE_09644-F1	TTACTTCGGTCTCCGCATCG
PDE_09644-F2	CCCCAGCCAGTCAGAAAGTA
PDE_09644-ptraR	AATGGGATCCCGTAATCAATTGCCCGTCTTCGTTGCGAGATGTAC
PDE_09644-ptraF	CAAGAGCGGCTCATCGTCACCCCATGCCGACCTTATCAGGCGTAG
PDE_09644-R1	CCGACTTTGTCGAACGGAAT
PDE_09644-R2	TTTGGAATGGAAGCGGTGTA
PDE_00895-F1	CATTTATGCCGGACAACAGG
PDE_00895-F2	CCACCGCATCGGAGAAACCA
PDE_00895-ptraR	AATGGGATCCCGTAATCAATTGCCCATGGATAGGCGGAGTAGGGA
PDE_00895-ptraF	CAAGAGCGGCTCATCGTCACCCCATACGAATAGAGCCCACTTGAC
PDE_00895-R1	TAAGCCTGGACACCAACATC
PDE_00895-R2	CTCAAGGAGGACCCTAGCAG
PDE_09355-F1	CACCGCCTCGGCTTGTTTCA
PDE_09355-F2	CCAGGAAATGGCATGGAACT
PDE_09355-ptraR	AATGGGATCCCGTAATCAATTGCCCGGAGGGACGTTGCGGGACTT
PDE_09355-ptraF	CAAGAGCGGCTCATCGTCACCCCATCGATGAGATGGGAGAACAGA
PDE_09355-R1	AGTGTCGGATTGGGCGGGTC
PDE_09355-R2	CGGTCCAGCATTAACGATGT
PDE_09310-F1	TCATACCCGAGATGTAGTCC
PDE_09310-F2	GATGTGATGCTCGGAACTCG
PDE_09310-ptraR	AATGGGATCCCGTAATCAATTGCCCTGCTCAGACGTGCTGGTTGT
PDE_09310-ptraF	CAAGAGCGGCTCATCGTCACCCCATACGTCTGTCCCTCGTAGAAT
PDE_09310-R1	CTTTCTGTTCCGGCTTTGCA
PDE_09310-R2	CATTAGTCCCGCCGCCGTAT
PDE_00451-F1	GGAGGTGATGACGCTGAATG
PDE_00451-F2	TGGATCGCAACCGAGTATTG
PDE_00451-ptraR	AATGGGATCCCGTAATCAATTGCCCGTACTAGGCCGATGAGCAGT
PDE_00451-ptraF	CAAGAGCGGCTCATCGTCACCCCATGACCGTGGCGCATCATACAA
PDE_00451-R1	GCGGCAGCAGGAATTGAGCT
PDE_00451-R2	ACTGGAACAGCCGTAACAAC
PDE_05919-F1	CTTCCCTTTCCGCCACAACC
PDE_05919-F2	ATCACTGGAGGTGCTTGGTT
PDE_05919-ptraR	AATGGGATCCCGTAATCAATTGCCCCGGAGGCGTGGGATTTCTGG
PDE_05919-ptraF	CAAGAGCGGCTCATCGTCACCCCATAGTGCAGCACATGGAGGGTA
PDE_05919-R1	TCAGTACAACCCTCCGTCTC
PDE_05919-R2	CTGGCAGTGATGAGGACGAG
PDE_03620-F1	TGGTGCAAAGGAGGTCTATC
PDE_03620-F2	CCAGATACCGAGAATACCAC
PDE_03620-ptraR	AATGGGATCCCGTAATCAATTGCCCAGGATACCCAAAGTGTTCTG
PDE_03620-ptraF	CAAGAGCGGCTCATCGTCACCCCATAGCGACGGATCTACTGGGTA
PDE_03620-R1	GCCCGACTCGTGAATAACAT
PDE_03620-R2	GGGCATATTCGGTATTCAGC
PDE_08894-F1	GCAGCATAGGATGAAGGA
PDE_08894-F2	GTGCCATTTCAAGGTACTCC
PDE_08894-ptraR	AATGGGATCCCGTAATCAATTGCCCGCCCGTTTAGGACCGATT
PDE_08894-ptraF	CAAGAGCGGCTCATCGTCACCCCATTTGCTCGCTTCCTTACCC
PDE_08894-R1	TTGCTAGGATGGGTCTGG
PDE_08894-R2	GAGGCTCAGCGTGAAGGT
PDE_09437-F1	TCGTCCAAGTCCTTTCGC
PDE_09437-F2	AACGGGAATGACTGTCGC
PDE_09437-ptraR	AATGGGATCCCGTAATCAATTGCCCACCGCTTCAGAATCGTAG
PDE_09437-ptraF	CAAGAGCGGCTCATCGTCACCCCATTACTCGTCGCCGTTTCAC
PDE_09437-R1	GGCATACACGGGACTAACA
PDE_09437-R2	AGGCGTTGAAATCACTCG
PDE_06088-F1	CACATCCTTCGCTTTGAGAC
PDE_06088-F2	ACCATACGGCGGAGCTTACC
PDE_06088-ptraR	AATGGGATCCCGTAATCAATTGCCCTCGGTTTACAAAGTCGCAGT
PDE_06088-ptraF	CAAGAGCGGCTCATCGTCACCCCATTCTCATTCTCCCATCCTTCC
PDE_06088-R1	ACGAGTGCGGGTGACAACAT
PDE_06088-R2	TCAGTACCGAGTGGTTTGCT
PDE_07596-F1	CACCCTGTGATTACCTCGTA
PDE_07596-F2	CCCTCTTTGGACGCACCTCA
PDE_07596-ptraR	AATGGGATCCCGTAATCAATTGCCCTTTGCGGAGACGCCGAGATG
PDE_07596-ptraF	CAAGAGCGGCTCATCGTCACCCCATAGGCCACTTCTGCTTACCCG
PDE_07596-R1	CAGCCAGTGCGTATGTTGTG
PDE_07596-R2	ATAGCATCCGTCCTTGTGCC
PDE_00454-F1	ATCAATACCCAGTGCCCTCT
PDE_00454-F2	CTGATTGTCGGGCGATAGGA
PDE_00454-ptraR	AATGGGATCCCGTAATCAATTGCCCGGTAACAAGGACGATGAACC
PDE_00454-ptraF	CAAGAGCGGCTCATCGTCACCCCATCGATAGCTGAACCGAACCCA
PDE_00454-R1	CGTTTGGCGGGAAGCAACTA
PDE_00454-R2	ACTTGAGATGAGGCTGAACG
PDE_00483-F1	TGGCAAACCGTGAGCGTGAA
PDE_00483-F2	CCCTCCAGATCACGATTACG
PDE_00483-ptraR	AATGGGATCCCGTAATCAATTGCCCTGCGGACTGTCAACTACTGA
PDE_00483-ptraF	CAAGAGCGGCTCATCGTCACCCCATGAAGTTCTCGTGGGCTATGT
PDE_00483-R1	GGTGCTTTCAAACCTCGTCT
PDE_00483-R2	GGATGATTGTGAAATGTGGC
PDE_01499-F1	GTTGCCATTCCTTCCATCTC
PDE_01499-F2	GACCTTCCTCCTGTGGTTGT
PDE_01499-ptraR	AATGGGATCCCGTAATCAATTGCCCAGAGTGACTGTAGCGCATAG
PDE_01499-ptraF	CAAGAGCGGCTCATCGTCACCCCATTCCGTAAAGGCGATACACTC
PDE_01499-R1	CAGTTGCTCAATGACGGGAG
PDE_01499-R2	CCCAGGTGCTTGCCCAGAGT
PDE_01694-F1	GAGCGAGTCGTAGTTTGGAT
PDE_01694-F2	CCTCACAACAAATCGCTCAC
PDE_01694-ptraR	AATGGGATCCCGTAATCAATTGCCCCCATCGTTATCGGTATCGTG
PDE_01694-ptraF	CAAGAGCGGCTCATCGTCACCCCATACACGGGCTCGTAGTAAACG
PDE_01694-R1	AGTCTTGAACTTGGGACACG
PDE_01694-R2	GTCTGATAGCAGGTTGGGTC
PDE_02163-F1	CTCTTCACGCCGTCAGGGTC
PDE_02163-F2	TGGCGAATCAAATGCGACTG
PDE_02163-ptraR	AATGGGATCCCGTAATCAATTGCCCTAGAGCAGAAATGCGGAACG
PDE_02163-ptraF	CAAGAGCGGCTCATCGTCACCCCATTACCCATGCGATGAACGATG
PDE_02163-R1	GTAGGAGCACCATTCACAGG
PDE_02163-R2	TCAGTCAAACCCGCCGCTTC
PDE_02595-F1	TTCCAGCGGATGTGGTCGTT
PDE_02595-F2	GGATGGGAGTGACGATGAGT
PDE_02595-ptraR	AATGGGATCCCGTAATCAATTGCCCAGATGGTTGGAAGCGAGTGA
PDE_02595-ptraF	CAAGAGCGGCTCATCGTCACCCCATGTGGCGGGTGTCTGGGAACT
PDE_02595-R1	TACCACCGCACTTGTAGATC
PDE_02595-R2	CCCACTCCGCAGTTGTTTGT
PDE_02741-F1	GTCATACCCACTGGCACGAA
PDE_02741-F2	GTAGACGGTTGGCCTGTCCT
PDE_02741-ptraR	AATGGGATCCCGTAATCAATTGCCCAGACCAAGACACGGGCAACT
PDE_02741-ptraF	CAAGAGCGGCTCATCGTCACCCCATTTTCGGATGTGCTGGGTGAT
PDE_02741-R1	ACACGCTATCTCGCCATCTT
PDE_02741-R2	GTATTGGCGGTACAGCTTCG
PDE_02962-F1	AGCGGCGGATACTCTGTTGG
PDE_02962-F2	GACCCGTCTCAGACTAATGG
PDE_02962-ptraR	AATGGGATCCCGTAATCAATTGCCCGAGTGCCGATGACCTGGAGA
PDE_02962-ptraF	CAAGAGCGGCTCATCGTCACCCCATGTGCTTGTTTAGCCGTAGAG
PDE_02962-R1	AGATTCAGCCACGCCCAGTT
PDE_02962-R2	GGGCATACTCGGCATACAGC
PDE_04046-F1	TTCTCCTTATCCGTGCCTAC
PDE_04046-F2	TCTCGTCTTGGTGGGACTGT
PDE_04046-ptraR	AATGGGATCCCGTAATCAATTGCCCGGTGGAAGGAGTCGAGCATT
PDE_04046-ptraF	CAAGAGCGGCTCATCGTCACCCCATTCGTTGCGCTCGAAATCACT
PDE_04046-R1	TTCGACTGGCTCCTTTGTGG
PDE_04046-R2	CTCAGAAAGCCAGCGGGATA
PDE_04012-F1	TTCGTGGCAGATTTCACTCC
PDE_04012-F2	TTGCTTCCTCGCTGTGGGTG
PDE_04012-ptraR	AATGGGATCCCGTAATCAATTGCCCTATCGGTATCGACTCACAGG
PDE_04012-ptraF	CAAGAGCGGCTCATCGTCACCCCATGAGCGAGATTTGACGGAACG
PDE_04012-R1	GCGTAGTCGTAGACGAAACA
PDE_04012-R2	GGCTTCCCTATCTTCGTGGT
PDE_03964-F1	CATCGCTGAGGGACTGGACC
PDE_03964-F2	GACCAAAGCCTCCAACAACA
PDE_03964-ptraR	AATGGGATCCCGTAATCAATTGCCCTCTGCAATCACTGAGGCAAG
PDE_03964-ptraF	CAAGAGCGGCTCATCGTCACCCCATGTTTCGTCTACCTGTCTGTC
PDE_03964-R1	CAATTCGGGCGGGTTCACAA
PDE_03964-R2	GTGGCGGTTTCGGTTGATGT
PDE_04733-F1	GCCACCTATCATACCATCTC
PDE_04733-F2	TGCTTGTATGTGCGTCTCAG
PDE_04733-ptraR	AATGGGATCCCGTAATCAATTGCCCAGTTGCGTCCTTGAGTTTCC
PDE_04733-ptraF	CAAGAGCGGCTCATCGTCACCCCATCTGGACCCATAATAAACGAG
PDE_04733-R1	TGTGGGATGGATATGGGTGT
PDE_04733-R2	GACTACGGAGCACTTTGATG
PDE_04863-F1	GGCACTCGGTGTTCGGGATG
PDE_04863-F2	TTCATGCCGTGCCCTTCATA
PDE_04863-ptraR	AATGGGATCCCGTAATCAATTGCCCTGAGATAAGGGAGTGGTTCG
PDE_04863-ptraF	CAAGAGCGGCTCATCGTCACCCCATGGTCTACACCCAGCCGAATC
PDE_04863-R1	GGTGGACGACCTCAATAGCA
PDE_04863-R2	ACGCCGGACGTGAAGCATAT
PDE_04884-F1	CCCAGTCTGAGTCGTGTAGG
PDE_04884-F2	GGTTCCAGACCCAGACGATG
PDE_04884-ptraR	AATGGGATCCCGTAATCAATTGCCCGGCGAACCCAGTTGATGCTA
PDE_04884-ptraF	CAAGAGCGGCTCATCGTCACCCCATCCCCAGAAGCCACGAATCAC
PDE_04884-R1	CAGCCAAGCTCACCGCCTAT
PDE_04884-R2	CGTCCGCATACCCATAAAGC
PDE_05251-F1	ATGTCCGGTGACCTGCTGTC
PDE_05251-F2	TGCTCACGTCCGTTAGTTGC
PDE_05251-ptraR	AATGGGATCCCGTAATCAATTGCCCAGAGTCCCAGAACTTCACAT
PDE_05251-ptraF	CAAGAGCGGCTCATCGTCACCCCATATGAGTTTCCACAGGCGTAG
PDE_05251-R1	GTCTTCGCTCGCATGTTGTT
PDE_05251-R2	TGGCACATGGGTCAATAGCG
PDE_05486-F1	TTGGGCTTGTTGACCGATGT
PDE_05486-F2	CACCGTCGTCGGATAATGTA
PDE_05486-ptraR	AATGGGATCCCGTAATCAATTGCCCAGATTGATGAGTGTCGGAGC
PDE_05486-ptraF	CAAGAGCGGCTCATCGTCACCCCATTGCGGCTACTGATGATTTCC
PDE_05486-R1	TCTCCGGGCTGATGTTCCCT
PDE_05486-R2	AGCTGCCATATCCTCCAACA
PDE_05681-F1	AAATCACCTCACCGACAGAC
PDE_05681-F2	ATGGAGCGAACTGCCCTTAT
PDE_05681-ptraR	AATGGGATCCCGTAATCAATTGCCCCAATCAAAGTCTTCGGGTGG
PDE_05681-ptraF	CAAGAGCGGCTCATCGTCACCCCATCCCTGAAGATACTCAACCAC
PDE_05681-R1	GATGGAGGCAGCAAAGAGTG
PDE_05681-R2	CAAAGTCTCATGGCTAATGC
PDE_06085-F1	TCTACTGCCTCGGAGTATGA
PDE_06085-F2	ACAGAATCACCTCGAACATC
PDE_06085-ptraR	AATGGGATCCCGTAATCAATTGCCCTCGCTTCCTCATCGTCACCC
PDE_06085-ptraF	CAAGAGCGGCTCATCGTCACCCCATGTCCCGTTCTCCTCATTGGC
PDE_06085-R1	CACGAACGGGTAAGATGAAC
PDE_06085-R2	CTGCTTATGCTGGCGGGAGA
PDE_06431-F1	GTGACCTTTGCTGGCGATAC
PDE_06431-F2	CCCCGTACAAATTGGATGAG
PDE_06431-ptraR	AATGGGATCCCGTAATCAATTGCCCGGGAAGCGACAGAAGGAGCA
PDE_06431-ptraF	CAAGAGCGGCTCATCGTCACCCCATGGTCGTAAGCAAAGGGAATG
PDE_06431-R1	GTGCAACTCTACCCGTTCAT
PDE_06431-R2	CATCCAGTTCCGATTTCAGG
PDE_03334-F1	AAGGCGTGACAGGAGCACAG
PDE_03334-F2	CCGTAGAGCGTCATCTGGTC
PDE_03334-ptraR	AATGGGATCCCGTAATCAATTGCCCCAGAGCAGGAGTGGAATAGA
PDE_03334-ptraF	CAAGAGCGGCTCATCGTCACCCCATCCGTTGAAGCGGAGGGACAT
PDE_03334-R1	GCTCCGAGATGACCCATTAG
PDE_03334-R2	ATCGTGCTCACTGGTAGAGG
PDE_03467-F1	GCCGACCAAGCGGATGTAGT
PDE_03467-F2	TAAGAAGCCCTGGGTTGAGT
PDE_03467-ptraR	AATGGGATCCCGTAATCAATTGCCCAGTTGTCTGGTCGGGTCTGG
PDE_03467-ptraF	CAAGAGCGGCTCATCGTCACCCCATCTTGAGTTTCCACGCGATTC
PDE_03467-R1	AGCAAAGATCGCCACAAGAC
PDE_03467-R2	TGGCGACGGCACTGACGACT
PDE_06845-F1	AGCCGATCCTTTATCTACCG
PDE_06845-F2	GTAGTTCTAACAACGACGAG
PDE_06845-ptraR	AATGGGATCCCGTAATCAATTGCCCTGTCTTCAGGAGGGTCCACT
PDE_06845-ptraF	CAAGAGCGGCTCATCGTCACCCCATAGTACAGCAACCCAGCCACG
PDE_06845-R1	GAAATAGCCACCGATACGAG
PDE_06845-R2	GATGATTCAGGCTCAACTGG
PDE_08282-F1	AGGCTTGAGTCATGGAACGT
PDE_08282-F2	ACAGTGCGACTGGAACCAAC
PDE_08282-ptraR	AATGGGATCCCGTAATCAATTGCCCAGGGAGTAGTCGGAGAAGGA
PDE_08282-ptraF	CAAGAGCGGCTCATCGTCACCCCATACGAGGTCGGCCTTGTTCCT
PDE_08282-R1	AGCCGTATGTGAGGGATGAG
PDE_08282-R2	CGTCCCTGTCGGGAGTGATC
PDE_08862-F1	GCGTGGGCGTCAATGGAAAT
PDE_08862-F2	CGTAGAAGAACTCCCGAAGA
PDE_08862-ptraR	AATGGGATCCCGTAATCAATTGCCCTTCTGCTGAGCCTCTTTGTG
PDE_08862-ptraF	CAAGAGCGGCTCATCGTCACCCCATCCAAGAGGCACAATTCATCC
PDE_08862-R1	CCGTGCTTCACTTTGCGACT
PDE_08862-R2	CATACATCCACCACCCGAAT
PDE_07191-F1	AGTGCAGCGGTTTACATAGC
PDE_07191-F2	CGCCCGTTGACCAAACAATC
PDE_07191-ptraR	AATGGGATCCCGTAATCAATTGCCCGCAGTGGACAAAGGAGGAGA
PDE_07191-ptraF	CAAGAGCGGCTCATCGTCACCCCATCTCCGGTTTGGTGCTTACAC
PDE_07191-R1	GCCACCCAATACGACAATCC
PDE_07191-R2	TCTAGTGCCAACGACGCAAC
PDE_07378-F1	TCCACCACCTGGTTCAAACT
PDE_07378-F2	ATCCCACCTCCTTCAGTCCG
PDE_07378-ptraR	AATGGGATCCCGTAATCAATTGCCCCTCCATCGGTATTGTTGCTG
PDE_07378-ptraF	CAAGAGCGGCTCATCGTCACCCCATCCTGCTCGCTCCCGTTTCAC
PDE_07378-R1	TCGGGATTCACAAGTCTACC
PDE_07378-R2	CTTCCATTCAGCGGGTCTAT
PDE_01167-F1	CATCCCGCTCCGTCAAGCAC
PDE_01167-F2	CCTCCACCGTCATCAGGGAT
PDE_01167-ptraR	AATGGGATCCCGTAATCAATTGCCCGACCCAGTGTCTCCGATGAA
PDE_01167-ptraF	CAAGAGCGGCTCATCGTCACCCCATGATTGCTGCCTCAGATAGAG
PDE_01167-R1	GCATTGGTTGCCGATAGTTC
PDE_01167-R2	TCCTCACGAAGCCCGAAGAC
PDE_00567-F1	TCAGAACGCCGGGCTTGTAT
PDE_00567-F2	GTTTCACATCTCCGTTCTCG
PDE_00567-ptraR	AATGGGATCCCGTAATCAATTGCCCGCAGGGATGTGATTGGCTTA
PDE_00567-ptraF	CAAGAGCGGCTCATCGTCACCCCATATTTGAGACAGCCGCCCACT
PDE_00567-R1	AGCGGATCACATCGTAACAG
PDE_00567-R2	CTTCGTTCTTGCTCAGGTGC
PDE_09243-F1	TGGACCCGACTTCGTATTCA
PDE_09243-F2	GCGTCAGGGTCCACAGCACA
PDE_09243-ptraR	AATGGGATCCCGTAATCAATTGCCCTGCGGGCGTGGTCATCTTCT
PDE_09243-ptraF	CAAGAGCGGCTCATCGTCACCCCATTCATCCCACTGCACCACATA
PDE_09243-R1	CACTTGCTGGTGCCTGGGTC
PDE_09243-R2	CTTCTTGAGTGTCTCGGGTA
PDE_00496-F1	GCAGATGACCTCCAACACCG
PDE_00496-F2	CAGGTGAAAGTGACGGAGAC
PDE_00496-ptraR	AATGGGATCCCGTAATCAATTGCCCCCAGATGGAGCTGAGGTCTT
PDE_00496-ptraF	CAAGAGCGGCTCATCGTCACCCCATCAGGCGAAGTACACCATCCA
PDE_00496-R1	TTGTGCGGGAAGGCTAAGAT
PDE_00496-R2	AGCACATTCAACAGCGAGGG
PDE_01749-F1	TGGGAACAGAGCAGAATCAC
PDE_01749-F2	TCAACTTACACCTCGCTTCG
PDE_01749-ptraR	AATGGGATCCCGTAATCAATTGCCCAGGGCTACGGACGGCTTCTT
PDE_01749-ptraF	CAAGAGCGGCTCATCGTCACCCCATGCGTGATGACTCGATACTCT
PDE_01749-R1	GATTCGAGGCATACACCACC
PDE_01749-R2	CGATAACCAATCGTCCGTGA
PDE_02657-F1	CAGTAGTGAGGCTTGTTGGT
PDE_02657-F2	GGTAGGGTATGTGCTCAGGG
PDE_02657-ptraR	AATGGGATCCCGTAATCAATTGCCCTTTGGGTCGGGAGATGAGAT
PDE_02657-ptraF	CAAGAGCGGCTCATCGTCACCCCATATACCCAGCCTCGGTCAAAG
PDE_02657-R1	GCAATATCGGTCACCACAGC
PDE_02657-R2	CTGGTTGAACTTCGGTTGTG
PDE_06445-F1	ACGCCAATGCCCACGCCTAT
PDE_06445-F2	CTTGACTGGTGGATGTGCTA
PDE_06445-ptraR	AATGGGATCCCGTAATCAATTGCCCGGGAAGATACAGGTCCAACG
PDE_06445-ptraF	CAAGAGCGGCTCATCGTCACCCCATAGATTTGGGAAGAAGGGACG
PDE_06445-R1	CCTCCCACCAATTTCAACCC
PDE_06445-R2	GAACACGAGGCACTCCAGAA
PDE_00926-F1	CGGTGTTCCTACGGTCTGGT
PDE_00926-F2	TTCCGTCCTTGGTGTCTGTT
PDE_00926-ptraR	AATGGGATCCCGTAATCAATTGCCCGGGATTTGCGTAAGGTGTAG
PDE_00926-ptraF	CAAGAGCGGCTCATCGTCACCCCATCCCGCCACCCTTCTTACTTC
PDE_00926-R1	GGTGAACAGACGGGACTAAC
PDE_00926-R2	GACAGCCACTACAGAAGCAA
PDE_02566-F1	GCGATTCCAGAACTGAGCAT
PDE_02566-F2	TCGCATTCCATCGTGGTCAA
PDE_02566-ptraR	AATGGGATCCCGTAATCAATTGCCCCTTGTTGGCAAGGAAAGTGG
PDE_02566-ptraF	CAAGAGCGGCTCATCGTCACCCCATGCAGTAATCTCACCACCTCC
PDE_02566-R1	TATCGAGGTTAGCAGGAGGC
PDE_02566-R2	TATCAGGACGACAGCAAGAG
PDE_02679-F1	GGCGTCACAACTCTTCTGCT
PDE_02679-F2	AACACCGAGGCACAATCTAC
PDE_02679-ptraR	AATGGGATCCCGTAATCAATTGCCCGGCGAAATCCATTCTGAGGT
PDE_02679-ptraF	CAAGAGCGGCTCATCGTCACCCCATCTCCAAGGGCGTATTTCTCA
PDE_02679-R1	ATAGGGCGACATAGAGGGTA
PDE_02679-R2	GCCATCTCGGCACATCAGTC
PDE_02827-F1	CTCGCTTCGTTCGCAAATCC
PDE_02827-F2	CCATCGCTATCAGGAAAGTC
PDE_02827-ptraR	AATGGGATCCCGTAATCAATTGCCCGGGTCTTCACGCCGTTTCCA
PDE_02827-ptraF	CAAGAGCGGCTCATCGTCACCCCATGAGCCATTCACCGAGCATCT
PDE_02827-R1	CTGAAGCCACTGAGGAAAGC
PDE_02827-R2	AGGTGGAATTGGAATGTGGG
PDE_03268-F1	CCGAGAACCTCCGCTACTGC
PDE_03268-F2	TCCCTTCACTGGTTCCTTCT
PDE_03268-ptraR	AATGGGATCCCGTAATCAATTGCCCCCAACCTGGGCAGATACAAG
PDE_03268-ptraF	CAAGAGCGGCTCATCGTCACCCCATGAACCAAAGTCTAGCCAACG
PDE_03268-R1	CCACCACCCTGCCTTCGTTA
PDE_03268-R2	GCGCAGAAAGGGAAATGACG
PDE_04481-F1	TTGCTTAGTCCGTCTTCCTG
PDE_04481-F2	CGCTCAATCCAGACCCAATA
PDE_04481-ptraR	AATGGGATCCCGTAATCAATTGCCCGCCTTGGCTCGTCCAGATAG
PDE_04481-ptraF	CAAGAGCGGCTCATCGTCACCCCATGCACCCTTCCATTCAACTAG
PDE_04481-R1	GTGGTCGAGGGCACGTTTCT
PDE_04481-R2	AGGAACCCGTGTTACTCATC
PDE_05246-F1	TCATAGCCTTTGCCTCTTGC
PDE_05246-F2	CCGCAAGAAACAGGATGGTC
PDE_05246-ptraR	AATGGGATCCCGTAATCAATTGCCCCTGGTTGTCGCAGAGGTCTT
PDE_05246-ptraF	CAAGAGCGGCTCATCGTCACCCCATACCTTGACGACCCTCCACTG
PDE_05246-R1	TTGCTTCGGCCAGCTAGTGC
PDE_05246-R2	CCTTCGGAGGCGGTAGATAG
PDE_08937-F1	CGGCCCACGATGTTATACGC
PDE_08937-F2	CAGAATAGCCAGAAGGTGAC
PDE_08937-ptraR	AATGGGATCCCGTAATCAATTGCCCTTCTTGATGTCAGGGTGTCC
PDE_08937-ptraF	CAAGAGCGGCTCATCGTCACCCCATGCTTCAGCACGGAGTGGGTA
PDE_08937-R1	TCGCCGTCGATTTCATCTCA
PDE_08937-R2	TATCACCAGATCGGGACACC
PDE_09130-F1	TCGATCTAGGGCTGTATGGT
PDE_09130-F2	CAGACCAGCGTCAGAGTAAG
PDE_09130-ptraR	AATGGGATCCCGTAATCAATTGCCCCCGTGCGAAGGCAAGTATTG
PDE_09130-ptraF	CAAGAGCGGCTCATCGTCACCCCATCTCCTTGTCCGCCCTTCTTC
PDE_09130-R1	TCTCCCGAACCCTTGCCTGA
PDE_09130-R2	CAGTTGGAGGTTCCCGATGA
PDE_00153-F1	GCAGTGGCTGGGTTTCAAGT
PDE_00153-F2	AAAGGGTCGATAGCGCCTCA
PDE_00153-ptraR	AATGGGATCCCGTAATCAATTGCCCGGCTCGCACGGTGAGTTTGT
PDE_00153-ptraF	CAAGAGCGGCTCATCGTCACCCCATTGCTCAACCCTACGACTCAC
PDE_00153-R1	GCCAACCGCCGTTTCTACAT
PDE_00153-R2	TGAGGACGACCGAAACAAGA
PDE_01258-F1	CAGCAAACCGGCTTCAAACA
PDE_01258-F2	AAAGGGTCGATAGCGCCTCA
PDE_01258-ptraR	AATGGGATCCCGTAATCAATTGCCCAGAGCCTCGTGTCTTTGTAG
PDE_01258-ptraF	CAAGAGCGGCTCATCGTCACCCCATTGCTCAACCCTACGACTCAC
PDE_01258-R1	GCCAACCGCCGTTTCTACAT
PDE_01258-R2	TGAGGACGACCGAAACAAGA
PDE_01297-F1	CCAAGGGCGTATCGGTCGTG
PDE_01297-F2	GTATGAAGCTGCTCTTACCC
PDE_01297-ptraR	AATGGGATCCCGTAATCAATTGCCCCGTGTAGACCGATGAATGAG
PDE_01297-ptraF	CAAGAGCGGCTCATCGTCACCCCATCCTCCTTCGTTGCTACACTC
PDE_01297-R1	TGGATATGGCACGGCAACGT
PDE_01297-R2	ACTATACGGCAGCAAGGGAT
PDE_01513-F1	CGAGACTACAGGCTATTGAG
PDE_01513-F2	GGTGCTCGCCTGAATGTATC
PDE_01513-ptraR	AATGGGATCCCGTAATCAATTGCCCGCGGTTATCGGAGCCAAGAG
PDE_01513-ptraF	CAAGAGCGGCTCATCGTCACCCCATCACATTCCACCCTTCTCACC
PDE_01513-R1	TTGAGGCTGACGGACGAGAT
PDE_01513-R2	TCCAACACCCACAGTACATC
PDE_03127-F1	TCCTCTTGCTCGAACGATAC
PDE_03127-F2	AATCACGCCTTCCACTATGC
PDE_03127-ptraR	AATGGGATCCCGTAATCAATTGCCCGGTGCATGGTGGACCTTTGA
PDE_03127-ptraF	CAAGAGCGGCTCATCGTCACCCCATGACGGGATGGATTCTGATTG
PDE_03127-R1	GAACTCGAACCACCAGCATC
PDE_03127-R2	CGCTGGTCGAAATCAAATGG
PDE_03981-F1	GATCCCTAATCCTCCGATAC
PDE_03981-F2	ACTAGAAAGCCGCTAGAAGA
PDE_03981-ptraR	AATGGGATCCCGTAATCAATTGCCCCAAGCGAGCGACTCATGTCC
PDE_03981-ptraF	CAAGAGCGGCTCATCGTCACCCCATAGGCTGAGGAGTTCCAAAGG
PDE_03981-R1	CGCAAAGTCCGATTCCTCTA
PDE_03981-R2	CAGACACCGTCAAAGAACCA
PDE_05016-F1	GGACATTCATACTGACCCTC
PDE_05016-F2	GCATTCTTACCTCCACTCCT
PDE_05016-ptraR	AATGGGATCCCGTAATCAATTGCCCAGTCAGTCGGTGAGGATGTT
PDE_05016-ptraF	CAAGAGCGGCTCATCGTCACCCCATCGGCTTGGTCCGTTGTCTGA
PDE_05016-R1	AAGCTATCATACAGCGTGGC
PDE_05016-R2	CCTAGCATCCTCGCAGGTAA
PDE_06057-F1	GAGATAGCCTTTGGGCTGAT
PDE_06057-F2	GGAGGCTGCTTGTCAATGGT
PDE_06057-ptraR	AATGGGATCCCGTAATCAATTGCCCAAGGACAGGATGGGCGGTAA
PDE_06057-ptraF	CAAGAGCGGCTCATCGTCACCCCATTCCCTCACATTATCCGTTGG
PDE_06057-R1	AGCGGAAATCAAGCAACAGG
PDE_06057-R2	CCTTGACCGTACTGATAGCC
PDE_07887-F1	TCCAGCGGACATCAAGAGTT
PDE_07887-F2	TGGACGGTCTACGACCACTT
PDE_07887-ptraR	AATGGGATCCCGTAATCAATTGCCCAAGACCGAGTGACGACTTAC
PDE_07887-ptraF	CAAGAGCGGCTCATCGTCACCCCATGTACCTCTTGGCGACCTACT
PDE_07887-R1	CCACATCTGCGTTTGACAGC
PDE_07887-R2	AGGCGAAGTTACCGTTGCTG
PDE_01611-F1	CAAGCCGCTGATTCCATCCA
PDE_01611-F2	CCGTGCCTTGGGTTACATCG
PDE_01611-ptraR	AATGGGATCCCGTAATCAATTGCCCCGGGAATCCACCACTAAAGC
PDE_01611-ptraF	CAAGAGCGGCTCATCGTCACCCCATCAGACCGTAACTACCTGTGC
PDE_01611-R1	GGGATCGTGTACGGAATCGT
PDE_01611-R2	ACCCACTTCACCGAAAGCAA
PDE_05411-F1	CTTACCTCCCTCCTCGTTGG
PDE_05411-F2	CCATCGCAGCGGTCCAGACT
PDE_05411-ptraR	AATGGGATCCCGTAATCAATTGCCCTCGCAGAGTTCAACGCATCA
PDE_05411-ptraF	CAAGAGCGGCTCATCGTCACCCCATTGTCAGCGGATCGCAACCAA
PDE_05411-R1	GGGACCGAGGGTCTTGTTGT
PDE_05411-R2	CCAGTCATCAATGTGGGTGT
PDE_06913-F1	AACTCTGGACGGTGGAACGG
PDE_06913-F2	GAGAACGGAAGGAAGGAAGA
PDE_06913-ptraR	AATGGGATCCCGTAATCAATTGCCCAATGATGCTCTTTGCGTGCC
PDE_06913-ptraF	CAAGAGCGGCTCATCGTCACCCCATTCCGTCCCTCTTCTACACCT
PDE_06913-R1	TCCCAGCTTGCTCAGACACG
PDE_06913-R2	TGTCCTTAGCGTGATAGTCC
PDE_00826-F1	CAACGAGGGCAAGAGTCAAT
PDE_00826-F2	CAAGGCTCTGACAGGACATT
PDE_00826-ptraR	AATGGGATCCCGTAATCAATTGCCCCGCAAGACCGAGTCTACTTC
PDE_00826-ptraF	CAAGAGCGGCTCATCGTCACCCCATGTCACCTCTAAGGCACATCC
PDE_00826-R1	TTCGGGTCGTTGACCATCAG
PDE_00826-R2	TTTCACGGCTTCGTGTTTCG
PDE_02136-F1	ATATTGAGTCCGGCAGGGTA
PDE_02136-F2	ACTGCGTCGTCGTTGTTGAG
PDE_02136-ptraR	AATGGGATCCCGTAATCAATTGCCCGTCGGCTACAGAAGCAAGAT
PDE_02136-ptraF	CAAGAGCGGCTCATCGTCACCCCATGGTCGGTCAATAGCGTAGAA
PDE_02136-R1	TCAGCTCGTCGCCCAACTCG
PDE_02136-R2	GATCAATGGCCCGAGTGGAG
PDE_02517-F1	ACCTTTGCCCACTTCACTCC
PDE_02517-F2	TCAGTCGCTGCGGTATTTAG
PDE_02517-ptraR	AATGGGATCCCGTAATCAATTGCCCAGCCGACGGTGTCAATGGTG
PDE_02517-ptraF	CAAGAGCGGCTCATCGTCACCCCATGGCGAGGAGGAGTCTTTGAT
PDE_02517-R1	CGGGAGGCGGCGAGTTGTAT
PDE_02517-R2	CATGTGGTTTGATCCTACCG
PDE_04787-F1	GCGGGTGAATCAACGACAGA
PDE_04787-F2	GAGACCCACATAGGACCCTT
PDE_04787-ptraR	AATGGGATCCCGTAATCAATTGCCCCCTCCAATCACGTCCAAAGG
PDE_04787-ptraF	CAAGAGCGGCTCATCGTCACCCCATCACGGTCTCCTTCACTTTCT
PDE_04787-R1	GATGTTGGCTCGGTGAAGGT
PDE_04787-R2	TACTGGCGAGGATCTTGTTC
PDE_05201-F1	TGAAGCGATAGGATACAGCG
PDE_05201-F2	GAGGAACAGCAAAGGGTCTA
PDE_05201-ptraR	AATGGGATCCCGTAATCAATTGCCCCGGCGTGTCCCTGACTTTGA
PDE_05201-ptraF	CAAGAGCGGCTCATCGTCACCCCATCAATTCCCTCGGCACATACC
PDE_05201-R1	TGACGAAGAGGAGACCGATA
PDE_05201-R2	GAGCGTAGAGCCCATTCAGC
PDE_08348-F1	CCCTCCAGTTACGACAAATC
PDE_08348-F2	GTGACTTTGGGCGCAACCTA
PDE_08348-ptraR	AATGGGATCCCGTAATCAATTGCCCGAAATGGTCAGCACGTAGTC
PDE_08348-ptraF	CAAGAGCGGCTCATCGTCACCCCATCTGGTTTATCGACCGTGCTT
PDE_08348-R1	CCACGGGCTGAGATGGGTAG
PDE_08348-R2	CCTTGGGATTATCTCCTTCG
PDE_09023-F1	AGCATCGTTCAACCCGTCAT
PDE_09023-F2	CCCAAGATACGACTCCTGTA
PDE_09023-ptraR	AATGGGATCCCGTAATCAATTGCCCCCAGGAGGAGGTCTTGTTCG
PDE_09023-ptraF	CAAGAGCGGCTCATCGTCACCCCATCCACCCACTCGTCCGTCTCA
PDE_09023-R1	ACCTCAAGGGAGTAGTATGG
PDE_09023-R2	AAAGTACACCCTGGACAACG
PDE_09026-F1	CCTAAACGTCGGTCAAGGAA
PDE_09026-F2	ATTGGTCCACCGTTCATCCG
PDE_09026-ptraR	AATGGGATCCCGTAATCAATTGCCCAGACGGGATACGCAAGCAAT
PDE_09026-ptraF	CAAGAGCGGCTCATCGTCACCCCATGCGACGCACGAAACCCACTA
PDE_09026-R1	ACTCCGAAGCCTTGTGCTAT
PDE_09026-R2	TTCCCTCTGCTCAACCAATC
PDE_07001-F1	CAGCCACTCAAATCGCAGAA
PDE_07001-F2	CTCTTGACGATGGCGGAGTG
PDE_07001-ptraR	AATGGGATCCCGTAATCAATTGCCCGTGGATTTGATGGGATGCTG
PDE_07001-ptraF	CAAGAGCGGCTCATCGTCACCCCATCATCGGGAAATAGGCGTCAG
PDE_07001-R1	ACGGTATCCACTGCCTAAAC
PDE_07001-R2	TACCTGTTTCGGACAAGTCG
PDE_07254-F1	TTCATAGGGCAAAGGCAGTG
PDE_07254-F2	GAGTATTCTGATGCGACGAG
PDE_07254-ptraR	AATGGGATCCCGTAATCAATTGCCCTGTTGTCTTCGCCGTAGTCC
PDE_07254-ptraF	CAAGAGCGGCTCATCGTCACCCCATGCTACGCTACGATTGGAGGT
PDE_07254-R1	AGCAACTCCAGTCCGCTAAT
PDE_07254-R2	GATGCGGCGAAATCTGGAGG
PDE_07533-F1	GCCTCGTTCAGCCCTTCTTG
PDE_07533-F2	CTCAATGCTGACAGCCTCAC
PDE_07533-ptraR	AATGGGATCCCGTAATCAATTGCCCGAAGCTGAGGCCCACAAGTC
PDE_07533-ptraF	CAAGAGCGGCTCATCGTCACCCCATGCCGACTATTGCCGCTTGAT
PDE_07533-R1	TCCGACGATTCTGGTGATTG
PDE_07533-R2	GTGCGTCTCACCTTGCTTCT
PDE_05927-F1	AAGATAACCCGTTCCCTTGC
PDE_05927-F2	GGGGCTATCTCATACCAAAC
PDE_05927-ptraR	AATGGGATCCCGTAATCAATTGCCCTGCTGCGACAGGTTAGGAGT
PDE_05927-ptraF	CAAGAGCGGCTCATCGTCACCCCATGTACGGCGGCCAGTGGAATT
PDE_05927-R1	CTGCCGCCTGTGGTGGTCTA
PDE_05927-R2	ATCCCACAACATCGCTGAAC
PDE_02352-F1	CCGCCAAACAAGTCGGAATA
PDE_02352-F2	GGAAATTGGCCTCGCTAAAC
PDE_02352-ptraR	AATGGGATCCCGTAATCAATTGCCCAGAAGGACGTTGTGGTAGAG
PDE_02352-ptraF	CAAGAGCGGCTCATCGTCACCCCATTCACGGCTGGAATCACGACC
PDE_02352-R1	AGACAACCAACCCGCAAACT
PDE_02352-R2	CGCCCTCATCCGCCAACTCT
PDE_02856-F1	TACTGCGTAGCTGGTCACTC
PDE_02856-F2	GAGGAATGCCTGTCACGATG
PDE_02856-ptraR	AATGGGATCCCGTAATCAATTGCCCAGGCTGTCGGAGCGTGCTTA
PDE_02856-ptraF	CAAGAGCGGCTCATCGTCACCCCATGGGGCGATTGACCTGCACTG
PDE_02856-R1	TTGGGTCTGACATTTGGTGC
PDE_02856-R2	GATCCACCTCGTACCACCAC
PDE_05459-F1	GACAGCACCATCTGAACAAC
PDE_05459-F2	AGACCGGCCAAGTCCTCACT
PDE_05459-ptraR	AATGGGATCCCGTAATCAATTGCCCAGGTTCACATGGGCACTCTT
PDE_05459-ptraF	CAAGAGCGGCTCATCGTCACCCCATTGAGCCCACCACCTATTCCT
PDE_05459-R1	AAAGGAGCAACTAGACCCTC
PDE_05459-R2	CGGTAGAACTCGCAGTGATG
PDE_07980-F1	CCAAGAGTGGACGGATGAGC
PDE_07980-F2	TGAACCACTGCGGTAAGGAC
PDE_07980-ptraR	AATGGGATCCCGTAATCAATTGCCCGTTTCCGCTGGTAGGATTGG
PDE_07980-ptraF	CAAGAGCGGCTCATCGTCACCCCATGACAAAGTGCGACTGGGTAG
PDE_07980-R1	ATAGCCCAAAGGACCAACTC
PDE_07980-R2	TAGACGCTACCAGTTCCATA
PDE_08612-F1	GGTGATGTCTTGGGTTTGTC
PDE_08612-F2	TCGATGCGTTTGCCCTCTAA
PDE_08612-ptraR	AATGGGATCCCGTAATCAATTGCCCGTTCTCCAGAAGACGGAAGT
PDE_08612-ptraF	CAAGAGCGGCTCATCGTCACCCCATCGACTATTGACTCGCCCTCT
PDE_08612-R1	AGATGCAACTCGCGGGAACA
PDE_08612-R2	GGCTGATGGTAGCCGAGTTA
PDE_08609-F1	CGTGCCGTTCCATCATCAGT
PDE_08609-F2	CGTGGCTTCTGTATTCTGGG
PDE_08609-ptraR	AATGGGATCCCGTAATCAATTGCCCTCAGATGCGATAACGCTCCC
PDE_08609-ptraF	CAAGAGCGGCTCATCGTCACCCCATTTGGAATACCCTCTGCATCT
PDE_08609-R1	AAGCGTTCACAGCATGGTTC
PDE_08609-R2	CGGGAAGCAGGTAAGTGTAG
PDE_00436-F1	CGATTGGGTATGTCGGTGTT
PDE_00436-F2	TGCTGAGTACGCTGAAGTGC
PDE_00436-ptraR	AATGGGATCCCGTAATCAATTGCCCCCAATGCTTCACCGTAGTGC
PDE_00436-ptraF	CAAGAGCGGCTCATCGTCACCCCATCTTCCCATTCTTCCACCACA
PDE_00436-R1	GGGCACCAGCGTTCGTTCAT
PDE_00436-R2	CCAGGGTGCCGCTCCAAATA
PDE_00459-F1	TATGCTGCGACTTGGCTCAC
PDE_00459-F2	GGAAGCAGGCGGACAAATGA
PDE_00459-ptraR	AATGGGATCCCGTAATCAATTGCCCGCCTCTGCTGTCCGCTACGA
PDE_00459-ptraF	CAAGAGCGGCTCATCGTCACCCCATGAGAAATCGGACCTCAACAC
PDE_00459-R1	GTTCCTACTGTTTCGCCCTC
PDE_00459-R2	TCTCCCTCCTATGACTCTGG
PDE_00479-F1	TGCTGCTGTCTTGTCCATCT
PDE_00479-F2	CTGCGAATGTTTCCAGGGAC
PDE_00479-ptraR	AATGGGATCCCGTAATCAATTGCCCACCAGGGCGAGTCAGTAGAT
PDE_00479-ptraF	CAAGAGCGGCTCATCGTCACCCCATAAAGCAGCGGAAGACCATCA
PDE_00479-R1	GTTCGCACATACGCCAGAAT
PDE_00479-R2	GTGCCGTATAGACCTTGTGG
PDE_00354-F1	CCAAATGGCTCACGACACGG
PDE_00354-F2	CCGTCTTACTGATTTCTGGG
PDE_00354-ptraR	AATGGGATCCCGTAATCAATTGCCCCATCTGTTGCGAGCCTTTCT
PDE_00354-ptraF	CAAGAGCGGCTCATCGTCACCCCATGAGATACCAGACCGTGATTC
PDE_00354-R1	GAGGGAGCCGTTGGGTTTCG
PDE_00354-R2	CCACATCAAAGCCGTAGGTT
PDE_00510-F1	CGGTTCGACTCACTCGTCAT
PDE_00510-F2	ACTGTCGAGGTAACGAGGAG
PDE_00510-ptraR	AATGGGATCCCGTAATCAATTGCCCAGCGTAGATCGGGCGAATAT
PDE_00510-ptraF	CAAGAGCGGCTCATCGTCACCCCATTCAGCCAGGGTTTGTCAAGG
PDE_00510-R1	CACTGCACCATCCGACGATA
PDE_00510-R2	CCTCAGTTTCTCATCCCTCC
PDE_01259-F1	TTTCACGTTGGAAGACCCAG
PDE_01259-F2	TGGGTGTTCGCCAAGCAATT
PDE_01259-ptraR	AATGGGATCCCGTAATCAATTGCCCACCGAAAGGTGGAGCCGAAG
PDE_01259-ptraF	CAAGAGCGGCTCATCGTCACCCCATGTTCATACCTCAGATCCCTC
PDE_01259-R1	AGACCCTACCGTTCTCGTTG
PDE_01259-R2	TTCCTCCTGTAGCCCTCCTC
PDE_01306-F1	CTCGGTGAACGGGTATTGGA
PDE_01306-F2	TGACGATAGGTCGGTCTACG
PDE_01306-ptraR	AATGGGATCCCGTAATCAATTGCCCCGAGCACTGGAGTTCCCTAT
PDE_01306-ptraF	CAAGAGCGGCTCATCGTCACCCCATTGGAGTGTATTCGGCAGGTC
PDE_01306-R1	AACAAATAGGGCAAGGAGGG
PDE_01306-R2	CACAGTCCCATTACCACCAG
PDE_02029-F1	AGTTCCCATCCGCTACAGCT
PDE_02029-F2	GTCCATTGGCTCATCAGACT
PDE_02029-ptraR	AATGGGATCCCGTAATCAATTGCCCGTTCCTGACCTCATCCACCT
PDE_02029-ptraF	CAAGAGCGGCTCATCGTCACCCCATTGGACACGCGACGAGTATGG
PDE_02029-R1	GCCAGACTCAACCGCCAGAA
PDE_02029-R2	ATTGCGGTGCTCAGGCGTAT
PDE_01813-F1	TCAGCACTGGCAACGGAGTT
PDE_01813-F2	CCCATGCCCACAACAACAAG
PDE_01813-ptraR	AATGGGATCCCGTAATCAATTGCCCATGCTCACCCTTCAATCCTG
PDE_01813-ptraF	CAAGAGCGGCTCATCGTCACCCCATTCTCCTCCTATCTTCATCCT
PDE_01813-R1	GCTAGACCCTACTGTTTCAG
PDE_01813-R2	AACGCAGGCCAAGCTATTCG
PDE_01979-F1	ATGCGGCTAGGGTCTAATGG
PDE_01979-F2	CCATACGGTCGCATGTAATC
PDE_01979-ptraR	AATGGGATCCCGTAATCAATTGCCCAATGAGGAATGCGAGTGAGC
PDE_01979-ptraF	CAAGAGCGGCTCATCGTCACCCCATCAACGGGATGGGTTGAGTTA
PDE_01979-R1	GACCTTCGGTTGTTCACTCC
PDE_01979-R2	GAGTCTCCTGTCCCGATTGC
PDE_00562-F1	CTTCTGTCAACTCCGCCTCT
PDE_00562-F2	CGACCAGACGCCTTCGCTAG
PDE_00562-ptraR	AATGGGATCCCGTAATCAATTGCCCACCTGACAGCATCACCCTCT
PDE_00562-ptraF	CAAGAGCGGCTCATCGTCACCCCATATCGTCGGAGGGAAGATGTA
PDE_00562-R1	TGGAGGAGCGGATGATGTCC
PDE_00562-R2	GCGTAGTTCTCGCAGGTCGT
PDE_03008-F1	CACCCGTGGTTCAAACTCAA
PDE_03008-F2	TGTTCTGCGGAAGAGTGGTT
PDE_03008-ptraR	AATGGGATCCCGTAATCAATTGCCCCAGTATGAGGCGATGATGAG
PDE_03008-ptraF	CAAGAGCGGCTCATCGTCACCCCATTGCCTGTCACCTCCATTTCT
PDE_03008-R1	ATGGGCATGGATTGCGAACA
PDE_03008-R2	TGGCAGGAGCAACGCAAACT
PDE_03058-F1	ATTGGTCCTTCTCGGGCTAT
PDE_03058-F2	TCCCTGGATTTGACCCTCTA
PDE_03058-ptraR	AATGGGATCCCGTAATCAATTGCCCGGTAGGCTTGGAACAGGAGA
PDE_03058-ptraF	CAAGAGCGGCTCATCGTCACCCCATTGGTCAAAGGCTGCCACAAC
PDE_03058-R1	CAGCACGACAACTTCCTATC
PDE_03058-R2	GCCGAGCTGAAACGCTCCTT
PDE_02646-F1	TCGAGCCGTATCAGGTAGGA
PDE_02646-F2	GCCCTGGCTGTTCTGTAAGT
PDE_02646-ptraR	AATGGGATCCCGTAATCAATTGCCCTCACGAACACCGACAACTCC
PDE_02646-ptraF	CAAGAGCGGCTCATCGTCACCCCATAAGCACGACGACTTGATGGT
PDE_02646-R1	ATTCTCCAGATCCTCCCAGT
PDE_02646-R2	AAGTGCTGCTGGGTAAGTGT
PDE_04198-F1	GAGCGGCGTTCCTCAATCCT
PDE_04198-F2	TGGGTTTCTGACGAGGGTGT
PDE_04198-ptraR	AATGGGATCCCGTAATCAATTGCCCTGTGGTGGCGGTCAGTTTGC
PDE_04198-ptraF	CAAGAGCGGCTCATCGTCACCCCATTGGTGCTTTGCATAGGGATG
PDE_04198-R1	AGAACAATCGCACGAGCAAC
PDE_04198-R2	ACCTCTGGCAAAGATACTCC
PDE_04129-F1	GGCAGTCGGCAGTGATGGAA
PDE_04129-F2	AGTGTCGCTCGTGGTTGTGG
PDE_04129-ptraR	AATGGGATCCCGTAATCAATTGCCCAACTCCAGCCTTGACGTGCC
PDE_04129-ptraF	CAAGAGCGGCTCATCGTCACCCCATATGCCCAGGTGGTTGACGAT
PDE_04129-R1	GACAGCATCGTAGGGATTGA
PDE_04129-R2	CGTTCAGACTAGAGCACCCT
PDE_03945-F1	CGATGGATTACGACGGTTCA
PDE_03945-F2	GTCCCACGAGTGCGATGACT
PDE_03945-ptraR	AATGGGATCCCGTAATCAATTGCCCTCTTCGACGACGTTTGTGGC
PDE_03945-ptraF	CAAGAGCGGCTCATCGTCACCCCATTCTGCTTACTTGGCTCTGGT
PDE_03945-R1	AAGCTCGATTTCTCGCACAG
PDE_03945-R2	TCACCGTACTCCCGTCTAAC
PDE_03936-F1	AGCGTTGAGGTGTAGAAGTG
PDE_03936-F2	TGACCATGCCCTTGTCTATC
PDE_03936-ptraR	AATGGGATCCCGTAATCAATTGCCCCTACGTGGATCAAGGGTTGC
PDE_03936-ptraF	CAAGAGCGGCTCATCGTCACCCCATGTCGGGAATCTCGGTGTATC
PDE_03936-R1	AAGGTTAGGTACTCGGTAGG
PDE_03936-R2	TCCCGTTGACATCGACATAG
PDE_03825-F1	GTCATCCACGTAGGATTGGC
PDE_03825-F2	CAGCAGGATTCCGCAGATAC
PDE_03825-ptraR	AATGGGATCCCGTAATCAATTGCCCCAGTCAGATGGCACAAACCC
PDE_03825-ptraF	CAAGAGCGGCTCATCGTCACCCCATCATTGTCTGAAGCCTACTGG
PDE_03825-R1	ATCGACGCACCCACGTCTCA
PDE_03825-R2	ATCCACAGGGACCACTTCAT
PDE_09796-F1	CGTCTCCGATCTTTCGTCAC
PDE_09796-F2	TCTGAGATAGCCTCATACCG
PDE_09796-ptraR	AATGGGATCCCGTAATCAATTGCCCGCGCCTCAGACTGTACTTAA
PDE_09796-ptraF	CAAGAGCGGCTCATCGTCACCCCATTTGGTTGACGGCGGAGACAT
PDE_09796-R1	ATGTGCCACAGTAGAACAGC
PDE_09796-R2	CCTCTGACCGTCACAGTTGC
PDE_04957-F1	GTAGTTTAGACTCCCTCCCG
PDE_04957-F2	TGTCAAGTCCGCTTGTAGCC
PDE_04957-ptraR	AATGGGATCCCGTAATCAATTGCCCCACAATGGTGGTCCCATACA
PDE_04957-ptraF	CAAGAGCGGCTCATCGTCACCCCATGCAATTACTGCTGCTTCTCC
PDE_04957-R1	CTAGCCGACATCGCCAAGCA
PDE_04957-R2	ATGGAGTTACCCGATTCACC
PDE_05401-F1	AGAGCAAGCCGTCCATCAGA
PDE_05401-F2	GCTGGACGGAGGCGATTGTA
PDE_05401-ptraR	AATGGGATCCCGTAATCAATTGCCCGGGCAAGCCTCAGCAGAGTA
PDE_05401-ptraF	CAAGAGCGGCTCATCGTCACCCCATTTCCGAACTTGCGTGGTTTC
PDE_05401-R1	ACTGTCCGAGCACGCCAACG
PDE_05401-R2	TCGCAAGACGGGTATTGTAG
[truncated: 1,279 more rows]
