# Supplementary material for: Synergistic and Dose-Controlled Regulation of Cellulase Gene Expression in Penicillium oxalicum
Source: PLoS Genet. 2015 Sep 11;11(9):e1005509. doi: 10.1371/journal.pgen.1005509 (PMC4567317; doi:10.1371/journal.pgen.1005509)
Supplement: S2 Table — (XLSX) [file pgen.1005509.s013.xlsx]

## Sheet: 103 genes
GeneID	Means (Wild-type on Cellulose)	Means (ΔclrB on Cellulose)	log2Ratio(ΔclrB/Wild-type)	Probability (ΔclrB/Wild-type)	P-value (ΔclrB/Wild-type)	FDR (ΔclrB/Wild-type)	Description	KEGG Orthology	GO Component	GO Function	GO Process
PDE_00008	183.845	69.4866	-1.40368	0.922603	0.00356871	0.0769344	hypothetical protein	K01735|1|0.0|767|act:ACLA_055850|3-dehydroquinate synthase [EC:4.2.3.4] (A)	-	-	-
PDE_00009	124.298	55.0116	-1.176	0.897977	0.000247727	0.0119015	hypothetical protein	K00545|1|1e-157|444|act:ACLA_055840|catechol O-methyltransferase [EC:2.1.1.6] (A)	-	GO:0016206//catechol O-methyltransferase activity;GO:0008171//O-methyltransferase activity	-
PDE_00122	325.351	124.817	-1.38218	0.931577	7.2093e-06	0.000650723	putative glycogen/starch phosphorylase	K00688|1|0.0|1655|pcs:Pc13g11660|starch phosphorylase [EC:2.4.1.1] (A)	-	GO:0008184//glycogen phosphorylase activity;GO:0004645//phosphorylase activity;GO:0030170//pyridoxal phosphate binding;GO:0008184//glycogen phosphorylase activity	GO:0005975//carbohydrate metabolic process;GO:0005975//carbohydrate metabolic process;GO:0005975//carbohydrate metabolic process
PDE_00175	149.967	58.8096	-1.35052	0.914251	0.0161747	0.1908	hypothetical protein	-	-	-	-
PDE_00248	79.183	31.3558	-1.33646	0.892283	2.15505e-06	0.000242111	SUN domain-containing protein	K01238|4|2e-162|472|afm:AFUA_1G13940|[EC:3.2.1.-] (A)	-	-	-
PDE_00400	798.024	287.445	-1.47315	0.943656	2.58931e-12	6.94653e-10	putative alpha-glucosidase	K01187|1|0.0|1297|afm:AFUA_1G16250|alpha-glucosidase [EC:3.2.1.20] (A)	-	GO:0004553//hydrolase activity, hydrolyzing O-glycosyl compounds;GO:0004553//hydrolase activity, hydrolyzing O-glycosyl compounds	GO:0005975//carbohydrate metabolic process;GO:0005975//carbohydrate metabolic process
PDE_00413	36.4323	16.6207	-1.13224	0.817233	0.000211033	0.010506	hypothetical protein	-	-	-	-
PDE_00507	273.904	24.7503	-3.46815	0.959964	9.00956e-14	2.6368e-11	endo-beta-1,4-glucanase Cel5A	K01179|1|5e-169|483|tre:TRIREDRAFT_120312|endoglucanase [EC:3.2.1.4] (A)	GO:0005576//extracellular region;GO:0005576//extracellular region;GO:0005576//extracellular region;GO:0005576//extracellular region;GO:0005576//extracellular region;GO:0005576//extracellular region	GO:0004553//hydrolase activity, hydrolyzing O-glycosyl compounds;GO:0004553//hydrolase activity, hydrolyzing O-glycosyl compounds;GO:0030248//cellulose binding;GO:0004553//hydrolase activity, hydrolyzing O-glycosyl compounds;GO:0003824//catalytic activity;GO:0004553//hydrolase activity, hydrolyzing O-glycosyl compounds;GO:0030248//cellulose binding;GO:0004553//hydrolase activity, hydrolyzing O-gl…	GO:0005975//carbohydrate metabolic process;GO:0005975//carbohydrate metabolic process;GO:0005975//carbohydrate metabolic process;GO:0005975//carbohydrate metabolic process;GO:0005975//carbohydrate metabolic process;GO:0005975//carbohydrate metabolic process;GO:0005975//carbohydrate metabolic process;GO:0005975//carbohydrate metabolic process;GO:0005975//carbohydrate metabolic process
PDE_00538	34.32	13.9893	-1.29473	0.82983	2.79404e-06	0.000299816	hypothetical protein	-	-	GO:0003700//sequence-specific DNA binding transcription factor activity;GO:0043565//sequence-specific DNA binding	GO:0006355//regulation of transcription, DNA-templated
PDE_00552	108.497	47.2079	-1.20056	0.8962	3.04227e-06	0.000319372	hypothetical protein	-	-	-	-
PDE_00579	521.706	15.1381	-5.10698	0.976272	1.978e-109	6.36785e-106	beta-glucosidase BGL2	K01188|1|0.0|911|pcs:Pc16g13830|beta-glucosidase [EC:3.2.1.21] (A)	-	GO:0004553//hydrolase activity, hydrolyzing O-glycosyl compounds;GO:0004553//hydrolase activity, hydrolyzing O-glycosyl compounds;GO:0004553//hydrolase activity, hydrolyzing O-glycosyl compounds;GO:0004553//hydrolase activity, hydrolyzing O-glycosyl compounds;GO:0004553//hydrolase activity, hydrolyzing O-glycosyl compounds;GO:0004553//hydrolase activity, hydrolyzing O-glycosyl compounds;GO:000455…	GO:0005975//carbohydrate metabolic process;GO:0005975//carbohydrate metabolic process;GO:0005975//carbohydrate metabolic process;GO:0005975//carbohydrate metabolic process;GO:0005975//carbohydrate metabolic process;GO:0005975//carbohydrate metabolic process;GO:0005975//carbohydrate metabolic process
PDE_00599	49.1578	9.14401	-2.42652	0.903344	2.40265e-24	1.28916e-21	hypothetical protein	-	GO:0016020//membrane	GO:0004888//transmembrane signaling receptor activity	GO:0007166//cell surface receptor signaling pathway
PDE_00607	1896.02	17.1478	-6.78881	0.995289	7.9913e-173	7.718e-169	cellodextrin transporter CdtC	-	GO:0016020//membrane;GO:0016020//membrane;GO:0016021//integral component of membrane	GO:0022891//substrate-specific transmembrane transporter activity;GO:0005215//transporter activity;GO:0022857//transmembrane transporter activity	GO:0055085//transmembrane transport;GO:0006810//transport;GO:0055085//transmembrane transport;GO:0055085//transmembrane transport
PDE_00792	62.7055	30.7868	-1.02628	0.849296	0.0021533	0.054552	hypothetical protein	-	-	-	-
PDE_00836	26.5395	2.5788	-3.36337	0.870867	5.10668e-06	0.000493203	hypothetical protein	-	-	GO:0008270//zinc ion binding	-
PDE_00963	27.7004	11.4026	-1.28054	0.804445	1.37679e-05	0.00110808	hypothetical protein	K01288|5|0.0|825|afm:AFUA_8G04120|carboxypeptidase D [EC:3.4.16.6] (A)	-	GO:0004185//serine-type carboxypeptidase activity;GO:0004185//serine-type carboxypeptidase activity;GO:0004185//serine-type carboxypeptidase activity;GO:0004185//serine-type carboxypeptidase activity;GO:0004185//serine-type carboxypeptidase activity;GO:0004185//serine-type carboxypeptidase activity	GO:0006508//proteolysis;GO:0006508//proteolysis;GO:0006508//proteolysis;GO:0006508//proteolysis;GO:0006508//proteolysis;GO:0006508//proteolysis
PDE_01069	30.7237	13.8033	-1.15434	0.802254	2.86979e-05	0.00193821	hypothetical protein	-	-	GO:0008171//O-methyltransferase activity	-
PDE_01180	140.094	38.6159	-1.85913	0.931697	6.40378e-17	2.47391e-14	hypothetical protein	-	-	-	-
PDE_01201	291.081	118.652	-1.29468	0.925295	4.44886e-05	0.0028083	alpha-amylase Amy13A	K01176|1|0.0|965|pcs:Pc16g00630|alpha-amylase [EC:3.2.1.1] (A)	-	GO:0003824//catalytic activity;GO:0043169//cation binding;GO:2001070//starch binding;GO:0003824//catalytic activity;GO:0043169//cation binding;GO:2001070//starch binding;GO:0004556//alpha-amylase activity;GO:0005509//calcium ion binding;GO:2001070//starch binding	GO:0005975//carbohydrate metabolic process;GO:0005975//carbohydrate metabolic process;GO:0016052//carbohydrate catabolic process
PDE_01261	167.771	28.0917	-2.57828	0.946331	9.71298e-23	4.6904e-20	putative cellulose monooxygenase	K01179|4|1e-151|434|afm:AFUA_3G03870|endoglucanase [EC:3.2.1.4] (A)	GO:0005576//extracellular region;GO:0005576//extracellular region;GO:0005576//extracellular region;GO:0005576//extracellular region	GO:0004553//hydrolase activity, hydrolyzing O-glycosyl compounds;GO:0030248//cellulose binding;GO:0004553//hydrolase activity, hydrolyzing O-glycosyl compounds;GO:0030248//cellulose binding;GO:0004553//hydrolase activity, hydrolyzing O-glycosyl compounds;GO:0030248//cellulose binding;GO:0004553//hydrolase activity, hydrolyzing O-glycosyl compounds;GO:0030248//cellulose binding	GO:0005975//carbohydrate metabolic process;GO:0005975//carbohydrate metabolic process;GO:0005975//carbohydrate metabolic process;GO:0005975//carbohydrate metabolic process
PDE_01302	202.265	58.1391	-1.79867	0.938963	5.63507e-12	1.39547e-09	putative acetyl xylan esterase	-	GO:0005576//extracellular region;GO:0005576//extracellular region;GO:0005576//extracellular region;GO:0005576//extracellular region	GO:0004553//hydrolase activity, hydrolyzing O-glycosyl compounds;GO:0030248//cellulose binding;GO:0004553//hydrolase activity, hydrolyzing O-glycosyl compounds;GO:0030248//cellulose binding;GO:0004553//hydrolase activity, hydrolyzing O-glycosyl compounds;GO:0030248//cellulose binding;GO:0004553//hydrolase activity, hydrolyzing O-glycosyl compounds;GO:0030248//cellulose binding	GO:0005975//carbohydrate metabolic process;GO:0005975//carbohydrate metabolic process;GO:0005975//carbohydrate metabolic process;GO:0005975//carbohydrate metabolic process
PDE_01353	380.302	124.997	-1.60525	0.942966	2.02596e-14	6.52224e-12	hypothetical protein	K01279|1|0.0|894|pcs:Pc12g14680|tripeptidyl-peptidase I [EC:3.4.14.9] (A)	-	GO:0008236//serine-type peptidase activity;GO:0008236//serine-type peptidase activity;GO:0004252//serine-type endopeptidase activity	GO:0006508//proteolysis
PDE_01354	1102.01	171.274	-2.68575	0.964917	1.4846e-25	8.43428e-23	starch binding domain- and chitin binding domain-containing protein	-	GO:0019028//viral capsid	GO:2001070//starch binding;GO:2001070//starch binding;GO:2001070//starch binding	-
PDE_01556	60.4524	28.5262	-1.08351	0.855267	3.77981e-06	0.000384268	hypothetical protein	-	GO:0005737//cytoplasm	GO:0016841//ammonia-lyase activity;GO:0016841//ammonia-lyase activity;GO:0016841//ammonia-lyase activity	GO:0009058//biosynthetic process;GO:0006559//L-phenylalanine catabolic process
PDE_01752	70.6527	33.4223	-1.07994	0.864741	0.065514	0.429373	hypothetical protein	K06911|1|0.0|511|pcs:Pc13g13510|(A)	-	-	-
PDE_01786	221.95	102.72	-1.11152	0.905985	7.2762e-07	9.24652e-05	hypothetical protein	K00128|1|0.0|624|nhe:NECHADRAFT_94699|aldehyde dehydrogenase (NAD+) [EC:1.2.1.3] (A)	-	GO:0016491//oxidoreductase activity;GO:0016491//oxidoreductase activity	GO:0008152//metabolic process;GO:0055114//oxidation-reduction process;GO:0008152//metabolic process;GO:0055114//oxidation-reduction process
PDE_01913	46.3539	20.8783	-1.15069	0.842341	0.0124192	0.162747	hypothetical protein	-	GO:0016021//integral component of membrane	-	GO:0055085//transmembrane transport
PDE_01916	362.098	152.625	-1.24639	0.92545	9.63507e-05	0.00553902	hypothetical protein	-	-	-	GO:0055085//transmembrane transport;GO:0055085//transmembrane transport
PDE_02091	78.7538	38.6257	-1.02779	0.862428	0.000318282	0.0143671	hypothetical protein	K00053|1|0.0|754|ani:AN2526.2|ketol-acid reductoisomerase [EC:1.1.1.86] (A)	-	-	-
PDE_02095	92.1047	41.1581	-1.1621	0.885708	0.00219894	0.0553057	hypothetical protein	-	-	-	-
PDE_02101	1124.86	523.603	-1.1032	0.920757	0.00331158	0.073053	putative endo-beta-1,4-xylanase	K01181|1|1e-122|357|afm:AFUA_3G00470|endo-1,4-beta-xylanase [EC:3.2.1.8] (A)	-	-	-
PDE_02102	1081.52	68.9414	-3.97154	0.97163	6.91573e-33	5.13785e-30	putative swollenin	K01567|2|0.0|704|afm:AFUA_6G03280|[EC:3.-.-.-] (A)	-	-	-
PDE_02145	638.881	210.013	-1.60507	0.94716	7.28219e-14	2.19786e-11	hypothetical protein	-	-	-	-
PDE_02469	49.2611	20.3293	-1.27689	0.859443	1.27556e-05	0.00107125	hypothetical protein	-	-	-	-
PDE_03010	123.142	47.2792	-1.38105	0.911024	2.8565e-10	5.99741e-08	putative alpha-xylosidase	K01811|1|0.0|1169|pcs:Pc22g25710|alpha-D-xyloside xylohydrolase [EC:3.2.1.177] (A)	-	GO:0004553//hydrolase activity, hydrolyzing O-glycosyl compounds	GO:0005975//carbohydrate metabolic process
PDE_03013	609.306	297.472	-1.03441	0.908521	0.000192213	0.00982402	hypothetical protein	K02905|1|7e-40|129|act:ACLA_031290|large subunit ribosomal protein L29e (A)	GO:0005622//intracellular;GO:0005840//ribosome	GO:0003735//structural constituent of ribosome	GO:0006412//translation
PDE_03053	1324.64	587.371	-1.17325	0.927487	0.000292372	0.0133826	hypothetical protein	K03809|1|1e-120|343|nfi:NFIA_021810|Trp repressor binding protein (A)	-	GO:0010181//FMN binding;GO:0016491//oxidoreductase activity;GO:0010181//FMN binding;GO:0016491//oxidoreductase activity;GO:0010181//FMN binding	GO:0045892//negative regulation of transcription, DNA-templated
PDE_03437	71.1185	12.4615	-2.51274	0.921878	0.000642013	0.023757	hypothetical protein	-	-	-	-
PDE_03475	1559.22	751.523	-1.05293	0.917702	0.0139078	0.173987	hypothetical protein	-	GO:0016021//integral component of membrane;GO:0016020//membrane;GO:0016020//membrane;GO:0016020//membrane;GO:0016020//membrane;GO:0016020//membrane;GO:0016020//membrane;GO:0016020//membrane;GO:0016020//membrane;GO:0016020//membrane	GO:0022857//transmembrane transporter activity;GO:0005215//transporter activity;GO:0005215//transporter activity;GO:0005215//transporter activity;GO:0022891//substrate-specific transmembrane transporter activity;GO:0022891//substrate-specific transmembrane transporter activity;GO:0022891//substrate-specific transmembrane transporter activity;GO:0022891//substrate-specific transmembrane transporte…	GO:0055085//transmembrane transport;GO:0006810//transport;GO:0055085//transmembrane transport;GO:0006810//transport;GO:0055085//transmembrane transport;GO:0006810//transport;GO:0055085//transmembrane transport;GO:0055085//transmembrane transport;GO:0055085//transmembrane transport;GO:0055085//transmembrane transport;GO:0055085//transmembrane transport;GO:0055085//transmembrane transport;GO:005508…
PDE_03500	25.6321	7.21203	-1.82948	0.834386	1.83671e-13	5.21733e-11	hypothetical protein	-	GO:0016020//membrane	GO:0015171//amino acid transmembrane transporter activity	GO:0003333//amino acid transmembrane transport
PDE_03816	23.197	6.76854	-1.77702	0.819735	3.252e-12	8.4886e-10	hypothetical protein	-	GO:0016021//integral component of membrane	GO:0022857//transmembrane transporter activity	GO:0055085//transmembrane transport
PDE_03927	190.558	3.67282	-5.6972	0.971958	3.43972e-105	8.3052e-102	hypothetical protein	-	GO:0016021//integral component of membrane	-	GO:0006950//response to stress
PDE_03928	56.4242	0.499698	-6.81911	0.948902	5.34433e-77	1.03231e-73	hypothetical protein	-	-	-	-
PDE_03930	15.3957	0.328499	-5.5505	0.83449	1.2273e-45	1.31703e-42	hypothetical protein	-	-	GO:0016747//transferase activity, transferring acyl groups other than amino-acyl groups	-
PDE_03966	174.704	20.3908	-3.09892	0.95087	1.57103e-48	1.89663e-45	putative alpha-glucosidase	K01187|1|0.0|1458|pcs:Pc22g12350|alpha-glucosidase [EC:3.2.1.20] (A)	-	GO:0004553//hydrolase activity, hydrolyzing O-glycosyl compounds;GO:0004553//hydrolase activity, hydrolyzing O-glycosyl compounds;GO:0004553//hydrolase activity, hydrolyzing O-glycosyl compounds	GO:0005975//carbohydrate metabolic process;GO:0005975//carbohydrate metabolic process;GO:0005975//carbohydrate metabolic process
PDE_04046	21.0429	5.28459	-1.99347	0.817284	7.04486e-16	2.51997e-13	hypothetical protein	-	GO:0005634//nucleus;GO:0005634//nucleus;GO:0005634//nucleus;GO:0005634//nucleus	GO:0000981//sequence-specific DNA binding RNA polymerase II transcription factor activity;GO:0008270//zinc ion binding;GO:0000981//sequence-specific DNA binding RNA polymerase II transcription factor activity;GO:0008270//zinc ion binding;GO:0000981//sequence-specific DNA binding RNA polymerase II transcription factor activity;GO:0008270//zinc ion binding;GO:0000981//sequence-specific DNA binding …	GO:0006355//regulation of transcription, DNA-templated;GO:0006355//regulation of transcription, DNA-templated;GO:0006355//regulation of transcription, DNA-templated;GO:0006355//regulation of transcription, DNA-templated
PDE_04047	35.8004	10.1804	-1.81418	0.865707	3.06598e-14	9.55202e-12	hypothetical protein	-	-	-	-
PDE_04184	19.3281	5.18445	-1.89844	0.80165	2.82494e-06	0.000299816	hypothetical protein	K08197|1|0.0|887|pcs:Pc13g04290|MFS transporter, SIT family, siderophore-iron:H+ symporter (A)	GO:0016021//integral component of membrane	-	GO:0055085//transmembrane transport
PDE_04251	206.165	27.7216	-2.89472	0.952302	2.38724e-42	2.3056e-39	putative beta-glucosidase	K05349|1|0.0|1526|pcs:Pc21g18230|beta-glucosidase [EC:3.2.1.21] (A)	-	GO:0004553//hydrolase activity, hydrolyzing O-glycosyl compounds;GO:0004553//hydrolase activity, hydrolyzing O-glycosyl compounds;GO:0004553//hydrolase activity, hydrolyzing O-glycosyl compounds;GO:0004553//hydrolase activity, hydrolyzing O-glycosyl compounds;GO:0004553//hydrolase activity, hydrolyzing O-glycosyl compounds;GO:0004553//hydrolase activity, hydrolyzing O-glycosyl compounds;GO:000455…	GO:0005975//carbohydrate metabolic process;GO:0005975//carbohydrate metabolic process;GO:0005975//carbohydrate metabolic process;GO:0005975//carbohydrate metabolic process;GO:0005975//carbohydrate metabolic process;GO:0005975//carbohydrate metabolic process;GO:0005975//carbohydrate metabolic process;GO:0005975//carbohydrate metabolic process
PDE_04364	59.89	23.1799	-1.36944	0.880427	3.36112e-08	5.07214e-06	hypothetical protein	-	-	-	-
PDE_04495	451.212	202.464	-1.15614	0.920567	1.47858e-07	2.04001e-05	hypothetical protein	K00059|1|2e-156|439|pcs:Pc21g16430|3-oxoacyl-[acyl-carrier protein] reductase [EC:1.1.1.100] (A)	-	GO:0016491//oxidoreductase activity;GO:0016491//oxidoreductase activity;GO:0016491//oxidoreductase activity;GO:0016491//oxidoreductase activity;GO:0016491//oxidoreductase activity	GO:0008152//metabolic process;GO:0008152//metabolic process;GO:0008152//metabolic process;GO:0008152//metabolic process
PDE_04496	204.41	75.8866	-1.42955	0.925657	2.12163e-09	3.79457e-07	hypothetical protein	K17740|1|2e-99|287|pcs:Pc21g16420|scytalone dehydratase [EC:4.2.1.94] (A)	-	GO:0030411	GO:0006582//melanin metabolic process
PDE_04540	76.0525	35.9119	-1.08253	0.86852	4.38493e-06	0.000436594	hypothetical protein	-	-	GO:0003824//catalytic activity;GO:0016614//oxidoreductase activity, acting on CH-OH group of donors;GO:0050660//flavin adenine dinucleotide binding;GO:0008762//UDP-N-acetylmuramate dehydrogenase activity;GO:0016491//oxidoreductase activity;GO:0050660//flavin adenine dinucleotide binding;GO:0016491//oxidoreductase activity;GO:0050660//flavin adenine dinucleotide binding	GO:0055114//oxidation-reduction process;GO:0055114//oxidation-reduction process;GO:0055114//oxidation-reduction process
PDE_04541	157.271	77.4736	-1.02148	0.886088	8.75612e-06	0.000775841	hypothetical protein	K03544|1|0.0|902|aor:AOR_1_1544174|ATP-dependent Clp protease ATP-binding subunit ClpX (A)	-	GO:0000166//nucleotide binding;GO:0017111//nucleoside-triphosphatase activity;GO:0005524//ATP binding	-
PDE_04625	30.5004	5.33152	-2.51621	0.870988	9.2893e-23	4.6904e-20	hypothetical protein	-	-	-	-
PDE_04857	85.4668	16.8012	-2.3468	0.926348	5.93732e-26	3.58392e-23	hypothetical protein	-	GO:0016021//integral component of membrane	GO:0022857//transmembrane transporter activity	GO:0055085//transmembrane transport
PDE_04894	78.9356	26.4287	-1.57857	0.904535	4.89636e-12	1.24445e-09	hypothetical protein	-	-	GO:0016491//oxidoreductase activity;GO:0016491//oxidoreductase activity	GO:0008152//metabolic process;GO:0055114//oxidation-reduction process
PDE_04921	274.35	98.7665	-1.47392	0.933406	1.08003e-06	0.000127206	hypothetical protein	-	-	-	-
PDE_05097	112.368	55.618	-1.01461	0.874784	0.000430581	0.0182393	hypothetical protein	K01785|1|0.0|590|pcs:Pc13g14400|aldose 1-epimerase [EC:5.1.3.3] (A)	-	GO:0016853//isomerase activity	GO:0005975//carbohydrate metabolic process
PDE_05194	134.239	33.7927	-1.99002	0.932836	4.39146e-07	5.80996e-05	putative carbohydrate acetylesterase	-	-	GO:0016788//hydrolase activity, acting on ester bonds	GO:0006629//lipid metabolic process
PDE_05212	828.314	326.71	-1.34217	0.937737	6.22915e-10	1.25336e-07	hypothetical protein	K07034|1|4e-141|403|pcs:Pc18g06270|(A)	GO:0016020//membrane;GO:0016020//membrane	-	-
PDE_05404	190.775	83.7561	-1.18761	0.911041	3.62253e-06	0.000372196	hypothetical protein	K13621|2|2e-08|54.7|aor:AOR_1_1016014|betaine lipid synthase (A)	-	-	-
PDE_05527	204.679	64.2266	-1.67212	0.936046	2.9879e-15	9.95075e-13	putative glucoamylase	K01178|1|0.0|785|nfi:NFIA_001210|glucoamylase [EC:3.2.1.3] (A)	-	GO:0004339//glucan 1,4-alpha-glucosidase activity;GO:0004339//glucan 1,4-alpha-glucosidase activity;GO:0004339//glucan 1,4-alpha-glucosidase activity;GO:0004339//glucan 1,4-alpha-glucosidase activity;GO:0004339//glucan 1,4-alpha-glucosidase activity;GO:0004339//glucan 1,4-alpha-glucosidase activity;GO:0004339//glucan 1,4-alpha-glucosidase activity;GO:0004553//hydrolase activity, hydrolyzing O-gly…	GO:0005976//polysaccharide metabolic process;GO:0005976//polysaccharide metabolic process;GO:0005976//polysaccharide metabolic process;GO:0005976//polysaccharide metabolic process;GO:0005976//polysaccharide metabolic process;GO:0005976//polysaccharide metabolic process;GO:0005976//polysaccharide metabolic process;GO:0005976//polysaccharide metabolic process;GO:0005976//polysaccharide metabolic pr…
PDE_05534	433.251	193.359	-1.16392	0.920135	1.38053e-07	1.93235e-05	hypothetical protein	K03305|2|0.0|704|gtr:GLOTRDRAFT_66024|proton-dependent oligopeptide transporter, POT family (A)	GO:0016020//membrane;GO:0016020//membrane	GO:0005215//transporter activity;GO:0005215//transporter activity	GO:0006810//transport;GO:0006857//oligopeptide transport
PDE_05633	37.9886	0.545803	-6.12104	0.924622	2.2044e-09	3.87092e-07	cellulose monooxygenase Cel61A	K01238|3|1e-125|365|afm:AFUA_1G12560|[EC:3.2.1.-] (A)	-	-	-
PDE_05998	222.106	34.0299	-2.70637	0.952199	1.35633e-37	1.09162e-34	putative beta-mannosidase	K01192|1|0.0|1419|pcs:Pc21g13810|beta-mannosidase [EC:3.2.1.25] (A)	-	GO:0004553//hydrolase activity, hydrolyzing O-glycosyl compounds;GO:0004553//hydrolase activity, hydrolyzing O-glycosyl compounds	GO:0005975//carbohydrate metabolic process;GO:0005975//carbohydrate metabolic process
PDE_06023	313.648	32.1244	-3.28741	0.960741	1.87187e-41	1.6435e-38	putative beta-1,4-mannanase	-	GO:0005576//extracellular region;GO:0005576//extracellular region;GO:0005576//extracellular region;GO:0005576//extracellular region	GO:0004553//hydrolase activity, hydrolyzing O-glycosyl compounds;GO:0004553//hydrolase activity, hydrolyzing O-glycosyl compounds;GO:0030248//cellulose binding;GO:0004553//hydrolase activity, hydrolyzing O-glycosyl compounds;GO:0030248//cellulose binding;GO:0004553//hydrolase activity, hydrolyzing O-glycosyl compounds;GO:0030248//cellulose binding;GO:0004553//hydrolase activity, hydrolyzing O-gly…	GO:0005975//carbohydrate metabolic process;GO:0005975//carbohydrate metabolic process;GO:0005975//carbohydrate metabolic process;GO:0005975//carbohydrate metabolic process;GO:0005975//carbohydrate metabolic process
PDE_06059	45.104	16.7488	-1.4292	0.86355	0.000831374	0.0280749	hypothetical protein	-	-	GO:0003824//catalytic activity	GO:0008152//metabolic process
PDE_06329	27.6199	7.60159	-1.86133	0.843877	3.12985e-11	7.3727e-09	hypothetical protein	-	-	-	-
PDE_06451	45.8099	12.1231	-1.91791	0.888003	6.88913e-18	2.89283e-15	putative alpha-L-rhamnosidase	K05989|1|0.0|1259|ani:AN0711.2|alpha-L-rhamnosidase [EC:3.2.1.40] (A)	-	-	-
PDE_06571	206.16	64.8069	-1.66955	0.936132	2.84451e-11	6.86807e-09	hypothetical protein	-	-	-	-
PDE_06576	300.406	26.8843	-3.48208	0.961258	2.96025e-58	4.76502e-55	hypothetical protein	K08141|2|0.0|791|tre:TRIREDRAFT_69957|MFS transporter, SP family, general alpha glucoside:H+ symporter (A)	-	-	-
PDE_06586	1546.68	733.073	-1.07715	0.920308	1.19528e-05	0.00102159	hypothetical protein	-	-	-	-
PDE_06649	781.12	371.07	-1.07385	0.916373	0.000462433	0.0192507	putative feruloyl esterase	-	GO:0005576//extracellular region;GO:0005576//extracellular region;GO:0005576//extracellular region;GO:0005576//extracellular region	GO:0004553//hydrolase activity, hydrolyzing O-glycosyl compounds;GO:0030248//cellulose binding;GO:0004553//hydrolase activity, hydrolyzing O-glycosyl compounds;GO:0030248//cellulose binding;GO:0004553//hydrolase activity, hydrolyzing O-glycosyl compounds;GO:0030248//cellulose binding;GO:0004553//hydrolase activity, hydrolyzing O-glycosyl compounds;GO:0030248//cellulose binding;GO:0008236//serine-…	GO:0005975//carbohydrate metabolic process;GO:0005975//carbohydrate metabolic process;GO:0005975//carbohydrate metabolic process;GO:0005975//carbohydrate metabolic process;GO:0006508//proteolysis
PDE_06802	128.612	53.2531	-1.27209	0.906209	2.67593e-05	0.00183292	hypothetical protein	-	-	-	-
PDE_06862	69.5644	29.5347	-1.23594	0.879271	7.70382e-08	1.12733e-05	hypothetical protein	-	-	-	-
PDE_06944	95.2868	18.5603	-2.36006	0.929696	1.30195e-27	8.98157e-25	putative alpha-xylosidase	K01811|1|0.0|1341|pcs:Pc22g09210|alpha-D-xyloside xylohydrolase [EC:3.2.1.177] (A)	-	GO:0004553//hydrolase activity, hydrolyzing O-glycosyl compounds	GO:0005975//carbohydrate metabolic process
PDE_07008	3595.56	1050.98	-1.77449	0.956409	2.45538e-13	6.77543e-11	hypothetical protein	K03146|1|0.0|619|pcs:Pc22g07960|thiamine thiazole synthase (A)	-	-	GO:0006950//response to stress;GO:0009228//thiamine biosynthetic process
PDE_07124	290.641	12.3933	-4.55161	0.966798	6.14614e-11	1.38045e-08	cellobiohydrolase Cel6A	K01238|1|0.0|705|afm:AFUA_3G01910|[EC:3.2.1.-] (A)	GO:0005576//extracellular region;GO:0005576//extracellular region;GO:0005576//extracellular region;GO:0005576//extracellular region;GO:0005576//extracellular region;GO:0005576//extracellular region	GO:0004553//hydrolase activity, hydrolyzing O-glycosyl compounds;GO:0030248//cellulose binding;GO:0004553//hydrolase activity, hydrolyzing O-glycosyl compounds;GO:0030248//cellulose binding;GO:0004553//hydrolase activity, hydrolyzing O-glycosyl compounds;GO:0030248//cellulose binding;GO:0004553//hydrolase activity, hydrolyzing O-glycosyl compounds;GO:0004553//hydrolase activity, hydrolyzing O-gly…	GO:0005975//carbohydrate metabolic process;GO:0005975//carbohydrate metabolic process;GO:0005975//carbohydrate metabolic process;GO:0030245//cellulose catabolic process;GO:0005975//carbohydrate metabolic process;GO:0005975//carbohydrate metabolic process;GO:0005975//carbohydrate metabolic process;GO:0030245//cellulose catabolic process;GO:0005975//carbohydrate metabolic process;GO:0030245//cellul…
PDE_07138	30.7992	10.7475	-1.5189	0.83568	8.8652e-07	0.00010838	hypothetical protein	-	-	-	-
PDE_07189	328.855	161.585	-1.02516	0.902205	0.000271468	0.012605	hypothetical protein	K02918|1|2e-73|221|ang:ANI_1_1772074|large subunit ribosomal protein L35e (A)	-	-	-
PDE_07700	36.9951	16.8877	-1.13136	0.818924	0.0023783	0.0587458	hypothetical protein	-	-	-	-
PDE_07868	23.2815	8.10726	-1.5219	0.802789	1.40861e-05	0.00112433	hypothetical protein	K00706|1|4e-06|50.8|mtm:MYCTH_140260|1,3-beta-glucan synthase [EC:2.4.1.34] (A)	-	-	-
PDE_07928	705.177	30.7255	-4.52048	0.972993	9.35267e-49	1.2904e-45	endo-beta-1,4-glucanase Cel45A	K01179|1|2e-115|335|tre:TRIREDRAFT_49976|endoglucanase [EC:3.2.1.4] (A)	GO:0005576//extracellular region;GO:0005576//extracellular region;GO:0005576//extracellular region;GO:0005576//extracellular region;GO:0005576//extracellular region;GO:0005576//extracellular region	GO:0004553//hydrolase activity, hydrolyzing O-glycosyl compounds;GO:0030248//cellulose binding;GO:0008810//cellulase activity;GO:0004553//hydrolase activity, hydrolyzing O-glycosyl compounds;GO:0030248//cellulose binding;GO:0004553//hydrolase activity, hydrolyzing O-glycosyl compounds;GO:0030248//cellulose binding;GO:0004553//hydrolase activity, hydrolyzing O-glycosyl compounds;GO:0030248//cellul…	GO:0005975//carbohydrate metabolic process;GO:0005975//carbohydrate metabolic process;GO:0005975//carbohydrate metabolic process;GO:0005975//carbohydrate metabolic process;GO:0005975//carbohydrate metabolic process;GO:0005975//carbohydrate metabolic process;GO:0005975//carbohydrate metabolic process;GO:0005975//carbohydrate metabolic process
PDE_07929	718.277	40.0349	-4.16521	0.971129	1.43151e-27	9.21703e-25	endo-beta-1,4-glucanase Cel7B	K01179|1|0.0|711|nfi:NFIA_047960|endoglucanase [EC:3.2.1.4] (A)	GO:0005576//extracellular region;GO:0005576//extracellular region;GO:0005576//extracellular region;GO:0005576//extracellular region	GO:0004553//hydrolase activity, hydrolyzing O-glycosyl compounds;GO:0030248//cellulose binding;GO:0004553//hydrolase activity, hydrolyzing O-glycosyl compounds;GO:0004553//hydrolase activity, hydrolyzing O-glycosyl compounds;GO:0004553//hydrolase activity, hydrolyzing O-glycosyl compounds;GO:0004553//hydrolase activity, hydrolyzing O-glycosyl compounds;GO:0004553//hydrolase activity, hydrolyzing …	GO:0005975//carbohydrate metabolic process;GO:0005975//carbohydrate metabolic process;GO:0005975//carbohydrate metabolic process;GO:0005975//carbohydrate metabolic process;GO:0005975//carbohydrate metabolic process;GO:0005975//carbohydrate metabolic process;GO:0005975//carbohydrate metabolic process;GO:0005975//carbohydrate metabolic process;GO:0005975//carbohydrate metabolic process;GO:0005975//…
PDE_07945	1002.3	218.914	-2.19488	0.960585	1.32016e-05	0.00108052	cellobiohydrolase CBHI/Cel7A-2	K01238|1|0.0|771|afm:AFUA_6G11610|[EC:3.2.1.-] (A)	GO:0005576//extracellular region;GO:0005576//extracellular region;GO:0005576//extracellular region;GO:0005576//extracellular region	GO:0004553//hydrolase activity, hydrolyzing O-glycosyl compounds;GO:0030248//cellulose binding;GO:0004553//hydrolase activity, hydrolyzing O-glycosyl compounds;GO:0004553//hydrolase activity, hydrolyzing O-glycosyl compounds;GO:0004553//hydrolase activity, hydrolyzing O-glycosyl compounds;GO:0004553//hydrolase activity, hydrolyzing O-glycosyl compounds;GO:0004553//hydrolase activity, hydrolyzing …	GO:0005975//carbohydrate metabolic process;GO:0005975//carbohydrate metabolic process;GO:0005975//carbohydrate metabolic process;GO:0005975//carbohydrate metabolic process;GO:0005975//carbohydrate metabolic process;GO:0005975//carbohydrate metabolic process;GO:0005975//carbohydrate metabolic process;GO:0005975//carbohydrate metabolic process;GO:0005975//carbohydrate metabolic process;GO:0005975//…
PDE_08014	132.893	25.8117	-2.36417	0.938617	2.09576e-05	0.00151051	hypothetical protein	-	-	-	-
PDE_08015	65.6971	13.3275	-2.30142	0.915252	0.000231098	0.0113297	hypothetical protein	-	-	-	-
PDE_08079	73.8363	25.1291	-1.55497	0.900618	2.53329e-08	3.88358e-06	hypothetical protein	-	-	-	-
PDE_08080	76.8297	30.3464	-1.34014	0.89123	1.36796e-06	0.000159178	hypothetical protein	-	-	-	-
PDE_08391	110.985	39.2985	-1.49782	0.913181	1.72275e-06	0.000198075	hypothetical protein	-	-	GO:0005515//protein binding;GO:0005515//protein binding	-
PDE_08415	89.6485	40.3961	-1.15006	0.883464	6.49214e-07	8.47313e-05	hypothetical protein	K01751|3|4e-156|451|afm:AFUA_2G00340|diaminopropionate ammonia-lyase [EC:4.3.1.15] (A)	-	-	-
PDE_08912	145.971	41.7141	-1.80708	0.931646	6.06213e-06	0.000568428	hypothetical protein	-	-	-	-
PDE_08982	127.28	33.4637	-1.92734	0.930162	9.8845e-10	1.87185e-07	hypothetical protein	-	-	-	-
PDE_09141	71.6568	23.0834	-1.63425	0.903862	0.00039948	0.0173012	hypothetical protein	K17069|1|0.0|815|pcs:Pc12g05420|O-acetylhomoserine/O-acetylserine sulfhydrylase [EC:2.5.1.49 2.5.1.47] (A)	-	GO:0016765//transferase activity, transferring alkyl or aryl (other than methyl) groups;GO:0030170//pyridoxal phosphate binding;GO:0030170//pyridoxal phosphate binding	GO:0006520//cellular amino acid metabolic process
PDE_09226	249.252	9.78227	-4.67129	0.965624	2.23594e-17	8.99778e-15	putative endo-beta-1,4-glucanase	K01179|1|0.0|534|act:ACLA_085250|endoglucanase [EC:3.2.1.4] (A)	GO:0005576//extracellular region;GO:0005576//extracellular region;GO:0005576//extracellular region;GO:0005576//extracellular region	GO:0004553//hydrolase activity, hydrolyzing O-glycosyl compounds;GO:0030248//cellulose binding;GO:0004553//hydrolase activity, hydrolyzing O-glycosyl compounds;GO:0030248//cellulose binding;GO:0004553//hydrolase activity, hydrolyzing O-glycosyl compounds;GO:0004553//hydrolase activity, hydrolyzing O-glycosyl compounds;GO:0030248//cellulose binding;GO:0004553//hydrolase activity, hydrolyzing O-gly…	GO:0005975//carbohydrate metabolic process;GO:0005975//carbohydrate metabolic process;GO:0005975//carbohydrate metabolic process;GO:0005975//carbohydrate metabolic process;GO:0005975//carbohydrate metabolic process
PDE_09377	3689.87	1484.76	-1.31334	0.939946	9.39034e-10	1.81384e-07	hypothetical protein	-	GO:0016020//membrane;GO:0016020//membrane;GO:0016020//membrane;GO:0016020//membrane;GO:0016020//membrane;GO:0016020//membrane;GO:0016020//membrane;GO:0016020//membrane;GO:0016021//integral component of membrane	GO:0022891//substrate-specific transmembrane transporter activity;GO:0005215//transporter activity;GO:0005215//transporter activity;GO:0022891//substrate-specific transmembrane transporter activity;GO:0022891//substrate-specific transmembrane transporter activity;GO:0022891//substrate-specific transmembrane transporter activity;GO:0022891//substrate-specific transmembrane transporter activity;GO:…	GO:0055085//transmembrane transport;GO:0006810//transport;GO:0055085//transmembrane transport;GO:0006810//transport;GO:0055085//transmembrane transport;GO:0055085//transmembrane transport;GO:0055085//transmembrane transport;GO:0055085//transmembrane transport;GO:0055085//transmembrane transport;GO:0055085//transmembrane transport;GO:0055085//transmembrane transport
PDE_09417	1313.28	423.454	-1.6329	0.95244	1.25285e-09	2.32693e-07	glucoamylase Amy15A	K01178|1|0.0|1016|afm:AFUA_2G00690|glucoamylase [EC:3.2.1.3] (A)	-	GO:0004339//glucan 1,4-alpha-glucosidase activity;GO:2001070//starch binding;GO:0004339//glucan 1,4-alpha-glucosidase activity;GO:0004339//glucan 1,4-alpha-glucosidase activity;GO:0004339//glucan 1,4-alpha-glucosidase activity;GO:0004339//glucan 1,4-alpha-glucosidase activity;GO:0004339//glucan 1,4-alpha-glucosidase activity;GO:0004339//glucan 1,4-alpha-glucosidase activity;GO:0004339//glucan 1,4…	GO:0005976//polysaccharide metabolic process;GO:0005976//polysaccharide metabolic process;GO:0005976//polysaccharide metabolic process;GO:0005976//polysaccharide metabolic process;GO:0005976//polysaccharide metabolic process;GO:0005976//polysaccharide metabolic process;GO:0005976//polysaccharide metabolic process;GO:0005976//polysaccharide metabolic process;GO:0005976//polysaccharide metabolic pr…
PDE_09532	68.3756	25.5114	-1.42234	0.89016	1.21374e-10	2.60495e-08	putative chitinase	K01183|1|4e-133|425|pcs:Pc22g13690|chitinase [EC:3.2.1.14] (A)	-	GO:0004553//hydrolase activity, hydrolyzing O-glycosyl compounds;GO:0004553//hydrolase activity, hydrolyzing O-glycosyl compounds	GO:0005975//carbohydrate metabolic process;GO:0005975//carbohydrate metabolic process
PDE_09678	59.0136	20.8579	-1.50045	0.88645	2.00417e-09	3.65212e-07	hypothetical protein	-	-	-	-
PDE_09710	59.3564	21.7812	-1.44632	0.884552	3.08888e-09	5.23375e-07	putative beta-xylosidase	K05349|1|0.0|1325|pcs:Pc22g14710|beta-glucosidase [EC:3.2.1.21] (A)	-	-	-
PDE_09969	469.254	29.9282	-3.97079	0.967402	8.34384e-17	3.09942e-14	endo-beta-1,4-glucanase Cel5C	K01179|1|0.0|847|pcs:Pc21g14410|endoglucanase [EC:3.2.1.4] (A)	-	-	-
PDE_10009	24.8022	8.899	-1.47875	0.808242	1.84116e-05	0.0013937	hypothetical protein	K17825|2|3e-54|182|ure:UREG_04217|verruculogen synthase [EC:1.14.11.38] (A)	-	-	-
