# Supplementary material for: Synergistic and Dose-Controlled Regulation of Cellulase Gene Expression in Penicillium oxalicum
Source: PLoS Genet. 2015 Sep 11;11(9):e1005509. doi: 10.1371/journal.pgen.1005509 (PMC4567317; doi:10.1371/journal.pgen.1005509)
Supplement: S3 Table — (XLSX) [file pgen.1005509.s014.xlsx]

## Sheet: 121 genes
GeneID	Means (Wild-type on Cellulose)	Means (ΔclrB on Cellulose)	log2Ratio(ΔclrB/Wild-type)	Probability (ΔclrB/Wild-type)	P-value (ΔclrB/Wild-type)	FDR (ΔclrB/Wild-type)	Description	KEGG Orthology	GO Component	GO Function	GO Process
PDE_00092	158.689	452.746	1.5125	0.940602	0.0668102	0.433929	hypothetical protein	K01166|1|5e-126|362|pcs:Pc06g00430|ribonuclease T2 [EC:3.1.27.1] (A)	-	GO:0003723//RNA binding;GO:0033897//ribonuclease T2 activity;GO:0003723//RNA binding;GO:0033897//ribonuclease T2 activity;GO:0003723//RNA binding;GO:0033897//ribonuclease T2 activity	-
PDE_00249	11.7262	33.5437	1.5163	0.844015	0.00367282	0.0783597	hypothetical protein	-	-	GO:0016491//oxidoreductase activity	GO:0008152//metabolic process
PDE_00422	47.4736	96.5798	1.0246	0.870056	0.00677717	0.112657	hypothetical protein	-	-	-	-
PDE_00482	18.4702	39.3639	1.09167	0.820477	0.0351937	0.305117	hypothetical protein	-	-	-	-
PDE_00760	28.6019	114.917	2.0064	0.929143	0.102333	0.531074	hypothetical protein	-	GO:0019867//outer membrane	-	-
PDE_00928	171.669	373.848	1.12282	0.914475	0.0242059	0.244541	hypothetical protein	K01758|1|0.0|720|pcs:Pc21g05430|cystathionine gamma-lyase [EC:4.4.1.1] (A)	-	GO:0030170//pyridoxal phosphate binding	-
PDE_00932	104.993	318.403	1.60056	0.940481	0.00394047	0.0813259	hypothetical protein	-	-	GO:0005506//iron ion binding;GO:0009055//electron carrier activity;GO:0016705//oxidoreductase activity, acting on paired donors, with incorporation or reduction of molecular oxygen;GO:0020037//heme binding;GO:0005506//iron ion binding;GO:0009055//electron carrier activity;GO:0016705//oxidoreductase activity, acting on paired donors, with incorporation or reduction of molecular oxygen;GO:0020037//…	GO:0055114//oxidation-reduction process;GO:0055114//oxidation-reduction process;GO:0055114//oxidation-reduction process;GO:0055114//oxidation-reduction process;GO:0055114//oxidation-reduction process;GO:0055114//oxidation-reduction process;GO:0055114//oxidation-reduction process;GO:0055114//oxidation-reduction process;GO:0055114//oxidation-reduction process;GO:0055114//oxidation-reduction process
PDE_01080	639.115	1845.87	1.53015	0.94766	6.7133e-10	1.32321e-07	hypothetical protein	K00122|1|0.0|734|nfi:NFIA_051470|formate dehydrogenase [EC:1.2.1.2] (A)	-	GO:0016616//oxidoreductase activity, acting on the CH-OH group of donors, NAD or NADP as acceptor;GO:0048037//cofactor binding;GO:0016616//oxidoreductase activity, acting on the CH-OH group of donors, NAD or NADP as acceptor;GO:0051287//NAD binding;GO:0016616//oxidoreductase activity, acting on the CH-OH group of donors, NAD or NADP as acceptor;GO:0048037//cofactor binding;GO:0016616//oxidoreduct…	GO:0055114//oxidation-reduction process;GO:0008152//metabolic process;GO:0055114//oxidation-reduction process;GO:0055114//oxidation-reduction process;GO:0055114//oxidation-reduction process;GO:0055114//oxidation-reduction process
PDE_01189	362.38	747.281	1.04415	0.912249	0.384409	0.87546	hypothetical protein	K01101|1|0.0|580|nfi:NFIA_043770|4-nitrophenyl phosphatase [EC:3.1.3.41] (A)	-	GO:0016791//phosphatase activity	GO:0008152//metabolic process
PDE_01191	672.631	1348.6	1.00358	0.907607	0.4604	0.92186	hypothetical protein	-	-	-	-
PDE_01193	236.413	589.457	1.31808	0.934407	0.243819	0.742839	hypothetical protein	-	-	-	-
PDE_01194	3263.29	7164.04	1.13444	0.926123	0.447674	0.91293	hypothetical protein	K00799|1|2e-162|451|nfi:NFIA_043710|glutathione S-transferase [EC:2.5.1.18] (A)	-	GO:0005515//protein binding;GO:0005515//protein binding	-
PDE_01195	1348.55	2836.44	1.07267	0.920515	0.438826	0.908602	hypothetical protein	-	-	-	-
PDE_01196	49.9193	102.571	1.03895	0.876838	0.0065287	0.110042	hypothetical protein	-	GO:0005634//nucleus;GO:0005634//nucleus;GO:0005634//nucleus;GO:0005634//nucleus	GO:0000981//sequence-specific DNA binding RNA polymerase II transcription factor activity;GO:0008270//zinc ion binding;GO:0000981//sequence-specific DNA binding RNA polymerase II transcription factor activity;GO:0008270//zinc ion binding;GO:0000981//sequence-specific DNA binding RNA polymerase II transcription factor activity;GO:0008270//zinc ion binding;GO:0000981//sequence-specific DNA binding …	GO:0006355//regulation of transcription, DNA-templated;GO:0006355//regulation of transcription, DNA-templated;GO:0006355//regulation of transcription, DNA-templated;GO:0006355//regulation of transcription, DNA-templated
PDE_01212	169.862	425.349	1.32428	0.931508	0.00206746	0.0533892	hypothetical protein	-	-	GO:0031177//phosphopantetheine binding;GO:0031177//phosphopantetheine binding;GO:0031177//phosphopantetheine binding;GO:0031177//phosphopantetheine binding;GO:0031177//phosphopantetheine binding;GO:0031177//phosphopantetheine binding;GO:0003824//catalytic activity;GO:0003824//catalytic activity;GO:0003824//catalytic activity;GO:0003824//catalytic activity;GO:0003824//catalytic activity;GO:0003824…	GO:0008152//metabolic process;GO:0008152//metabolic process;GO:0008152//metabolic process;GO:0008152//metabolic process;GO:0008152//metabolic process;GO:0008152//metabolic process
PDE_01213	320.47	787.786	1.29762	0.935149	0.000718597	0.0255155	hypothetical protein	K12659|2|2e-29|126|clu:CLUG_04065|N-acetyl-gamma-glutamyl-phosphate reductase / acetylglutamate kinase [EC:1.2.1.38 2.7.2.8] (A)	-	-	-
PDE_01214	376.367	773.112	1.03854	0.912404	0.00186225	0.0500993	hypothetical protein	-	-	GO:0005515//protein binding;GO:0005515//protein binding;GO:0005515//protein binding;GO:0005515//protein binding;GO:0005515//protein binding;GO:0005515//protein binding;GO:0005515//protein binding	-
PDE_01215	1696.74	3820.35	1.17094	0.929627	0.000171889	0.00897355	hypothetical protein	K00826|1|0.0|570|pcs:Pc21g10820|branched-chain amino acid aminotransferase [EC:2.6.1.42] (A)	-	GO:0003824//catalytic activity;GO:0004084//branched-chain-amino-acid transaminase activity	GO:0008152//metabolic process;GO:0009081//branched-chain amino acid metabolic process
PDE_01217	493.122	1125.99	1.19118	0.930127	0.00368053	0.0783597	hypothetical protein	K00667|1|0.0|2578|pcs:Pc21g10840|fatty acid synthase subunit alpha, fungi type [EC:2.3.1.86] (A)	-	-	-
PDE_01220	582.056	1215.26	1.06203	0.917512	0.00411847	0.0827774	hypothetical protein	K00668|1|0.0|3445|pcs:Pc21g10870|fatty acid synthase subunit beta, fungi type [EC:2.3.1.86] (A)	GO:0005835//fatty acid synthase complex;GO:0005835//fatty acid synthase complex;GO:0005835//fatty acid synthase complex;GO:0005835//fatty acid synthase complex;GO:0005835//fatty acid synthase complex;GO:0005835//fatty acid synthase complex;GO:0005835//fatty acid synthase complex;GO:0005835//fatty acid synthase complex;GO:0005835//fatty acid synthase complex;GO:0005835//fatty acid synthase complex…	GO:0004318//enoyl-[acyl-carrier-protein] reductase (NADH) activity;GO:0016491//oxidoreductase activity;GO:0004312//fatty acid synthase activity;GO:0004312//fatty acid synthase activity;GO:0004312//fatty acid synthase activity;GO:0004312//fatty acid synthase activity;GO:0004312//fatty acid synthase activity;GO:0004312//fatty acid synthase activity;GO:0004312//fatty acid synthase activity;GO:000431…	GO:0055114//oxidation-reduction process;GO:0008152//metabolic process;GO:0006633//fatty acid biosynthetic process;GO:0055114//oxidation-reduction process;GO:0006633//fatty acid biosynthetic process;GO:0055114//oxidation-reduction process;GO:0006633//fatty acid biosynthetic process;GO:0055114//oxidation-reduction process;GO:0006633//fatty acid biosynthetic process;GO:0055114//oxidation-reduction p…
PDE_01265	275.408	704.563	1.35516	0.937582	0.106487	0.542148	hypothetical protein	-	GO:0016021//integral component of membrane	GO:0015299//solute:proton antiporter activity	GO:0006812//cation transport;GO:0055085//transmembrane transport
PDE_01278	134.911	722.954	2.42189	0.96131	0.000813334	0.0279748	hypothetical protein	K13953|1|0.0|589|pcs:Pc12g13440|alcohol dehydrogenase, propanol-preferring [EC:1.1.1.1] (A)	-	GO:0016491//oxidoreductase activity;GO:0016747//transferase activity, transferring acyl groups other than amino-acyl groups;GO:0016491//oxidoreductase activity;GO:0008270//zinc ion binding;GO:0016491//oxidoreductase activity;GO:0008270//zinc ion binding;GO:0016491//oxidoreductase activity	GO:0055114//oxidation-reduction process;GO:0055114//oxidation-reduction process;GO:0055114//oxidation-reduction process
PDE_01280	42.1898	93.4108	1.14669	0.885294	0.0157909	0.188515	putative exo-beta-glucosaminidase	K15855|1|0.0|1242|pcs:Pc12g13420|exo-1,4-beta-D-glucosaminidase [EC:3.2.1.165] (A)	-	GO:0004553//hydrolase activity, hydrolyzing O-glycosyl compounds;GO:0004553//hydrolase activity, hydrolyzing O-glycosyl compounds	GO:0005975//carbohydrate metabolic process;GO:0005975//carbohydrate metabolic process
PDE_01330	177.408	485.615	1.45274	0.939377	0.0528317	0.380215	hypothetical protein	K01167|2|4e-57|177|afm:AFUA_4G03230|ribonuclease T1 [EC:3.1.27.3] (A)	-	GO:0003723//RNA binding;GO:0004521//endoribonuclease activity	-
PDE_01335	2166.69	4977	1.19978	0.933716	2.68001e-06	0.000290826	hypothetical protein	-	-	-	-
PDE_01370	17.8211	50.1228	1.49188	0.875613	0.0504501	0.37337	hypothetical protein	K06001|1|0.0|635|aor:AOR_1_1380024|tryptophan synthase beta chain [EC:4.2.1.20] (A)	-	GO:0004834//tryptophan synthase activity;GO:0004834//tryptophan synthase activity	GO:0000162//tryptophan biosynthetic process;GO:0006568//tryptophan metabolic process
PDE_01372	24.2573	65.4264	1.43146	0.887917	0.00333123	0.073287	hypothetical protein	K01078|1|0.0|608|afm:AFUA_4G03660|acid phosphatase [EC:3.1.3.2] (A)	-	GO:0016788//hydrolase activity, acting on ester bonds	-
PDE_01404	75.7649	152.226	1.00661	0.88431	0.0638216	0.426309	hypothetical protein	K03781|1|0.0|1240|pcs:Pc16g11860|catalase [EC:1.11.1.6] (A)	-	GO:0004096//catalase activity;GO:0020037//heme binding;GO:0004096//catalase activity;GO:0020037//heme binding;GO:0004096//catalase activity;GO:0004096//catalase activity;GO:0020037//heme binding;GO:0004096//catalase activity;GO:0020037//heme binding;GO:0004096//catalase activity;GO:0020037//heme binding;GO:0004096//catalase activity;GO:0020037//heme binding;GO:0004096//catalase activity;GO:002003…	GO:0055114//oxidation-reduction process;GO:0055114//oxidation-reduction process;GO:0006979//response to oxidative stress;GO:0055114//oxidation-reduction process;GO:0006979//response to oxidative stress;GO:0055114//oxidation-reduction process;GO:0006979//response to oxidative stress;GO:0055114//oxidation-reduction process;GO:0006979//response to oxidative stress;GO:0055114//oxidation-reduction pro…
PDE_01798	38.3973	111.81	1.54197	0.915355	0.0069785	0.114716	hypothetical protein	-	-	-	-
PDE_01803	89.8671	249.013	1.47036	0.931404	4.93912e-05	0.00307755	hypothetical protein	K10253|1|3e-116|331|ang:ANI_1_3304024|DOPA 4,5-dioxygenase [EC:1.14.99.-] (A)	-	-	-
PDE_01884	10.8523	40.7227	1.90783	0.878529	0.0272133	0.262564	hypothetical protein	-	-	-	-
PDE_02004	22.2712	45.314	1.02477	0.821392	3.23662e-09	5.38953e-07	putative beta-1,6-glucanase	K01201|1|0.0|800|act:ACLA_060250|glucosylceramidase [EC:3.2.1.45] (A)	-	GO:0004348//glucosylceramidase activity	GO:0006665//sphingolipid metabolic process
PDE_02063	27.849	60	1.10734	0.857303	0.103263	0.533892	hypothetical protein	-	-	GO:0005515//protein binding	-
PDE_02105	15.5432	45.1808	1.53943	0.870263	0.0201776	0.220916	hypothetical protein	K00276|1|0.0|1184|pcs:Pc13g15940|primary-amine oxidase [EC:1.4.3.21] (A)	-	-	-
PDE_02114	0.587473	14.4587	4.62127	0.814989	0.0648699	0.428239	hypothetical protein	-	-	-	-
PDE_02117	0.909876	12.743	5.36149	0.806637	0.036415	0.309963	hypothetical protein	-	-	-	-
PDE_02200	9.27465	31.0106	1.7414	0.849641	0.11844	0.570807	hypothetical protein	-	-	-	-
PDE_02215	313.281	1098.87	1.81049	0.955443	0.0291666	0.273759	hypothetical protein	K14333|1|0.0|648|pcs:Pc20g01500|2,3-dihydroxybenzoate decarboxylase [EC:4.1.1.46] (A)	-	-	-
PDE_02287	70.9007	155.642	1.13436	0.899047	0.000289351	0.0133074	hypothetical protein	K00872|1|0.0|662|afm:AFUA_5G05820|homoserine kinase [EC:2.7.1.39] (A)	-	-	-
PDE_02791	23.8097	59.3783	1.31838	0.876182	0.0115299	0.156635	hypothetical protein	-	-	GO:0003824//catalytic activity	GO:0008152//metabolic process
PDE_02792	33.1789	95.1999	1.52069	0.908815	0.000416683	0.0177854	hypothetical protein	-	-	-	-
PDE_02801	30.6321	68.6728	1.16469	0.871592	0.00167562	0.0465033	putative beta-glucuronidase	K01567|5|0.0|884|afm:AFUA_2G14520|[EC:3.-.-.-] (A)	-	GO:0004553//hydrolase activity, hydrolyzing O-glycosyl compounds;GO:0004553//hydrolase activity, hydrolyzing O-glycosyl compounds;GO:0004553//hydrolase activity, hydrolyzing O-glycosyl compounds	GO:0005975//carbohydrate metabolic process;GO:0005975//carbohydrate metabolic process;GO:0005975//carbohydrate metabolic process
PDE_02854	2084.22	4196.74	1.00976	0.911869	0.0140723	0.174916	hypothetical protein	-	-	-	-
PDE_02855	76.6026	162.968	1.08912	0.897028	0.0547146	0.387969	hypothetical protein	-	-	-	-
PDE_02988	67.2265	202.599	1.59153	0.932112	0.00890706	0.133994	hypothetical protein	-	-	-	-
PDE_03113	23.7391	50.3424	1.08451	0.84103	0.00329667	0.0730258	hypothetical protein	-	-	GO:0016747//transferase activity, transferring acyl groups other than amino-acyl groups;GO:0016747//transferase activity, transferring acyl groups other than amino-acyl groups;GO:0016747//transferase activity, transferring acyl groups other than amino-acyl groups;GO:0016747//transferase activity, transferring acyl groups other than amino-acyl groups;GO:0016747//transferase activity, transferring …	GO:0008152//metabolic process;GO:0008152//metabolic process;GO:0008152//metabolic process;GO:0008152//metabolic process;GO:0008152//metabolic process
PDE_03241	28.6284	66.1423	1.20813	0.874836	0.00408863	0.0827774	hypothetical protein	K00818|1|0.0|840|pcs:Pc20g14810|acetylornithine aminotransferase [EC:2.6.1.11] (A)	-	GO:0008483//transaminase activity;GO:0008483//transaminase activity;GO:0030170//pyridoxal phosphate binding;GO:0008483//transaminase activity	GO:0006525//arginine metabolic process;GO:0006525//arginine metabolic process
PDE_03282	50.1126	926.103	4.20793	0.972337	0.000680519	0.0246451	hypothetical protein	K00018|3|3e-175|493|afm:AFUA_6G10090|glycerate dehydrogenase [EC:1.1.1.29] (A)	-	GO:0016616//oxidoreductase activity, acting on the CH-OH group of donors, NAD or NADP as acceptor;GO:0048037//cofactor binding;GO:0016616//oxidoreductase activity, acting on the CH-OH group of donors, NAD or NADP as acceptor;GO:0051287//NAD binding	GO:0055114//oxidation-reduction process;GO:0008152//metabolic process;GO:0055114//oxidation-reduction process
PDE_03283	63.1316	131.123	1.05449	0.888365	0.00183169	0.0496923	hypothetical protein	-	-	GO:0008080//N-acetyltransferase activity;GO:0008080//N-acetyltransferase activity	-
PDE_03296	350.725	720.441	1.03854	0.912059	0.0039705	0.0814208	putative lysozyme	K01238|4|1e-121|348|afm:AFUA_6G10130|[EC:3.2.1.-] (A)	-	GO:0003796//lysozyme activity;GO:0003796//lysozyme activity	GO:0009253//peptidoglycan catabolic process;GO:0016998//cell wall macromolecule catabolic process;GO:0009253//peptidoglycan catabolic process;GO:0016998//cell wall macromolecule catabolic process
PDE_03365	470.958	950.142	1.01254	0.908263	0.290149	0.795493	hypothetical protein	K00517|2|0.0|873|afm:AFUA_6G02210|[EC:1.14.-.-] (A)	-	GO:0005506//iron ion binding;GO:0009055//electron carrier activity;GO:0016705//oxidoreductase activity, acting on paired donors, with incorporation or reduction of molecular oxygen;GO:0020037//heme binding;GO:0016705//oxidoreductase activity, acting on paired donors, with incorporation or reduction of molecular oxygen;GO:0005506//iron ion binding;GO:0016705//oxidoreductase activity, acting on pai…	GO:0055114//oxidation-reduction process;GO:0055114//oxidation-reduction process;GO:0055114//oxidation-reduction process;GO:0055114//oxidation-reduction process;GO:0055114//oxidation-reduction process;GO:0055114//oxidation-reduction process;GO:0055114//oxidation-reduction process;GO:0055114//oxidation-reduction process;GO:0055114//oxidation-reduction process;GO:0055114//oxidation-reduction process…
PDE_03463	10.6209	175.813	4.04906	0.956392	0.000254272	0.012038	hypothetical protein	-	-	GO:0008198//ferrous iron binding;GO:0016491//oxidoreductase activity	GO:0006725//cellular aromatic compound metabolic process
PDE_03471	71.1174	311.847	2.13256	0.951146	1.66782e-05	0.00129901	hypothetical protein	-	-	-	-
PDE_03749	9.46641	46.8931	2.30849	0.898858	0.0204192	0.221583	hypothetical protein	-	-	-	-
PDE_03823	25.6325	52.7342	1.04076	0.838666	0.0537805	0.38532	hypothetical protein	K09983|1|5e-55|175|aor:AOR_1_404184|hypothetical protein (A)	-	-	-
PDE_03934	93.4516	282.4	1.59545	0.938669	1.11026e-18	4.87402e-16	hypothetical protein	-	-	-	-
PDE_04181	42.9077	98.1952	1.19442	0.891972	6.04983e-09	9.7382e-07	hypothetical protein	-	-	-	-
PDE_04228	244.653	2866.92	3.55069	0.97144	0.000218974	0.0108454	hypothetical protein	K10438|1|0.0|885|pcs:Pc16g01770|3-hydroxyphenylacetate 6-hydroxylase [EC:1.14.13.63] (A)	-	GO:0005506//iron ion binding;GO:0009055//electron carrier activity;GO:0016705//oxidoreductase activity, acting on paired donors, with incorporation or reduction of molecular oxygen;GO:0020037//heme binding;GO:0005506//iron ion binding;GO:0016705//oxidoreductase activity, acting on paired donors, with incorporation or reduction of molecular oxygen;GO:0020037//heme binding;GO:0005506//iron ion bind…	GO:0055114//oxidation-reduction process;GO:0055114//oxidation-reduction process;GO:0055114//oxidation-reduction process;GO:0055114//oxidation-reduction process;GO:0055114//oxidation-reduction process;GO:0055114//oxidation-reduction process;GO:0055114//oxidation-reduction process;GO:0055114//oxidation-reduction process;GO:0055114//oxidation-reduction process;GO:0055114//oxidation-reduction process…
PDE_04247	26.9548	89.5413	1.73201	0.915752	0.00397072	0.0814208	hypothetical protein	K01593|1|0.0|899|pcs:Pc14g00240|aromatic-L-amino-acid decarboxylase [EC:4.1.1.28] (A)	-	GO:0016831//carboxy-lyase activity;GO:0030170//pyridoxal phosphate binding;GO:0016831//carboxy-lyase activity;GO:0016831//carboxy-lyase activity;GO:0016831//carboxy-lyase activity;GO:0016831//carboxy-lyase activity;GO:0016831//carboxy-lyase activity;GO:0016831//carboxy-lyase activity;GO:0016831//carboxy-lyase activity;GO:0016831//carboxy-lyase activity;GO:0016831//carboxy-lyase activity	GO:0019752//carboxylic acid metabolic process;GO:0006520//cellular amino acid metabolic process;GO:0006520//cellular amino acid metabolic process;GO:0006520//cellular amino acid metabolic process;GO:0006520//cellular amino acid metabolic process;GO:0006520//cellular amino acid metabolic process;GO:0006520//cellular amino acid metabolic process;GO:0006520//cellular amino acid metabolic process;GO:…
PDE_04276	123.331	278.75	1.17643	0.915925	3.64957e-05	0.00241421	hypothetical protein	-	GO:0016021//integral component of membrane	-	GO:0055085//transmembrane transport
PDE_04304	12.8561	32.0163	1.31635	0.824757	0.272239	0.774687	hypothetical protein	-	-	-	-
PDE_04352	108.675	279.66	1.36365	0.928384	0.0810432	0.473077	hypothetical protein	-	-	GO:0008236//serine-type peptidase activity	GO:0006508//proteolysis
PDE_04505	9.64618	33.2791	1.78659	0.858408	0.000948529	0.0305363	hypothetical protein	K00505|1|3e-169|483|afv:AFLA_067860|tyrosinase [EC:1.14.18.1] (A)	-	GO:0016491//oxidoreductase activity;GO:0016491//oxidoreductase activity;GO:0016491//oxidoreductase activity;GO:0016491//oxidoreductase activity;GO:0016491//oxidoreductase activity;GO:0016491//oxidoreductase activity	GO:0008152//metabolic process;GO:0008152//metabolic process;GO:0008152//metabolic process;GO:0008152//metabolic process;GO:0008152//metabolic process;GO:0008152//metabolic process
PDE_04527	35.5072	71.6731	1.01332	0.854542	0.027482	0.263813	hypothetical protein	K00456|1|1e-99|291|pcs:Pc21g04760|cysteine dioxygenase [EC:1.13.11.20] (A)	-	GO:0005506//iron ion binding;GO:0017172//cysteine dioxygenase activity	GO:0046439//L-cysteine metabolic process;GO:0055114//oxidation-reduction process
PDE_04566	17.1269	40.7806	1.25162	0.8421	0.00910588	0.135927	hypothetical protein	-	-	GO:0003824//catalytic activity;GO:0003824//catalytic activity;GO:0003824//catalytic activity;GO:0003824//catalytic activity;GO:0003824//catalytic activity	-
PDE_04772	87.4772	192.405	1.13717	0.906192	0.0426662	0.338595	hypothetical protein	K01476|1|0.0|613|pcs:Pc13g09710|arginase [EC:3.5.3.1] (A)	-	GO:0004053//arginase activity;GO:0046872//metal ion binding;GO:0016813//hydrolase activity, acting on carbon-nitrogen (but not peptide) bonds, in linear amidines;GO:0046872//metal ion binding;GO:0016813//hydrolase activity, acting on carbon-nitrogen (but not peptide) bonds, in linear amidines;GO:0046872//metal ion binding;GO:0016813//hydrolase activity, acting on carbon-nitrogen (but not peptide)…	GO:0006525//arginine metabolic process
PDE_05051	10.0952	67.221	2.73525	0.921757	0.0325627	0.292277	hypothetical protein	-	GO:0016021//integral component of membrane;GO:0016021//integral component of membrane;GO:0016021//integral component of membrane;GO:0016021//integral component of membrane;GO:0016021//integral component of membrane;GO:0016021//integral component of membrane;GO:0016021//integral component of membrane;GO:0016021//integral component of membrane	GO:0019829//cation-transporting ATPase activity;GO:0019829//cation-transporting ATPase activity;GO:0019829//cation-transporting ATPase activity;GO:0019829//cation-transporting ATPase activity;GO:0019829//cation-transporting ATPase activity;GO:0000166//nucleotide binding;GO:0046872//metal ion binding;GO:0046872//metal ion binding;GO:0046872//metal ion binding;GO:0046872//metal ion binding;GO:00198…	GO:0006812//cation transport;GO:0006812//cation transport;GO:0006812//cation transport;GO:0006812//cation transport;GO:0006812//cation transport;GO:0030001//metal ion transport;GO:0030001//metal ion transport;GO:0030001//metal ion transport;GO:0006812//cation transport;GO:0006812//cation transport;GO:0006812//cation transport;GO:0006825//copper ion transport;GO:0030001//metal ion transport;GO:003…
PDE_05239	109.984	316.646	1.52558	0.936736	0.00905732	0.135621	hypothetical protein	K03381|1|0.0|506|afm:AFUA_2G02910|catechol 1,2-dioxygenase [EC:1.13.11.1] (A)	-	GO:0003824//catalytic activity;GO:0008199//ferric iron binding;GO:0005506//iron ion binding;GO:0018576//catechol 1,2-dioxygenase activity	GO:0006725//cellular aromatic compound metabolic process;GO:0055114//oxidation-reduction process;GO:0009712//catechol-containing compound metabolic process;GO:0055114//oxidation-reduction process
PDE_05240	109.806	246.387	1.16597	0.913112	0.0055383	0.100127	hypothetical protein	-	-	-	-
PDE_05544	59.2261	182.83	1.6262	0.932836	0.00793531	0.122623	hypothetical protein	-	-	GO:0003993//acid phosphatase activity;GO:0003993//acid phosphatase activity;GO:0003993//acid phosphatase activity	-
PDE_05548	793.56	2704.42	1.76891	0.956185	0.000939373	0.0303427	hypothetical protein	K00129|1|0.0|952|pcs:Pc18g02760|aldehyde dehydrogenase (NAD(P)+) [EC:1.2.1.5] (A)	-	GO:0016491//oxidoreductase activity;GO:0016491//oxidoreductase activity	GO:0008152//metabolic process;GO:0055114//oxidation-reduction process;GO:0008152//metabolic process;GO:0055114//oxidation-reduction process
PDE_05640	30.2379	115.809	1.93732	0.927677	0.129081	0.59189	hypothetical protein	K17989|1|0.0|617|pcs:Pc13g07300|L-serine/L-threonine ammonia-lyase [EC:4.3.1.17 4.3.1.19] (A)	-	GO:0030170//pyridoxal phosphate binding	GO:0006520//cellular amino acid metabolic process
PDE_05709	38.7958	136.167	1.8114	0.929868	8.0275e-05	0.00472741	hypothetical protein	-	-	GO:0016884//carbon-nitrogen ligase activity, with glutamine as amido-N-donor	-
PDE_05885	75.2855	359.942	2.25732	0.954356	0.00302006	0.0692821	hypothetical protein	-	-	GO:0020037//heme binding;GO:0020037//heme binding;GO:0020037//heme binding;GO:0020037//heme binding;GO:0020037//heme binding;GO:0020037//heme binding;GO:0020037//heme binding	-
PDE_05886	93.4737	210.301	1.16982	0.910385	0.0121744	0.161289	hypothetical protein	-	-	GO:0005506//iron ion binding;GO:0009055//electron carrier activity;GO:0016705//oxidoreductase activity, acting on paired donors, with incorporation or reduction of molecular oxygen;GO:0020037//heme binding;GO:0016705//oxidoreductase activity, acting on paired donors, with incorporation or reduction of molecular oxygen;GO:0005506//iron ion binding;GO:0016705//oxidoreductase activity, acting on pai…	GO:0055114//oxidation-reduction process;GO:0055114//oxidation-reduction process;GO:0055114//oxidation-reduction process;GO:0055114//oxidation-reduction process;GO:0055114//oxidation-reduction process;GO:0055114//oxidation-reduction process;GO:0055114//oxidation-reduction process;GO:0055114//oxidation-reduction process;GO:0055114//oxidation-reduction process;GO:0055114//oxidation-reduction process
PDE_05889	54.1574	194.438	1.84408	0.938893	0.0119612	0.160446	hypothetical protein	K01667|1|1e-122|382|ela:UCREL1_916|tryptophanase [EC:4.1.99.1] (A)	-	GO:0050364	GO:0009820//alkaloid metabolic process
PDE_05892	274.984	581.667	1.08085	0.915493	0.0230379	0.237924	hypothetical protein	-	-	-	-
PDE_05907	250.3	1096	2.13051	0.960016	0.102154	0.530719	hypothetical protein	K00463|1|0.0|881|pcs:Pc21g12230|indoleamine 2,3-dioxygenase [EC:1.13.11.52] (A)	-	GO:0020037//heme binding	-
PDE_06055	10.3515	353.391	5.09336	0.9732	0.0231322	0.237924	hypothetical protein	-	-	GO:0003723//RNA binding;GO:0004521//endoribonuclease activity	-
PDE_06056	23.043	124.375	2.43229	0.937427	0.0470573	0.361559	hypothetical protein	-	-	-	-
PDE_06126	11.673	49.4599	2.08309	0.897581	0.0108213	0.150154	hypothetical protein	-	-	-	-
PDE_06305	108.819	492.641	2.1786	0.956426	1.31142e-05	0.00108052	hypothetical protein	-	-	-	-
PDE_06411	13.7095	37.9948	1.47062	0.85254	0.0646542	0.428239	hypothetical protein	-	-	-	-
PDE_06722	1515.73	9792.12	2.6916	0.967557	0.000442775	0.0185592	hypothetical protein	-	-	-	-
PDE_06779	36.8811	75.1751	1.02738	0.860323	1.3396e-05	0.00108721	hypothetical protein	-	-	-	-
PDE_07054	160.432	330.587	1.04306	0.904777	1.27643e-07	1.83997e-05	hypothetical protein	-	-	-	-
PDE_07065	212.662	437.242	1.03987	0.907866	1.14293e-10	2.50873e-08	hypothetical protein	-	-	GO:0016846//carbon-sulfur lyase activity	GO:0008152//metabolic process
PDE_07585	53.4429	181.122	1.76089	0.935028	0.0205338	0.222532	putative alpha-L-arabinofuranosidase	-	-	-	-
PDE_07709	88.3083	198.45	1.16815	0.908711	0.000264237	0.0123285	hypothetical protein	-	-	-	-
PDE_07718	194.515	514.105	1.40218	0.937565	0.0834432	0.480532	hypothetical protein	-	-	GO:0008080//N-acetyltransferase activity;GO:0008080//N-acetyltransferase activity	-
PDE_07803	239.214	500.005	1.06364	0.912404	0.000570476	0.0221576	hypothetical protein	K09704|1|0.0|864|pcs:Pc21g19010|hypothetical protein (A)	-	-	-
PDE_07955	23.7836	49.1934	1.0485	0.83568	0.017125	0.197839	hypothetical protein	-	GO:0005634//nucleus;GO:0005634//nucleus;GO:0005634//nucleus;GO:0005634//nucleus;GO:0005634//nucleus;GO:0005634//nucleus	GO:0000981//sequence-specific DNA binding RNA polymerase II transcription factor activity;GO:0008270//zinc ion binding;GO:0000981//sequence-specific DNA binding RNA polymerase II transcription factor activity;GO:0008270//zinc ion binding;GO:0003677//DNA binding;GO:0008270//zinc ion binding;GO:0000981//sequence-specific DNA binding RNA polymerase II transcription factor activity;GO:0008270//zinc i…	GO:0006355//regulation of transcription, DNA-templated;GO:0006355//regulation of transcription, DNA-templated;GO:0006351//transcription, DNA-templated;GO:0006355//regulation of transcription, DNA-templated;GO:0006351//transcription, DNA-templated;GO:0006355//regulation of transcription, DNA-templated
PDE_07956	56.2685	232.517	2.04693	0.946383	0.0407903	0.33161	hypothetical protein	K00480|1|0.0|752|pcs:Pc06g00170|salicylate hydroxylase [EC:1.14.13.1] (A)	-	GO:0016491//oxidoreductase activity;GO:0016491//oxidoreductase activity;GO:0016491//oxidoreductase activity;GO:0016491//oxidoreductase activity;GO:0016491//oxidoreductase activity	GO:0008152//metabolic process;GO:0008152//metabolic process;GO:0008152//metabolic process;GO:0008152//metabolic process;GO:0008152//metabolic process
PDE_07999	128.296	347.78	1.4387	0.93539	0.0165956	0.194515	hypothetical protein	K00327|1|0.0|1281|ani:AN0595.2|NADPH-ferrihemoprotein reductase [EC:1.6.2.4] (A)	-	GO:0016491//oxidoreductase activity;GO:0016491//oxidoreductase activity;GO:0016491//oxidoreductase activity;GO:0016491//oxidoreductase activity;GO:0016491//oxidoreductase activity;GO:0016491//oxidoreductase activity;GO:0016491//oxidoreductase activity;GO:0016491//oxidoreductase activity;GO:0005506//iron ion binding;GO:0010181//FMN binding;GO:0005506//iron ion binding;GO:0010181//FMN binding;GO:00…	GO:0055114//oxidation-reduction process;GO:0055114//oxidation-reduction process;GO:0055114//oxidation-reduction process;GO:0055114//oxidation-reduction process;GO:0055114//oxidation-reduction process;GO:0055114//oxidation-reduction process;GO:0055114//oxidation-reduction process;GO:0055114//oxidation-reduction process;GO:0055114//oxidation-reduction process;GO:0055114//oxidation-reduction process…
PDE_08238	62.7503	180.995	1.52826	0.926917	0.0136441	0.172175	putative feruloyl esterase	-	-	-	-
PDE_08266	136.794	656.756	2.26335	0.959101	0.046906	0.360683	hypothetical protein	K01027|1|0.0|994|pcs:Pc22g03940|3-oxoacid CoA-transferase [EC:2.8.3.5] (A)	-	GO:0008410//CoA-transferase activity;GO:0008410//CoA-transferase activity;GO:0008410//CoA-transferase activity;GO:0008410//CoA-transferase activity;GO:0008410//CoA-transferase activity;GO:0008410//CoA-transferase activity;GO:0008410//CoA-transferase activity	GO:0008152//metabolic process;GO:0008152//metabolic process;GO:0008152//metabolic process;GO:0008152//metabolic process;GO:0008152//metabolic process
PDE_08282	8.51831	23.5629	1.46788	0.800908	0.00893371	0.134186	hypothetical protein	-	-	GO:0046872//metal ion binding;GO:0046872//metal ion binding;GO:0046872//metal ion binding;GO:0046872//metal ion binding;GO:0046872//metal ion binding	-
PDE_08481	116.98	260.874	1.15709	0.913785	0.155732	0.638125	hypothetical protein	K03841|1|0.0|636|ani:AN5604.2|fructose-1,6-bisphosphatase I [EC:3.1.3.11] (A)	-	GO:0042132//fructose 1,6-bisphosphate 1-phosphatase activity;GO:0042578//phosphoric ester hydrolase activity;GO:0042578//phosphoric ester hydrolase activity;GO:0042132//fructose 1,6-bisphosphate 1-phosphatase activity;GO:0042578//phosphoric ester hydrolase activity;GO:0042132//fructose 1,6-bisphosphate 1-phosphatase activity;GO:0042578//phosphoric ester hydrolase activity;GO:0042132//fructose 1,6…	GO:0005975//carbohydrate metabolic process;GO:0005975//carbohydrate metabolic process;GO:0005975//carbohydrate metabolic process;GO:0005975//carbohydrate metabolic process;GO:0005975//carbohydrate metabolic process;GO:0005975//carbohydrate metabolic process;GO:0005975//carbohydrate metabolic process;GO:0005975//carbohydrate metabolic process;GO:0005975//carbohydrate metabolic process
PDE_08638	118.63	281.684	1.2476	0.921844	0.0217804	0.228896	hypothetical protein	K00838|1|0.0|902|pcs:Pc12g11860|aromatic amino acid aminotransferase I [EC:2.6.1.57 2.6.1.27 2.6.1.5] (A)	-	GO:0030170//pyridoxal phosphate binding	GO:0009058//biosynthetic process
PDE_08733	18.0409	41.2014	1.19142	0.837889	0.213689	0.708482	putative chitosanase	K01233|1|2e-153|435|pcs:Pc12g07820|chitosanase [EC:3.2.1.132] (A)	-	-	-
PDE_08875	368.571	1281.17	1.79744	0.95546	0.0228434	0.236465	hypothetical protein	-	-	-	-
PDE_08898	66.6674	162.14	1.28219	0.912491	0.043145	0.340997	hypothetical protein	-	-	-	-
PDE_08906	335.593	1992.38	2.56971	0.965797	0.000732288	0.0259064	hypothetical protein	K00451|1|0.0|870|afm:AFUA_2G04220|homogentisate 1,2-dioxygenase [EC:1.13.11.5] (A)	-	GO:0004411//homogentisate 1,2-dioxygenase activity;GO:0004411//homogentisate 1,2-dioxygenase activity	GO:0006559//L-phenylalanine catabolic process;GO:0006570//tyrosine metabolic process;GO:0055114//oxidation-reduction process;GO:0006559//L-phenylalanine catabolic process;GO:0006570//tyrosine metabolic process;GO:0055114//oxidation-reduction process
PDE_08907	546.615	4082.66	2.90091	0.968351	0.000390871	0.0170046	hypothetical protein	K01555|1|0.0|780|pcs:Pc12g09030|fumarylacetoacetase [EC:3.7.1.2] (A)	-	GO:0004334//fumarylacetoacetase activity;GO:0003824//catalytic activity;GO:0004334//fumarylacetoacetase activity	GO:0009072//aromatic amino acid family metabolic process;GO:0008152//metabolic process;GO:0009072//aromatic amino acid family metabolic process
PDE_08908	44.6688	227.009	2.34541	0.94923	0.01224	0.161494	hypothetical protein	K01800|1|3e-117|337|pcs:Pc12g09020|maleylacetoacetate isomerase [EC:5.2.1.2] (A)	GO:0005737//cytoplasm	GO:0003824//catalytic activity;GO:0005515//protein binding;GO:0005515//protein binding	GO:0009072//aromatic amino acid family metabolic process
PDE_08932	475.718	986.124	1.05166	0.916201	0.102684	0.532064	hypothetical protein	-	-	-	-
PDE_09012	198.792	477.896	1.26544	0.929989	9.32589e-07	0.000111197	hypothetical protein	K03231|1|4e-93|292|pan:PODANSg4470|elongation factor 1-alpha (A)	-	GO:0003924//GTPase activity;GO:0005525//GTP binding;GO:0003924//GTPase activity;GO:0005525//GTP binding;GO:0003924//GTPase activity;GO:0005525//GTP binding;GO:0003924//GTPase activity;GO:0005525//GTP binding;GO:0003924//GTPase activity;GO:0005525//GTP binding;GO:0005525//GTP binding;GO:0005525//GTP binding	-
PDE_09026	57.194	196.308	1.77918	0.937806	0.000103441	0.00584228	hypothetical protein	-	GO:0005634//nucleus;GO:0005634//nucleus;GO:0005634//nucleus;GO:0005634//nucleus;GO:0005634//nucleus;GO:0005634//nucleus	GO:0000981//sequence-specific DNA binding RNA polymerase II transcription factor activity;GO:0008270//zinc ion binding;GO:0003677//DNA binding;GO:0008270//zinc ion binding;GO:0000981//sequence-specific DNA binding RNA polymerase II transcription factor activity;GO:0008270//zinc ion binding;GO:0003677//DNA binding;GO:0008270//zinc ion binding;GO:0000981//sequence-specific DNA binding RNA polymeras…	GO:0006355//regulation of transcription, DNA-templated;GO:0006351//transcription, DNA-templated;GO:0006355//regulation of transcription, DNA-templated;GO:0006351//transcription, DNA-templated;GO:0006355//regulation of transcription, DNA-templated;GO:0006355//regulation of transcription, DNA-templated
PDE_09053	174.032	388.524	1.15865	0.919117	0.254563	0.756017	hypothetical protein	K00826|1|0.0|728|ang:ANI_1_174184|branched-chain amino acid aminotransferase [EC:2.6.1.42] (A)	-	GO:0004084//branched-chain-amino-acid transaminase activity;GO:0003824//catalytic activity;GO:0003824//catalytic activity	GO:0009081//branched-chain amino acid metabolic process;GO:0008152//metabolic process;GO:0008152//metabolic process
PDE_09196	264.911	542.862	1.03508	0.909971	0.0408848	0.33204	hypothetical protein	-	-	GO:0008171//O-methyltransferase activity	-
PDE_09199	60.1539	122.559	1.02675	0.881066	0.0346822	0.302793	hypothetical protein	K15388|1|0.0|968|ani:AN8411.2|cytochrome P450 monooxygenase (A)	-	GO:0016705//oxidoreductase activity, acting on paired donors, with incorporation or reduction of molecular oxygen;GO:0005506//iron ion binding;GO:0016712//oxidoreductase activity, acting on paired donors, with incorporation or reduction of molecular oxygen, reduced flavin or flavoprotein as one donor, and incorporation of one atom of oxygen;GO:0020037//heme binding;GO:0005506//iron ion binding;GO…	GO:0055114//oxidation-reduction process;GO:0055114//oxidation-reduction process;GO:0055114//oxidation-reduction process;GO:0055114//oxidation-reduction process;GO:0055114//oxidation-reduction process;GO:0055114//oxidation-reduction process;GO:0055114//oxidation-reduction process;GO:0055114//oxidation-reduction process
PDE_09291	2.78928	18.3117	2.71481	0.820563	0.0376891	0.316798	hypothetical protein	-	-	-	-
PDE_09292	24.7715	68.5889	1.46929	0.893301	0.000253197	0.012038	hypothetical protein	-	-	-	-
PDE_09315	27.0053	91.5064	1.76063	0.91696	0.00314349	0.0707688	hypothetical protein	-	-	-	-
PDE_09323	9.97423	66.4081	2.73508	0.921205	0.00213045	0.0542901	hypothetical protein	-	GO:0016020//membrane	GO:0015171//amino acid transmembrane transporter activity	GO:0003333//amino acid transmembrane transport
PDE_09480	310.882	702.306	1.17573	0.925502	0.0758194	0.45924	hypothetical protein	-	-	-	-
PDE_09484	43.4512	96.0175	1.1439	0.885725	0.14707	0.622711	hypothetical protein	-	-	-	-
PDE_09675	8.09082	31.9026	1.97932	0.861307	0.00198101	0.0519906	hypothetical protein	-	-	-	-
PDE_09794	91.1483	239.299	1.39253	0.927573	0.0511746	0.376155	hypothetical protein	-	-	-	-
PDE_09797	42.7474	267.723	2.64683	0.954649	0.00585967	0.10331	hypothetical protein	-	-	-	-
PDE_09939	160.851	419.213	1.38196	0.9347	0.00685496	0.113365	hypothetical protein	-	-	-	-
