# Supplementary material for: Synergistic and Dose-Controlled Regulation of Cellulase Gene Expression in Penicillium oxalicum
Source: PLoS Genet. 2015 Sep 11;11(9):e1005509. doi: 10.1371/journal.pgen.1005509 (PMC4567317; doi:10.1371/journal.pgen.1005509)
Supplement: S4 Table — (XLSX) [file pgen.1005509.s015.xlsx]

## Sheet: 155 genes
GeneID	Means (Wild-type on No Carbon)	Means (Wild-type on Glucose)	Means (Wild-type on Cellulose)	log2Ratio(Wild-type on Cellulose/No carbon)	Probability (Wild-type on Cellulose/No carbon)	P-value (Wild-type on Cellulose/No carbon)	FDR (Wild-type on Cellulose/No carbon)	log2Ratio(Wild-type on Cellulose/Glucose)	Probability (Wild-type on Cellulose/Glucose)	P-value (Wild-type on Cellulose/Glucose)	FDR (Wild-type on Cellulose/Glucose)	Means (ΔclrB on Cellulose)	Means (ΔcreA on Cellulose)	Means (ΔcreA-ΔclrB on Cellulose)	Means (ΔcreA-gpdA(p)::clrB on Cellulose)	Means (ΔamyR on Cellulose)	Description	KEGG Orthology	GO Component	GO Function	GO Process
PDE_00010	9.39869	1.19523	22.8654	1.28264	0.801938	8.6819e-07	1.31278e-05	-4.25781	0.904186	1.97283e-26	1.10827e-25	9.94329	30.6592	11.1281	34.8997	14.3893	hypothetical protein	K00545|2|0.0|546|ani:AN6402.2|catechol O-methyltransferase [EC:2.1.1.6] (A)	-	GO:0005524//ATP binding;GO:0046872//metal ion binding	-
PDE_00016	9.10634	3.33443	172.978	4.24757	0.96599	6.47685e-32	9.87012e-30	-5.697	0.979122	7.9457e-44	7.55152e-43	177.66	2196.04	191.564	2731.69	261.101	putative alpha-L-arabinofuranosidase	-	GO:0005576//extracellular region;GO:0005576//extracellular region;GO:0005576//extracellular region;GO:0005576//extracellular region	GO:0004553//hydrolase activity, hydrolyzing O-glycosyl compounds;GO:0030248//cellulose binding;GO:0004553//hydrolase activity, hydrolyzing O-glycosyl compounds;GO:0030248//cellulose binding;GO:0046556//alpha-L-arabinofuranosidase activity;GO:0004553//hydrolase activity, hydrolyzing O-glycosyl compounds;GO:0030248//cellulose binding;GO:0004553//hydrolase activity, hydrolyzing O-glycosyl compounds;…	GO:0005975//carbohydrate metabolic process;GO:0005975//carbohydrate metabolic process;GO:0046373//L-arabinose metabolic process;GO:0005975//carbohydrate metabolic process;GO:0005975//carbohydrate metabolic process
PDE_00021	1346.89	662.024	3297.4	1.2917	0.948985	5.68751e-27	7.20394e-25	-2.31637	0.96665	3.88203e-85	8.85121e-84	2460.9	4854.75	1592.5	1915.04	1024.37	hypothetical protein	-	GO:0009277//fungal-type cell wall;GO:0009277//fungal-type cell wall	GO:0005199//structural constituent of cell wall;GO:0005199//structural constituent of cell wall	-
PDE_00049	17.0591	9.37706	166.934	3.29066	0.961102	7.34247e-111	4.77407e-108	-4.154	0.965071	2.68625e-191	3.30273e-189	253.446	215.055	282.875	244.616	131.847	putative beta-xylosidase	K15920|1|0.0|1238|afm:AFUA_1G16920|beta-D-xylosidase 4 [EC:3.2.1.37] (A)	-	GO:0004553//hydrolase activity, hydrolyzing O-glycosyl compounds;GO:0004553//hydrolase activity, hydrolyzing O-glycosyl compounds	GO:0005975//carbohydrate metabolic process;GO:0005975//carbohydrate metabolic process
PDE_00144	34.8456	27.1997	113.865	1.70828	0.936338	1.71989e-13	8.21117e-12	-2.06567	0.94584	2.4596e-16	9.29577e-16	187.406	98.3178	205.723	139.826	182.182	hypothetical protein	-	-	-	-
PDE_00398	22.6708	5.0273	68.2104	1.58916	0.913983	2.70927e-27	3.47678e-25	-3.76214	0.948156	2.12286e-104	7.55287e-103	59.1141	53.9323	23.9435	36.3579	65.359	hypothetical protein	K00008|1|0.0|712|pcs:Pc21g23190|L-iditol 2-dehydrogenase [EC:1.1.1.14] (A)	-	GO:0008270//zinc ion binding;GO:0016491//oxidoreductase activity;GO:0016491//oxidoreductase activity;GO:0008270//zinc ion binding;GO:0016491//oxidoreductase activity	GO:0055114//oxidation-reduction process;GO:0055114//oxidation-reduction process;GO:0055114//oxidation-reduction process
PDE_00400	388.065	30.5484	798.024	1.04013	0.932134	4.74467e-19	3.95511e-17	-4.70726	0.978092	4.17542e-268	1.12655e-265	287.445	690.317	314.561	264.73	246.017	putative alpha-glucosidase	K01187|1|0.0|1297|afm:AFUA_1G16250|alpha-glucosidase [EC:3.2.1.20] (A)	-	GO:0004553//hydrolase activity, hydrolyzing O-glycosyl compounds;GO:0004553//hydrolase activity, hydrolyzing O-glycosyl compounds	GO:0005975//carbohydrate metabolic process;GO:0005975//carbohydrate metabolic process
PDE_00507	13.6867	7.15804	273.904	4.32282	0.971202	2.2349e-20	2.01824e-18	-5.25796	0.978401	8.20322e-26	4.47377e-25	24.7503	5132.05	144.014	8186.02	1387.47	endo-beta-1,4-glucanase Cel5A	K01179|1|5e-169|483|tre:TRIREDRAFT_120312|endoglucanase [EC:3.2.1.4] (A)	GO:0005576//extracellular region;GO:0005576//extracellular region;GO:0005576//extracellular region;GO:0005576//extracellular region;GO:0005576//extracellular region;GO:0005576//extracellular region	GO:0004553//hydrolase activity, hydrolyzing O-glycosyl compounds;GO:0004553//hydrolase activity, hydrolyzing O-glycosyl compounds;GO:0030248//cellulose binding;GO:0004553//hydrolase activity, hydrolyzing O-glycosyl compounds;GO:0003824//catalytic activity;GO:0004553//hydrolase activity, hydrolyzing O-glycosyl compounds;GO:0030248//cellulose binding;GO:0004553//hydrolase activity, hydrolyzing O-gl…	GO:0005975//carbohydrate metabolic process;GO:0005975//carbohydrate metabolic process;GO:0005975//carbohydrate metabolic process;GO:0005975//carbohydrate metabolic process;GO:0005975//carbohydrate metabolic process;GO:0005975//carbohydrate metabolic process;GO:0005975//carbohydrate metabolic process;GO:0005975//carbohydrate metabolic process;GO:0005975//carbohydrate metabolic process
PDE_00552	39.3477	8.14575	108.497	1.46331	0.925947	9.11972e-18	6.84189e-16	-3.73547	0.957351	3.57119e-66	5.69572e-65	47.2079	533.591	75.7936	307.797	29.2532	hypothetical protein	-	-	-	-
PDE_00553	102.465	52.8486	221.132	1.10977	0.92475	2.08918e-13	9.84335e-12	-2.06497	0.954435	8.35274e-56	1.05091e-54	110.674	181.226	29.8635	157.644	259.605	hypothetical protein	-	-	-	-
PDE_00579	26.1633	18.7881	521.706	4.31762	0.974962	9.23508e-174	1.28671e-170	-4.79534	0.977698	5.86274e-242	1.23793e-239	15.1381	2408.51	11.6369	4091.42	1561.5	beta-glucosidase BGL2	K01188|1|0.0|911|pcs:Pc16g13830|beta-glucosidase [EC:3.2.1.21] (A)	-	GO:0004553//hydrolase activity, hydrolyzing O-glycosyl compounds;GO:0004553//hydrolase activity, hydrolyzing O-glycosyl compounds;GO:0004553//hydrolase activity, hydrolyzing O-glycosyl compounds;GO:0004553//hydrolase activity, hydrolyzing O-glycosyl compounds;GO:0004553//hydrolase activity, hydrolyzing O-glycosyl compounds;GO:0004553//hydrolase activity, hydrolyzing O-glycosyl compounds;GO:000455…	GO:0005975//carbohydrate metabolic process;GO:0005975//carbohydrate metabolic process;GO:0005975//carbohydrate metabolic process;GO:0005975//carbohydrate metabolic process;GO:0005975//carbohydrate metabolic process;GO:0005975//carbohydrate metabolic process;GO:0005975//carbohydrate metabolic process
PDE_00592	7.3734	13.5042	27.9519	1.92255	0.866301	3.5201e-10	1.02789e-08	-1.04954	0.831189	9.60585e-06	2.01777e-05	23.4527	11.9073	46.3204	2.72006	10.8951	hypothetical protein	-	GO:0016021//integral component of membrane	-	GO:0055085//transmembrane transport
PDE_00594	36.9784	5.55181	87.3378	1.23993	0.90725	0.000681244	0.00448325	-3.97558	0.955018	3.27817e-38	2.68472e-37	163.849	43.8745	227.453	47.5367	90.555	hypothetical protein	-	GO:0016020//membrane;GO:0016021//integral component of membrane	GO:0005215//transporter activity	GO:0006810//transport;GO:0055085//transmembrane transport;GO:0055085//transmembrane transport
PDE_00607	37.5625	6.04184	1896.02	5.65754	0.988515	3.53665e-270	3.4493e-266	-8.29377	0.999451	0	0	17.1478	4127.86	26.2066	7273.5	3866.31	cellodextrin transporter CdtC	-	GO:0016020//membrane;GO:0016020//membrane;GO:0016021//integral component of membrane	GO:0022891//substrate-specific transmembrane transporter activity;GO:0005215//transporter activity;GO:0022857//transmembrane transporter activity	GO:0055085//transmembrane transport;GO:0006810//transport;GO:0055085//transmembrane transport;GO:0055085//transmembrane transport
PDE_00752	4.84735	0.232699	184.615	5.25118	0.973168	7.86101e-94	4.25936e-91	-9.63184	0.990341	4.11988e-150	2.89974e-148	104.489	294.333	212.161	203.202	104.557	putative endo-beta-1,4-xylanase	K01181|3|2e-101|307|ssl:SS1G_12191|endo-1,4-beta-xylanase [EC:3.2.1.8] (A)	-	GO:0004553//hydrolase activity, hydrolyzing O-glycosyl compounds;GO:0004553//hydrolase activity, hydrolyzing O-glycosyl compounds;GO:0004553//hydrolase activity, hydrolyzing O-glycosyl compounds;GO:0004553//hydrolase activity, hydrolyzing O-glycosyl compounds;GO:0004553//hydrolase activity, hydrolyzing O-glycosyl compounds;GO:0004553//hydrolase activity, hydrolyzing O-glycosyl compounds	GO:0005975//carbohydrate metabolic process;GO:0005975//carbohydrate metabolic process;GO:0005975//carbohydrate metabolic process;GO:0005975//carbohydrate metabolic process;GO:0005975//carbohydrate metabolic process;GO:0005975//carbohydrate metabolic process
PDE_00753	142.658	10.0191	2986.9	4.38801	0.979167	1.21716e-190	3.957e-187	-8.21975	0.999588	0	0	1509.13	3310.81	1882.5	4638.79	3432.12	cellodextrin transporter CdtD	-	GO:0016020//membrane;GO:0016020//membrane;GO:0016021//integral component of membrane	GO:0022891//substrate-specific transmembrane transporter activity;GO:0005215//transporter activity;GO:0022857//transmembrane transporter activity	GO:0055085//transmembrane transport;GO:0006810//transport;GO:0055085//transmembrane transport;GO:0055085//transmembrane transport
PDE_00789	7.91335	1.8597	29.2276	1.88497	0.869275	3.38542e-18	2.62047e-16	-3.97419	0.91767	2.77243e-41	2.47052e-40	19.3347	64.6137	13.4804	42.085	7.58776	hypothetical protein	K01932|1|0.0|674|afm:AFUA_6G12080|[EC:6.3.2.-] (A)	-	GO:0003824//catalytic activity	GO:0008152//metabolic process
PDE_00790	27.7114	2.94538	76.9297	1.47306	0.91371	1.42164e-21	1.40053e-19	-4.70702	0.957403	5.15603e-73	9.44916e-72	43.6914	157.45	53.9538	96.9369	14.759	hypothetical protein	-	-	-	-
PDE_00792	18.4206	1.71979	62.7055	1.76727	0.917196	2.61987e-21	2.52986e-19	-5.18828	0.956545	4.86957e-61	6.88474e-60	30.7868	132.536	25.0142	91.2898	9.23416	hypothetical protein	-	-	-	-
PDE_00794	26.3241	1.53153	80.929	1.62027	0.923298	3.07839e-28	4.00314e-26	-5.72361	0.968863	5.43566e-159	4.47429e-157	41.8272	373.534	63.2889	252.747	11.4527	hypothetical protein	-	-	-	-
PDE_00795	6.69863	0.245152	19.7546	1.56025	0.805818	1.24621e-18	1.01286e-16	-6.33237	0.91381	6.22098e-86	1.43186e-84	10.3878	62.779	10.8646	38.6426	3.34035	hypothetical protein	-	-	-	-
PDE_00797	31.2607	3.93487	115.49	1.88534	0.940081	1.04176e-41	2.25784e-39	-4.87531	0.966324	2.57118e-155	1.95109e-153	71.1906	211.604	70.7701	124.372	28.4638	hypothetical protein	-	-	GO:0050364;GO:0050364	GO:0009820//alkaloid metabolic process;GO:0009820//alkaloid metabolic process
PDE_00798	46.2317	5.7942	96.6865	1.06443	0.898465	1.59617e-10	4.97361e-09	-4.06063	0.957591	8.0811e-45	7.8807e-44	52.0881	155.45	55.7066	76.3656	19.255	hypothetical protein	-	-	-	-
PDE_00799	26.0997	7.74036	56.2838	1.10868	0.875085	1.00252e-13	4.91338e-12	-2.86225	0.936267	5.41674e-57	7.09067e-56	39.294	132.638	42.8457	147.82	20.562	hypothetical protein	-	-	-	-
PDE_00805	16.2302	2.06478	40.13	1.30601	0.86613	8.01167e-16	5.00883e-14	-4.28063	0.93474	3.50786e-51	4.03217e-50	20.6855	101.4	19.4741	55.5668	4.10915	hypothetical protein	-	-	-	-
PDE_00806	25.015	2.13128	51.3934	1.03879	0.862336	6.25538e-13	2.77312e-11	-4.59179	0.945325	1.65395e-64	2.51013e-63	30.7441	170.807	28.0148	136.254	6.11527	hypothetical protein	-	-	-	-
PDE_00808	11.5419	0.825918	26.2006	1.18271	0.809099	2.74007e-14	1.44453e-12	-4.98746	0.920501	2.76297e-93	7.71169e-92	13.9542	66.6801	10.7489	59.9564	4.46901	hypothetical protein	-	-	GO:0005506//iron ion binding;GO:0016705//oxidoreductase activity, acting on paired donors, with incorporation or reduction of molecular oxygen;GO:0020037//heme binding;GO:0005506//iron ion binding;GO:0016705//oxidoreductase activity, acting on paired donors, with incorporation or reduction of molecular oxygen;GO:0020037//heme binding;GO:0005506//iron ion binding;GO:0016705//oxidoreductase activit…	GO:0055114//oxidation-reduction process;GO:0055114//oxidation-reduction process;GO:0055114//oxidation-reduction process;GO:0055114//oxidation-reduction process;GO:0055114//oxidation-reduction process;GO:0055114//oxidation-reduction process;GO:0055114//oxidation-reduction process;GO:0055114//oxidation-reduction process;GO:0055114//oxidation-reduction process;GO:0055114//oxidation-reduction process
PDE_00811	16.8793	1.44051	37.5275	1.1527	0.847211	2.5158e-15	1.48707e-13	-4.7033	0.935238	2.74257e-112	1.10077e-110	21.9563	64.5524	16.5387	38.7874	10.6849	hypothetical protein	K18389|1|4e-134|401|afv:AFLA_045500|cytochrome P450 monooxygenase [EC:1.14.13.-] (A)	-	GO:0005506//iron ion binding;GO:0016705//oxidoreductase activity, acting on paired donors, with incorporation or reduction of molecular oxygen;GO:0020037//heme binding;GO:0005506//iron ion binding;GO:0016705//oxidoreductase activity, acting on paired donors, with incorporation or reduction of molecular oxygen;GO:0020037//heme binding;GO:0005506//iron ion binding;GO:0016705//oxidoreductase activit…	GO:0055114//oxidation-reduction process;GO:0055114//oxidation-reduction process;GO:0055114//oxidation-reduction process;GO:0055114//oxidation-reduction process;GO:0055114//oxidation-reduction process;GO:0055114//oxidation-reduction process;GO:0055114//oxidation-reduction process
PDE_01041	4.84219	2.33044	18.0513	1.89837	0.813372	3.7025e-26	4.51381e-24	-2.95343	0.87147	1.27149e-45	1.26796e-44	14.8719	27.6016	7.58096	21.1781	17.337	putative invertase	K01193|1|0.0|684|pcs:Pc12g04400|beta-fructofuranosidase [EC:3.2.1.26] (A)	-	GO:0004553//hydrolase activity, hydrolyzing O-glycosyl compounds	GO:0005975//carbohydrate metabolic process
PDE_01066	52.6102	8.58329	128.578	1.28922	0.923332	5.21995e-23	5.59452e-21	-3.90496	0.960748	5.99215e-143	3.75495e-141	74.8873	304.163	115.368	227.474	25.1122	hypothetical protein	K14133|1|0.0|613|pcs:Pc21g15430|cyclic dipeptide N-dimethylallyltransferase [EC:2.5.1.-] (A)	-	GO:0050364;GO:0050364	GO:0009820//alkaloid metabolic process;GO:0009820//alkaloid metabolic process
PDE_01073	15.482	0.706991	40.8026	1.39807	0.873838	4.05169e-08	8.16448e-07	-5.85083	0.950678	4.21179e-35	3.1517e-34	24.3132	138.306	41.686	118.296	11.2578	hypothetical protein	-	-	-	-
PDE_01201	144.092	2.27181	291.081	1.01443	0.919538	2.94494e-08	6.15032e-07	-7.00143	0.992314	2.13013e-87	5.08352e-86	118.652	1329.54	355.304	134.732	1.62425	alpha-amylase Amy13A	K01176|1|0.0|965|pcs:Pc16g00630|alpha-amylase [EC:3.2.1.1] (A)	-	GO:0003824//catalytic activity;GO:0043169//cation binding;GO:2001070//starch binding;GO:0003824//catalytic activity;GO:0043169//cation binding;GO:2001070//starch binding;GO:0004556//alpha-amylase activity;GO:0005509//calcium ion binding;GO:2001070//starch binding	GO:0005975//carbohydrate metabolic process;GO:0005975//carbohydrate metabolic process;GO:0016052//carbohydrate catabolic process
PDE_01261	29.0874	1.05183	167.771	2.52803	0.956898	2.26027e-26	2.79043e-24	-7.31744	0.987957	2.86012e-84	6.41561e-83	28.0917	3399.27	69.586	3190.98	623.921	putative cellulose monooxygenase	K01179|4|1e-151|434|afm:AFUA_3G03870|endoglucanase [EC:3.2.1.4] (A)	GO:0005576//extracellular region;GO:0005576//extracellular region;GO:0005576//extracellular region;GO:0005576//extracellular region	GO:0004553//hydrolase activity, hydrolyzing O-glycosyl compounds;GO:0030248//cellulose binding;GO:0004553//hydrolase activity, hydrolyzing O-glycosyl compounds;GO:0030248//cellulose binding;GO:0004553//hydrolase activity, hydrolyzing O-glycosyl compounds;GO:0030248//cellulose binding;GO:0004553//hydrolase activity, hydrolyzing O-glycosyl compounds;GO:0030248//cellulose binding	GO:0005975//carbohydrate metabolic process;GO:0005975//carbohydrate metabolic process;GO:0005975//carbohydrate metabolic process;GO:0005975//carbohydrate metabolic process
PDE_01302	64.7472	2.4681	202.265	1.64336	0.947207	1.12415e-16	7.6138e-15	-6.35671	0.985829	4.89944e-82	1.05987e-80	58.1391	408.065	86.7838	367.715	871.884	putative acetyl xylan esterase	-	GO:0005576//extracellular region;GO:0005576//extracellular region;GO:0005576//extracellular region;GO:0005576//extracellular region	GO:0004553//hydrolase activity, hydrolyzing O-glycosyl compounds;GO:0030248//cellulose binding;GO:0004553//hydrolase activity, hydrolyzing O-glycosyl compounds;GO:0030248//cellulose binding;GO:0004553//hydrolase activity, hydrolyzing O-glycosyl compounds;GO:0030248//cellulose binding;GO:0004553//hydrolase activity, hydrolyzing O-glycosyl compounds;GO:0030248//cellulose binding	GO:0005975//carbohydrate metabolic process;GO:0005975//carbohydrate metabolic process;GO:0005975//carbohydrate metabolic process;GO:0005975//carbohydrate metabolic process
PDE_01354	213.424	3.89752	1102.01	2.36834	0.968759	2.42274e-35	4.14544e-33	-8.14336	0.998748	1.32565e-163	1.17055e-161	171.274	4893.05	1130.97	1113.08	17.3218	starch binding domain- and chitin binding domain-containing protein	-	GO:0019028//viral capsid	GO:2001070//starch binding;GO:2001070//starch binding;GO:2001070//starch binding	-
PDE_01370	3.5321	1.85877	17.8211	2.33499	0.827916	0.110907	0.24889	-3.26117	0.874387	0.0579178	0.0806995	50.1228	19.7732	5.45964	3.18709	4.48428	hypothetical protein	K06001|1|0.0|635|aor:AOR_1_1380024|tryptophan synthase beta chain [EC:4.2.1.20] (A)	-	GO:0004834//tryptophan synthase activity;GO:0004834//tryptophan synthase activity	GO:0000162//tryptophan biosynthetic process;GO:0006568//tryptophan metabolic process
PDE_01540	89.4923	20.501	352.754	1.97883	0.95888	7.15317e-38	1.40376e-35	-4.1049	0.971436	5.22031e-92	1.39683e-90	340.19	287.483	241.285	190.253	413.748	hypothetical protein	K01785|1|0.0|561|pcs:Pc20g08410|aldose 1-epimerase [EC:5.1.3.3] (A)	-	GO:0016853//isomerase activity	GO:0005975//carbohydrate metabolic process
PDE_01632	98.0114	35.2881	233.332	1.25136	0.93374	8.42938e-14	4.17319e-12	-2.72513	0.960662	8.92674e-46	8.95717e-45	194.325	613.203	132.112	569.517	191.817	hypothetical protein	-	-	-	-
PDE_01716	4.3412	0.553429	19.082	2.13604	0.830701	2.17828e-11	7.83939e-10	-5.10767	0.899125	3.1604e-31	2.08681e-30	20.0366	21.6605	14.0548	3.4027	4.10373	hypothetical protein	K01895|1|0.0|775|pfj:MYCFIDRAFT_55238|acetyl-CoA synthetase [EC:6.2.1.1] (A)	-	GO:0003824//catalytic activity;GO:0016747//transferase activity, transferring acyl groups other than amino-acyl groups;GO:0003987//acetate-CoA ligase activity;GO:0016208//AMP binding	GO:0008152//metabolic process;GO:0019427//acetyl-CoA biosynthetic process from acetate
PDE_01717	20.9346	2.7132	61.9165	1.56443	0.908497	9.59959e-07	1.42231e-05	-4.51226	0.950283	5.09947e-29	3.11125e-28	57.9996	56.3185	52.6015	17.973	13.5235	hypothetical protein	-	-	GO:0045482//trichodiene synthase activity	GO:0016106//sesquiterpenoid biosynthetic process
PDE_02101	27.2835	24.018	1124.86	5.36557	0.984482	1.4978e-33	2.39476e-31	-5.54949	0.987013	1.08112e-34	8.03439e-34	523.603	9410.42	1243.59	11429.2	3243.53	putative endo-beta-1,4-xylanase	K01181|1|1e-122|357|afm:AFUA_3G00470|endo-1,4-beta-xylanase [EC:3.2.1.8] (A)	-	-	-
PDE_02102	32.2533	3.08683	1081.52	5.06746	0.982055	2.83673e-49	6.74795e-47	-8.45271	0.998851	5.66549e-90	1.44055e-88	68.9414	5836.77	161.201	6451.03	3526.57	putative swollenin	K01567|2|0.0|704|afm:AFUA_6G03280|[EC:3.-.-.-] (A)	-	-	-
PDE_02118	45.6673	11.4938	97.5978	1.09569	0.902276	1.02207e-17	7.55169e-16	-3.08599	0.951724	7.68318e-101	2.59121e-99	83.3219	115.822	39.4237	72.7522	56.828	hypothetical protein	K00480|2|1e-69|231|spaa:SPAPADRAFT_64670|salicylate hydroxylase [EC:1.14.13.1] (A)	-	-	-
PDE_02123	190.613	68.5695	421.57	1.14512	0.935364	6.69901e-21	6.28225e-19	-2.62013	0.964677	1.25614e-79	2.61822e-78	400.06	401.286	242.85	305.026	267.904	hypothetical protein	-	-	-	-
PDE_02125	230.133	28.8788	984.856	2.09745	0.965956	6.26614e-36	1.13173e-33	-5.09183	0.981901	2.30272e-110	8.94651e-109	1216.22	1344	737.622	792.604	666.922	hypothetical protein	-	-	-	-
PDE_02128	70.0748	9.62659	208.576	1.5736	0.944951	3.42569e-23	3.7123e-21	-4.4374	0.96924	4.77242e-74	9.01839e-73	130.91	463.172	98.9017	212.014	43.967	hypothetical protein	-	-	-	-
PDE_02138	8.26437	0.650885	26.8933	1.70227	0.853654	1.53767e-18	1.23941e-16	-5.3687	0.925751	7.89576e-70	1.35737e-68	15.1999	57.7	14.2962	31.0323	6.52792	hypothetical protein	K00507|1|6e-99|302|tve:TRV_02235|stearoyl-CoA desaturase (delta-9 desaturase) [EC:1.14.19.1] (A)	-	-	-
PDE_02139	15.8742	0.746007	34.9381	1.13812	0.839178	1.34748e-11	5.1136e-10	-5.54947	0.941465	2.57575e-80	5.42695e-79	19.6024	77.0131	18.7301	39.4098	12.1672	hypothetical protein	K07750|1|5e-67|213|aor:AOR_1_348074|methylsterol monooxygenase [EC:1.14.13.72] (A);K00540|2|2e-65|207|afm:AFUA_2G01160|[EC:1.-.-.-] (A)	-	-	-
PDE_02215	85.192	11.8279	313.281	1.87867	0.956368	0.104942	0.238967	-4.72719	0.974593	0.00454784	0.00742656	1098.87	194.776	110.57	34.0161	126.204	hypothetical protein	K14333|1|0.0|648|pcs:Pc20g01500|2,3-dihydroxybenzoate decarboxylase [EC:4.1.1.46] (A)	-	-	-
PDE_02252	24.5955	3.05723	50.2255	1.03003	0.858388	3.23077e-06	4.2295e-05	-4.03812	0.941088	8.87721e-29	5.35555e-28	46.4987	94.2579	38.7659	90.1113	28.0688	hypothetical protein	-	-	-	-
PDE_02264	5.98734	0.572022	19.4039	1.69636	0.813115	1.56928e-07	2.7282e-06	-5.08413	0.900206	1.81638e-29	1.1266e-28	30.0458	14.7346	5.31063	14.2938	12.5235	hypothetical protein	-	-	-	-
PDE_02418	11.2254	7.32736	46.3756	2.0466	0.908788	2.31371e-32	3.58184e-30	-2.662	0.927809	1.20087e-51	1.3969e-50	61.0455	4968.55	353.444	11172.4	43.1876	putative endo-beta-1,4-xylanase	K01181|2|4e-178|499|pcs:Pc20g07020|endo-1,4-beta-xylanase [EC:3.2.1.8] (A)	-	-	-
PDE_02514	4.96464	6.54806	33.923	2.7725	0.900978	5.804e-25	6.73886e-23	-2.37312	0.910362	6.7735e-20	2.95823e-19	25.5542	596.088	38.9781	1144.53	32.9093	putative alpha-galactosidase	K07407|1|4e-163|476|mbe:MBM_03746|alpha-galactosidase [EC:3.2.1.22] (A)	-	-	-
PDE_02736	107.205	2.99615	253.538	1.24184	0.934372	1.6535e-07	2.86949e-06	-6.40295	0.988437	4.6862e-73	8.62066e-72	309.488	257.484	195.763	53.7181	361.816	beta-glucosidase BGL1	K05349|1|0.0|1430|pcs:Pc18g01940|beta-glucosidase [EC:3.2.1.21] (A)	-	GO:0004553//hydrolase activity, hydrolyzing O-glycosyl compounds;GO:0004553//hydrolase activity, hydrolyzing O-glycosyl compounds;GO:0004553//hydrolase activity, hydrolyzing O-glycosyl compounds;GO:0004553//hydrolase activity, hydrolyzing O-glycosyl compounds;GO:0004553//hydrolase activity, hydrolyzing O-glycosyl compounds;GO:0004553//hydrolase activity, hydrolyzing O-glycosyl compounds;GO:000455…	GO:0005975//carbohydrate metabolic process;GO:0005975//carbohydrate metabolic process;GO:0005975//carbohydrate metabolic process;GO:0005975//carbohydrate metabolic process;GO:0005975//carbohydrate metabolic process;GO:0005975//carbohydrate metabolic process;GO:0005975//carbohydrate metabolic process;GO:0005975//carbohydrate metabolic process;GO:0005975//carbohydrate metabolic process;GO:0005975//…
PDE_02789	15.8158	5.74724	55.9104	1.82175	0.912924	2.2526e-23	2.46849e-21	-3.28217	0.93896	6.07264e-71	1.07243e-69	41.4774	79.0003	35.6235	99.5283	78.7473	hypothetical protein	-	-	-	-
PDE_02854	766.562	294.614	2084.22	1.44304	0.953189	3.75491e-06	4.83773e-05	-2.82261	0.969189	4.01196e-26	2.21788e-25	4196.74	1878.46	7349.51	2483.77	4716.94	hypothetical protein	-	-	-	-
PDE_02855	37.4625	18.225	76.6026	1.03194	0.88469	0.00176127	0.00977681	-2.07147	0.936747	9.37464e-18	3.76109e-17	162.968	50.1969	142.664	55.3251	71.2834	hypothetical protein	-	-	-	-
PDE_02929	263.709	70.37	1342.21	2.34759	0.968947	3.19576e-70	1.15438e-67	-4.25351	0.975931	1.8337e-152	1.31931e-150	937.63	1191.48	579.534	1333.72	1589.16	hypothetical protein	K17743|1|0.0|539|pcs:Pc16g09600|D-xylose reductase [EC:1.1.1.307] (A)	-	GO:0016491//oxidoreductase activity;GO:0016491//oxidoreductase activity;GO:0016491//oxidoreductase activity;GO:0016491//oxidoreductase activity;GO:0016491//oxidoreductase activity;GO:0016491//oxidoreductase activity;GO:0016491//oxidoreductase activity;GO:0016491//oxidoreductase activity	GO:0055114//oxidation-reduction process;GO:0055114//oxidation-reduction process;GO:0055114//oxidation-reduction process;GO:0055114//oxidation-reduction process;GO:0055114//oxidation-reduction process;GO:0055114//oxidation-reduction process;GO:0055114//oxidation-reduction process;GO:0055114//oxidation-reduction process
PDE_03020	16.336	2.98184	44.3786	1.44181	0.881956	1.0214e-10	3.34286e-09	-3.89559	0.935564	3.04673e-38	2.50363e-37	58.8464	19.3174	32.1593	7.95282	51.0384	hypothetical protein	-	-	GO:0046872//metal ion binding;GO:0046872//metal ion binding	-
PDE_03167	7.34186	2.58935	21.8509	1.57347	0.820071	4.3398e-08	8.70907e-07	-3.07703	0.88993	4.13052e-17	1.60736e-16	8.2973	79.9011	4.74855	90.9933	32.1441	hypothetical protein	-	-	-	-
PDE_03279	30.2149	4.86551	97.2195	1.68599	0.931911	1.40476e-09	3.73314e-08	-4.32058	0.959153	6.9888e-25	3.70941e-24	67.0236	360.874	4145.42	779.35	128.942	hypothetical protein	-	-	-	-
PDE_03311	7.13028	3.21309	216.632	4.92514	0.972741	4.34922e-83	1.84426e-80	-6.07514	0.984577	3.9235e-107	1.45454e-105	244.503	290.757	238.854	496.995	270.02	hypothetical protein	-	GO:0016021//integral component of membrane;GO:0016020//membrane;GO:0016020//membrane;GO:0016020//membrane;GO:0016020//membrane;GO:0016020//membrane;GO:0016020//membrane;GO:0016020//membrane;GO:0016020//membrane	GO:0022857//transmembrane transporter activity;GO:0005215//transporter activity;GO:0005215//transporter activity;GO:0022891//substrate-specific transmembrane transporter activity;GO:0022891//substrate-specific transmembrane transporter activity;GO:0022891//substrate-specific transmembrane transporter activity;GO:0022891//substrate-specific transmembrane transporter activity;GO:0022891//substrate-…	GO:0055085//transmembrane transport;GO:0006810//transport;GO:0055085//transmembrane transport;GO:0006810//transport;GO:0055085//transmembrane transport;GO:0055085//transmembrane transport;GO:0055085//transmembrane transport;GO:0055085//transmembrane transport;GO:0055085//transmembrane transport;GO:0055085//transmembrane transport;GO:0055085//transmembrane transport
PDE_03346	58.8063	10.292	120.083	1.02998	0.902977	8.33782e-18	6.30378e-16	-3.54443	0.958037	4.22152e-141	2.62844e-139	80.6986	186.837	117.481	128.308	38.2309	hypothetical protein	-	-	-	-
PDE_03360	26.8075	7.31646	71.7321	1.41998	0.908873	9.6936e-16	6.00468e-14	-3.2934	0.946475	1.8037e-43	1.69954e-42	45.8096	49.3069	17.7563	65.8662	44.0301	hypothetical protein	K05920|3|0.0|820|afm:AFUA_6G02170|[EC:1.16.1.-] (A)	-	GO:0016491//oxidoreductase activity;GO:0016491//oxidoreductase activity;GO:0016491//oxidoreductase activity	GO:0055114//oxidation-reduction process;GO:0055114//oxidation-reduction process;GO:0055114//oxidation-reduction process
PDE_03571	15.2522	1.12331	1647.45	6.75508	0.995676	7.05857e-172	8.60528e-169	-10.5183	0.999434	4.96033e-255	1.17511e-252	1381.09	1236.16	1008.86	1109.75	1455.46	hypothetical protein	K08141|4|3e-152|451|pgu:PGUG_04874|MFS transporter, SP family, general alpha glucoside:H+ symporter (A)	GO:0016021//integral component of membrane;GO:0016020//membrane;GO:0016020//membrane	GO:0022857//transmembrane transporter activity;GO:0005215//transporter activity;GO:0022891//substrate-specific transmembrane transporter activity	GO:0055085//transmembrane transport;GO:0006810//transport;GO:0055085//transmembrane transport;GO:0055085//transmembrane transport
PDE_03572	4.74283	0.993046	102.071	4.42768	0.957445	1.82831e-155	1.78315e-152	-6.68349	0.979756	1.83585e-285	5.94387e-283	76.0792	64.7132	28.7122	51.5732	114.47	putative alpha-glucuronidase	K01235|1|0.0|1024|afm:AFUA_5G14380|alpha-glucuronidase [EC:3.2.1.139] (A)	GO:0005576//extracellular region;GO:0005576//extracellular region	GO:0046559;GO:0046559;GO:0046559	GO:0045493//xylan catabolic process;GO:0045493//xylan catabolic process;GO:0045493//xylan catabolic process
PDE_03573	5.27205	0.432695	412.144	6.28864	0.987985	4.12232e-188	6.70083e-185	-9.89558	0.996346	8.4197e-276	2.55564e-273	382.631	368.092	318.102	277.405	455.425	putative endo-beta-1,4-xylanase	-	-	GO:0004348//glucosylceramidase activity;GO:0004348//glucosylceramidase activity	GO:0006665//sphingolipid metabolic process;GO:0006665//sphingolipid metabolic process
PDE_03768	17.849	2.90834	48.7666	1.45005	0.889715	6.87886e-19	5.63778e-17	-4.06763	0.940247	8.77632e-69	1.48251e-67	44.8738	165.233	31.741	125.762	46.3744	hypothetical protein	-	-	-	-
PDE_03776	32.6386	5.03747	93.4891	1.51822	0.923093	1.74357e-10	5.39842e-09	-4.21403	0.95766	3.311e-34	2.41621e-33	184.324	59.0367	77.3819	11.1824	44.1887	hypothetical protein	-	-	GO:0005509//calcium ion binding	-
PDE_03927	6.27449	0.676994	190.558	4.92459	0.971202	7.30163e-161	7.91254e-158	-8.13687	0.990582	5.85452e-232	1.07292e-229	3.67282	267.781	6.78959	630.94	102.02	hypothetical protein	-	GO:0016021//integral component of membrane	-	GO:0006950//response to stress
PDE_03928	2.44924	0.462545	56.4242	4.52591	0.940593	8.69968e-87	3.85672e-84	-6.93058	0.967799	6.79453e-129	3.5867e-127	0.499698	105.107	1.79837	321.761	35.0521	hypothetical protein	-	-	-	-
PDE_03930	0.530516	0.259591	15.3957	4.85899	0.844511	6.19303e-59	1.83032e-56	-5.89014	0.888437	9.07249e-72	1.62286e-70	0.328499	43.5585	0.550739	168.313	7.85093	hypothetical protein	-	-	GO:0016747//transferase activity, transferring acyl groups other than amino-acyl groups	-
PDE_03934	22.0426	15.1501	93.4516	2.08393	0.938457	1.82431e-20	1.66285e-18	-2.6249	0.947796	1.66624e-23	8.3943e-23	282.4	200.266	465	139.388	229.665	hypothetical protein	-	-	-	-
PDE_03988	20.6644	6.73601	47.6776	1.20616	0.87218	1.27858e-06	1.83383e-05	-2.82335	0.930262	3.08942e-56	3.94836e-55	71.4374	25.1563	43.7796	13.2163	79.2222	hypothetical protein	-	-	-	-
PDE_04039	12.9552	1.68736	45.0264	1.79723	0.899952	2.18682e-22	2.24506e-20	-4.73793	0.94246	4.38576e-64	6.56377e-63	29.2338	73.7222	24.226	57.6471	19.8469	hypothetical protein	K01581|1|9e-121|355|abe:ARB_07853|ornithine decarboxylase [EC:4.1.1.17] (A)	-	GO:0003824//catalytic activity;GO:0003824//catalytic activity;GO:0003824//catalytic activity;GO:0003824//catalytic activity	GO:0006596//polyamine biosynthetic process;GO:0006596//polyamine biosynthetic process;GO:0006596//polyamine biosynthetic process;GO:0006596//polyamine biosynthetic process
PDE_04182	27.4672	10.3324	1267.62	5.52826	0.986464	1.24202e-243	6.05673e-240	-6.9388	0.99662	0	0	2347.64	14897.4	8388.01	10597.8	1942.6	putative acetyl xylan esterase	K01567|2|5e-114|332|afm:AFUA_3G00420|[EC:3.-.-.-] (A)	-	GO:0016787//hydrolase activity	GO:0008152//metabolic process
PDE_04228	38.9696	4.59599	244.653	2.65032	0.962555	0.109151	0.245718	-5.73422	0.982982	0.0099953	0.0156159	2866.92	51.4425	18.8601	4.04759	1189.19	hypothetical protein	K10438|1|0.0|885|pcs:Pc16g01770|3-hydroxyphenylacetate 6-hydroxylase [EC:1.14.13.63] (A)	-	GO:0005506//iron ion binding;GO:0009055//electron carrier activity;GO:0016705//oxidoreductase activity, acting on paired donors, with incorporation or reduction of molecular oxygen;GO:0020037//heme binding;GO:0005506//iron ion binding;GO:0016705//oxidoreductase activity, acting on paired donors, with incorporation or reduction of molecular oxygen;GO:0020037//heme binding;GO:0005506//iron ion bind…	GO:0055114//oxidation-reduction process;GO:0055114//oxidation-reduction process;GO:0055114//oxidation-reduction process;GO:0055114//oxidation-reduction process;GO:0055114//oxidation-reduction process;GO:0055114//oxidation-reduction process;GO:0055114//oxidation-reduction process;GO:0055114//oxidation-reduction process;GO:0055114//oxidation-reduction process;GO:0055114//oxidation-reduction process…
PDE_04251	31.3393	11.2378	206.165	2.71776	0.961068	1.01826e-80	4.13796e-78	-4.19737	0.967696	1.19079e-133	6.80362e-132	27.7216	632.668	13.7343	885.195	848.581	putative beta-glucosidase	K05349|1|0.0|1526|pcs:Pc21g18230|beta-glucosidase [EC:3.2.1.21] (A)	-	GO:0004553//hydrolase activity, hydrolyzing O-glycosyl compounds;GO:0004553//hydrolase activity, hydrolyzing O-glycosyl compounds;GO:0004553//hydrolase activity, hydrolyzing O-glycosyl compounds;GO:0004553//hydrolase activity, hydrolyzing O-glycosyl compounds;GO:0004553//hydrolase activity, hydrolyzing O-glycosyl compounds;GO:0004553//hydrolase activity, hydrolyzing O-glycosyl compounds;GO:000455…	GO:0005975//carbohydrate metabolic process;GO:0005975//carbohydrate metabolic process;GO:0005975//carbohydrate metabolic process;GO:0005975//carbohydrate metabolic process;GO:0005975//carbohydrate metabolic process;GO:0005975//carbohydrate metabolic process;GO:0005975//carbohydrate metabolic process;GO:0005975//carbohydrate metabolic process
PDE_04260	55.0478	9.9335	136.073	1.30562	0.92552	1.24501e-16	8.3742e-15	-3.77593	0.960714	9.2501e-77	1.84111e-75	95.2874	365.99	106.716	242.046	29.6675	hypothetical protein	K00505|4|6e-10|58.5|act:ACLA_052770|tyrosinase [EC:1.14.18.1] (A)	-	-	-
PDE_04474	5.70561	1.20637	20.4669	1.84284	0.827181	7.47748e-06	8.872e-05	-4.08455	0.89487	2.5899e-12	8.1807e-12	16.168	206.429	88.9952	169.04	2.518	hypothetical protein	-	-	-	-
PDE_04478	43.4161	20.7958	10515	7.92001	0.999521	8.98532e-104	5.47711e-101	-8.98194	1	4.95248e-122	2.31266e-120	20633.9	48886.9	28052.3	41486.8	17291.1	putative endo-beta-1,4-xylanase	K01181|1|4e-109|315|ttt:THITE_2149883|endo-1,4-beta-xylanase [EC:3.2.1.8] (A)	-	GO:0004553//hydrolase activity, hydrolyzing O-glycosyl compounds;GO:0004553//hydrolase activity, hydrolyzing O-glycosyl compounds;GO:0004553//hydrolase activity, hydrolyzing O-glycosyl compounds;GO:0004553//hydrolase activity, hydrolyzing O-glycosyl compounds;GO:0004553//hydrolase activity, hydrolyzing O-glycosyl compounds;GO:0004553//hydrolase activity, hydrolyzing O-glycosyl compounds;GO:000455…	GO:0005975//carbohydrate metabolic process;GO:0005975//carbohydrate metabolic process;GO:0005975//carbohydrate metabolic process;GO:0005975//carbohydrate metabolic process;GO:0005975//carbohydrate metabolic process;GO:0005975//carbohydrate metabolic process;GO:0005975//carbohydrate metabolic process;GO:0005975//carbohydrate metabolic process
PDE_04495	137.599	3.48974	451.212	1.71333	0.956436	9.10056e-40	1.88846e-37	-7.01454	0.994579	0	0	202.464	1165.81	247.727	930.643	70.8124	hypothetical protein	K00059|1|2e-156|439|pcs:Pc21g16430|3-oxoacyl-[acyl-carrier protein] reductase [EC:1.1.1.100] (A)	-	GO:0016491//oxidoreductase activity;GO:0016491//oxidoreductase activity;GO:0016491//oxidoreductase activity;GO:0016491//oxidoreductase activity;GO:0016491//oxidoreductase activity	GO:0008152//metabolic process;GO:0008152//metabolic process;GO:0008152//metabolic process;GO:0008152//metabolic process
PDE_04496	56.385	1.55303	204.41	1.85808	0.951189	2.39525e-37	4.58057e-35	-7.04023	0.989466	3.07643e-162	2.64437e-160	75.8866	457.882	75.2694	326.391	30.6443	hypothetical protein	K17740|1|2e-99|287|pcs:Pc21g16420|scytalone dehydratase [EC:4.2.1.94] (A)	-	GO:0030411	GO:0006582//melanin metabolic process
PDE_04857	17.6275	1.45685	85.4668	2.27754	0.938679	1.37294e-53	3.52376e-51	-5.87444	0.971522	4.30914e-207	5.81315e-205	16.8012	75.5141	8.55255	119.832	251.751	hypothetical protein	-	GO:0016021//integral component of membrane	GO:0022857//transmembrane transporter activity	GO:0055085//transmembrane transport
PDE_04894	8.11058	2.47012	78.9356	3.2828	0.944763	5.87586e-79	2.29229e-76	-4.99802	0.960611	3.73621e-145	2.4033e-143	26.4287	117.696	18.3148	180.528	130.158	hypothetical protein	-	-	GO:0016491//oxidoreductase activity;GO:0016491//oxidoreductase activity	GO:0008152//metabolic process;GO:0055114//oxidation-reduction process
PDE_04921	92.6595	8.15314	274.35	1.566	0.948387	2.57849e-30	3.69823e-28	-5.07252	0.97696	3.43539e-123	1.65188e-121	98.7665	704.133	143.952	395.285	28.2638	hypothetical protein	-	-	-	-
PDE_04935	11.8707	11.6532	27.623	1.21846	0.820362	1.71742e-16	1.14726e-14	-1.24515	0.850506	6.3337e-19	2.6701e-18	41.7974	45.7185	17.5201	38.2094	56.8	hypothetical protein	-	-	-	-
PDE_04936	38.203	37.729	81.9449	1.10097	0.895218	2.86077e-15	1.67073e-13	-1.11898	0.906227	5.68357e-22	2.69159e-21	113.357	163.579	79.5428	149.324	200.131	hypothetical protein	K17862|1|0.0|1814|pcs:Pc18g00240|linoleate 10R-lipoxygenase [EC:1.13.11.62] (A)	-	GO:0004601//peroxidase activity;GO:0020037//heme binding;GO:0004601//peroxidase activity;GO:0020037//heme binding;GO:0004601//peroxidase activity;GO:0020037//heme binding;GO:0004601//peroxidase activity;GO:0020037//heme binding;GO:0004601//peroxidase activity;GO:0020037//heme binding;GO:0004601//peroxidase activity;GO:0020037//heme binding	GO:0006979//response to oxidative stress;GO:0055114//oxidation-reduction process;GO:0006979//response to oxidative stress;GO:0055114//oxidation-reduction process;GO:0006979//response to oxidative stress;GO:0055114//oxidation-reduction process;GO:0006979//response to oxidative stress;GO:0055114//oxidation-reduction process;GO:0006979//response to oxidative stress;GO:0055114//oxidation-reduction pr…
PDE_05092	19.6278	3.36768	122.187	2.63812	0.951377	6.33937e-60	1.99445e-57	-5.1812	0.969755	2.65314e-155	1.99767e-153	68.4616	75.6789	12.3415	22.8223	12.5423	hypothetical protein	-	-	-	-
PDE_05097	49.1816	29.7026	112.368	1.19205	0.913915	1.43928e-14	7.75542e-13	-1.91957	0.943284	5.36065e-23	2.64305e-22	55.618	238.82	77.8132	258.444	70.1619	hypothetical protein	K01785|1|0.0|590|pcs:Pc13g14400|aldose 1-epimerase [EC:5.1.3.3] (A)	-	GO:0016853//isomerase activity	GO:0005975//carbohydrate metabolic process
PDE_05194	54.8401	0.748471	134.239	1.2915	0.924374	1.51759e-21	1.48011e-19	-7.48664	0.98619	4.08182e-225	6.83564e-223	33.7927	435.458	35.8979	1339.46	581.108	putative carbohydrate acetylesterase	-	-	GO:0016788//hydrolase activity, acting on ester bonds	GO:0006629//lipid metabolic process
PDE_05239	36.7965	8.93608	109.984	1.57965	0.931057	0.082745	0.200758	-3.62151	0.957042	0.00405202	0.00666395	316.646	94.9662	33.2146	12.8394	45.0965	hypothetical protein	K03381|1|0.0|506|afm:AFUA_2G02910|catechol 1,2-dioxygenase [EC:1.13.11.1] (A)	-	GO:0003824//catalytic activity;GO:0008199//ferric iron binding;GO:0005506//iron ion binding;GO:0018576//catechol 1,2-dioxygenase activity	GO:0006725//cellular aromatic compound metabolic process;GO:0055114//oxidation-reduction process;GO:0009712//catechol-containing compound metabolic process;GO:0055114//oxidation-reduction process
PDE_05342	30.4727	3.57621	273.389	3.16537	0.966212	3.90306e-29	5.28702e-27	-6.25638	0.987734	1.08598e-66	1.75218e-65	416.83	473.655	273.518	211.277	781.706	putative carbohydrate acetylesterase	-	-	GO:0016788//hydrolase activity, acting on ester bonds	GO:0006629//lipid metabolic process
PDE_05476	191.741	11.6319	500.036	1.38287	0.946831	3.47352e-29	4.77145e-27	-5.42587	0.983462	7.65083633307588e-314	3.37784424105275e-311	439.202	263.207	181.379	124.781	725.125	hypothetical protein	K15631|1|0.0|1292|pcs:Pc18g03430|molybdenum cofactor sulfurtransferase [EC:2.8.1.9] (A)	-	GO:0003824//catalytic activity;GO:0030151//molybdenum ion binding;GO:0030170//pyridoxal phosphate binding;GO:0003824//catalytic activity;GO:0030151//molybdenum ion binding;GO:0030170//pyridoxal phosphate binding	GO:0008152//metabolic process
PDE_05527	73.4346	8.54674	204.679	1.47883	0.941123	1.89912e-29	2.64602e-27	-4.58185	0.969943	1.54152e-132	8.65481e-131	64.2266	441.125	128.695	165.573	36.814	putative glucoamylase	K01178|1|0.0|785|nfi:NFIA_001210|glucoamylase [EC:3.2.1.3] (A)	-	GO:0004339//glucan 1,4-alpha-glucosidase activity;GO:0004339//glucan 1,4-alpha-glucosidase activity;GO:0004339//glucan 1,4-alpha-glucosidase activity;GO:0004339//glucan 1,4-alpha-glucosidase activity;GO:0004339//glucan 1,4-alpha-glucosidase activity;GO:0004339//glucan 1,4-alpha-glucosidase activity;GO:0004339//glucan 1,4-alpha-glucosidase activity;GO:0004553//hydrolase activity, hydrolyzing O-gly…	GO:0005976//polysaccharide metabolic process;GO:0005976//polysaccharide metabolic process;GO:0005976//polysaccharide metabolic process;GO:0005976//polysaccharide metabolic process;GO:0005976//polysaccharide metabolic process;GO:0005976//polysaccharide metabolic process;GO:0005976//polysaccharide metabolic process;GO:0005976//polysaccharide metabolic process;GO:0005976//polysaccharide metabolic pr…
PDE_05633	0.907004	0.169178	37.9886	5.38831	0.929279	4.80784e-09	1.15211e-07	-8.35382	0.957385	1.65744e-12	5.29213e-12	0.545803	2094.24	6.11582	1513.1	293.653	cellulose monooxygenase Cel61A	K01238|3|1e-125|365|afm:AFUA_1G12560|[EC:3.2.1.-] (A)	-	-	-
PDE_05713	16.4099	1.15269	397.783	4.59934	0.974791	2.39687e-189	5.84417e-186	-8.43084	0.996089	0	0	410.099	244.813	153.848	114.54	542.833	hypothetical protein	-	-	-	-
PDE_05782	5.91065	2.07016	79.254	3.74509	0.947344	6.51403e-118	4.53795e-115	-5.25867	0.96291	1.16858e-212	1.66919e-210	84.7328	143.964	62.5103	122.621	120.784	hypothetical protein	-	-	-	-
PDE_05826	87.6145	19.56	211.804	1.27349	0.932851	8.81437e-23	9.34419e-21	-3.43676	0.963613	6.96807e-86	1.59625e-84	202.802	221.023	132.219	193.067	171.431	hypothetical protein	K05351|1|0.0|635|pcs:Pc21g11540|D-xylulose reductase [EC:1.1.1.9] (A)	-	GO:0016491//oxidoreductase activity;GO:0008270//zinc ion binding;GO:0016491//oxidoreductase activity;GO:0008270//zinc ion binding;GO:0016491//oxidoreductase activity;GO:0016491//oxidoreductase activity;GO:0016747//transferase activity, transferring acyl groups other than amino-acyl groups	GO:0055114//oxidation-reduction process;GO:0055114//oxidation-reduction process;GO:0055114//oxidation-reduction process
PDE_05892	64.1841	14.3895	274.984	2.09906	0.958897	3.1775e-07	5.1823e-06	-4.25626	0.970664	1.53175e-20	6.86566e-20	581.667	178.838	799.837	118.893	312.934	hypothetical protein	-	-	-	-
PDE_05998	14.0818	4.15866	222.106	3.97934	0.967579	1.86035e-150	1.512e-147	-5.73899	0.982021	9.72668e-302	3.93647e-299	34.0299	380.975	23.795	399.182	606.112	putative beta-mannosidase	K01192|1|0.0|1419|pcs:Pc21g13810|beta-mannosidase [EC:3.2.1.25] (A)	-	GO:0004553//hydrolase activity, hydrolyzing O-glycosyl compounds;GO:0004553//hydrolase activity, hydrolyzing O-glycosyl compounds	GO:0005975//carbohydrate metabolic process;GO:0005975//carbohydrate metabolic process
PDE_06023	30.0469	5.53842	313.648	3.38386	0.967972	1.26837e-49	3.0926e-47	-5.82353	0.985555	8.95076e-91	2.32456e-89	32.1244	2699.79	31.0201	7878.78	2033.01	putative beta-1,4-mannanase	-	GO:0005576//extracellular region;GO:0005576//extracellular region;GO:0005576//extracellular region;GO:0005576//extracellular region	GO:0004553//hydrolase activity, hydrolyzing O-glycosyl compounds;GO:0004553//hydrolase activity, hydrolyzing O-glycosyl compounds;GO:0030248//cellulose binding;GO:0004553//hydrolase activity, hydrolyzing O-glycosyl compounds;GO:0030248//cellulose binding;GO:0004553//hydrolase activity, hydrolyzing O-glycosyl compounds;GO:0030248//cellulose binding;GO:0004553//hydrolase activity, hydrolyzing O-gly…	GO:0005975//carbohydrate metabolic process;GO:0005975//carbohydrate metabolic process;GO:0005975//carbohydrate metabolic process;GO:0005975//carbohydrate metabolic process;GO:0005975//carbohydrate metabolic process
PDE_06067	68.2554	150.91	312.245	2.19366	0.961034	4.62886e-59	1.41079e-56	-1.04899	0.926608	3.05879e-20	1.35168e-19	461.131	1905.26	1425.75	1859.67	286.401	putative alpha-L-arabinofuranosidase	-	-	GO:0004553//hydrolase activity, hydrolyzing O-glycosyl compounds;GO:0030246//carbohydrate binding;GO:0030246//carbohydrate binding;GO:0030246//carbohydrate binding	GO:0005975//carbohydrate metabolic process
PDE_06305	35.8054	0.126371	108.819	1.60369	0.931706	0.0841242	0.202761	-9.75006	0.984577	3.24141e-07	7.59379e-07	492.641	18.7502	11.1765	1.79966	340.844	hypothetical protein	-	-	-	-
PDE_06306	44.8807	4.85898	704.458	3.97235	0.974604	1.0933e-89	5.33147e-87	-7.17972	0.996397	5.71395e-181	6.37927e-179	606.498	811.111	314.41	556.988	740.835	putative beta-xylosidase	-	-	-	-
PDE_06415	26.6003	12.1807	86.3802	1.69926	0.927895	0.000653954	0.00432115	-2.82611	0.94759	4.05398e-14	1.39237e-13	169.271	83.127	425.933	42.8763	92.2534	hypothetical protein	-	-	-	-
PDE_06451	15.7162	3.04306	45.8099	1.54341	0.889612	2.41198e-18	1.8971e-16	-3.91207	0.936902	9.90663e-95	2.88958e-93	12.1231	45.2959	3.41635	61.3355	89.7549	putative alpha-L-rhamnosidase	K05989|1|0.0|1259|ani:AN0711.2|alpha-L-rhamnosidase [EC:3.2.1.40] (A)	-	-	-
PDE_06576	36.9708	0.662874	300.406	3.02246	0.96628	5.2692e-99	3.02297e-96	-8.82397	0.994613	0	0	26.8843	353.76	20.1762	298.502	498.085	hypothetical protein	K08141|2|0.0|791|tre:TRIREDRAFT_69957|MFS transporter, SP family, general alpha glucoside:H+ symporter (A)	-	-	-
PDE_06605	1670.02	1846.26	4143.42	1.31095	0.949686	0.176276	0.345064	-1.16621	0.942889	0.233433	0.292522	3107.85	3325.66	1407.06	2089.43	2029.86	hypothetical protein	-	-	-	-
PDE_06607	812.528	828.123	2734.36	1.75071	0.962879	0.14013	0.294927	-1.72329	0.96001	0.157563	0.204109	1421.86	1615.03	739.323	1139.87	1041.97	hypothetical protein	-	-	-	-
PDE_06649	51.9039	10.5985	781.12	3.91163	0.974604	1.12538e-151	9.978e-149	-6.20361	0.991611	0	0	371.07	5758.51	558.534	6945.68	1587.15	putative feruloyl esterase	-	GO:0005576//extracellular region;GO:0005576//extracellular region;GO:0005576//extracellular region;GO:0005576//extracellular region	GO:0004553//hydrolase activity, hydrolyzing O-glycosyl compounds;GO:0030248//cellulose binding;GO:0004553//hydrolase activity, hydrolyzing O-glycosyl compounds;GO:0030248//cellulose binding;GO:0004553//hydrolase activity, hydrolyzing O-glycosyl compounds;GO:0030248//cellulose binding;GO:0004553//hydrolase activity, hydrolyzing O-glycosyl compounds;GO:0030248//cellulose binding;GO:0008236//serine-…	GO:0005975//carbohydrate metabolic process;GO:0005975//carbohydrate metabolic process;GO:0005975//carbohydrate metabolic process;GO:0005975//carbohydrate metabolic process;GO:0006508//proteolysis
PDE_06944	11.4763	3.3052	95.2868	3.05362	0.94837	3.47884e-87	1.61567e-84	-4.84947	0.962892	5.71798e-152	4.05393e-150	18.5603	138.322	7.27082	155.517	220.117	putative alpha-xylosidase	K01811|1|0.0|1341|pcs:Pc22g09210|alpha-D-xyloside xylohydrolase [EC:3.2.1.177] (A)	-	GO:0004553//hydrolase activity, hydrolyzing O-glycosyl compounds	GO:0005975//carbohydrate metabolic process
PDE_06972	39.102	45.1287	101.871	1.38143	0.920991	7.04678e-09	1.64419e-07	-1.17463	0.9152	1.10527e-12	3.56306e-12	87.7534	84.4452	121.831	106.387	114.185	hypothetical protein	-	-	GO:0016705//oxidoreductase activity, acting on paired donors, with incorporation or reduction of molecular oxygen;GO:0004497//monooxygenase activity;GO:0005506//iron ion binding;GO:0016705//oxidoreductase activity, acting on paired donors, with incorporation or reduction of molecular oxygen;GO:0020037//heme binding;GO:0004497//monooxygenase activity;GO:0005506//iron ion binding;GO:0016705//oxidor…	GO:0055114//oxidation-reduction process;GO:0055114//oxidation-reduction process;GO:0055114//oxidation-reduction process;GO:0055114//oxidation-reduction process;GO:0055114//oxidation-reduction process;GO:0055114//oxidation-reduction process;GO:0055114//oxidation-reduction process;GO:0055114//oxidation-reduction process;GO:0055114//oxidation-reduction process;GO:0055114//oxidation-reduction process
PDE_07080	13.3516	4.28468	37.807	1.50164	0.873633	1.0928e-22	1.14603e-20	-3.1414	0.923915	1.56244e-52	1.85073e-51	25.7611	43.3084	13.7245	26.5122	25.5141	putative alpha-L-arabinofuranosidase	K01209|1|0.0|913|pcs:Pc16g05680|alpha-N-arabinofuranosidase [EC:3.2.1.55] (A)	-	GO:0046556//alpha-L-arabinofuranosidase activity;GO:0046556//alpha-L-arabinofuranosidase activity	GO:0046373//L-arabinose metabolic process;GO:0046373//L-arabinose metabolic process
PDE_07124	13.3682	9.9835	290.641	4.44237	0.972279	1.17908e-11	4.58152e-10	-4.86355	0.975416	1.24356e-12	3.99823e-12	12.3933	23415.9	13.308	32888.2	4781.31	cellobiohydrolase Cel6A	K01238|1|0.0|705|afm:AFUA_3G01910|[EC:3.2.1.-] (A)	GO:0005576//extracellular region;GO:0005576//extracellular region;GO:0005576//extracellular region;GO:0005576//extracellular region;GO:0005576//extracellular region;GO:0005576//extracellular region	GO:0004553//hydrolase activity, hydrolyzing O-glycosyl compounds;GO:0030248//cellulose binding;GO:0004553//hydrolase activity, hydrolyzing O-glycosyl compounds;GO:0030248//cellulose binding;GO:0004553//hydrolase activity, hydrolyzing O-glycosyl compounds;GO:0030248//cellulose binding;GO:0004553//hydrolase activity, hydrolyzing O-glycosyl compounds;GO:0004553//hydrolase activity, hydrolyzing O-gly…	GO:0005975//carbohydrate metabolic process;GO:0005975//carbohydrate metabolic process;GO:0005975//carbohydrate metabolic process;GO:0030245//cellulose catabolic process;GO:0005975//carbohydrate metabolic process;GO:0005975//carbohydrate metabolic process;GO:0005975//carbohydrate metabolic process;GO:0030245//cellulose catabolic process;GO:0005975//carbohydrate metabolic process;GO:0030245//cellul…
PDE_07136	60.2528	22.6428	126.886	1.07443	0.908976	8.36419e-17	5.70461e-15	-2.48641	0.952342	1.94605e-66	3.10887e-65	105.82	89.7381	50.7307	76.4098	140.677	hypothetical protein	-	-	-	-
PDE_07173	4.82811	0.164352	24.64	2.35147	0.866831	9.67543e-31	1.42976e-28	-7.76979	0.935495	9.13456e-93	2.50633e-91	38.1227	18.7253	10.5312	8.67457	37.8306	hypothetical protein	-	-	-	-
PDE_07257	10.436	0.763611	41.68	1.99778	0.900362	1.41623e-22	1.46941e-20	-5.77037	0.950489	1.70368e-67	2.79998e-66	24.4762	96.2828	53.7955	155.966	47.6883	hypothetical protein	-	-	-	-
PDE_07334	21.6929	2.43173	111.362	2.35997	0.947037	6.72012e-61	2.18471e-58	-5.51713	0.972362	1.53941e-205	2.04825e-203	184.685	95.2114	49.5442	49.5369	223.172	putative beta-xylosidase/alpha-L-arabinofuranosidase	-	-	-	-
PDE_07353	42.9542	1.17165	100.927	1.23244	0.912633	5.46357e-20	4.80056e-18	-6.42863	0.97823	6.52851e-139	3.98814e-137	55.7399	208.977	60.3968	102.846	26.149	hypothetical protein	-	-	-	-
PDE_07379	22.0089	18.163	44.9951	1.03168	0.84921	1.14341e-06	1.6521e-05	-1.30877	0.891079	4.22902e-09	1.115e-08	66.5936	36.7749	16.4185	24.8701	59.3103	hypothetical protein	-	-	-	-
PDE_07671	7.64224	1.04709	42.9155	2.48943	0.912394	7.19655e-38	1.40376e-35	-5.35705	0.946715	5.1792e-93	1.42914e-91	64.5111	79.9535	68.3495	106.989	105.718	hypothetical protein	-	-	GO:0016491//oxidoreductase activity;GO:0016491//oxidoreductase activity;GO:0016491//oxidoreductase activity;GO:0016491//oxidoreductase activity	GO:0008152//metabolic process;GO:0008152//metabolic process;GO:0008152//metabolic process
PDE_07672	39.0056	23.9086	183.147	2.23125	0.955257	1.31477e-58	3.77144e-56	-2.9374	0.959221	3.34505e-110	1.2893e-108	167.51	160.843	89.5672	164.137	265.217	hypothetical protein	-	-	GO:0004177//aminopeptidase activity	-
PDE_07838	21.1969	1.85316	52.8625	1.31839	0.887134	2.58667e-17	1.86873e-15	-4.83418	0.948207	3.07822e-101	1.05277e-99	58.2597	66.2605	21.0155	31.8357	36.6679	hypothetical protein	-	-	-	-
PDE_07897	8.15979	3.06334	99.151	3.60302	0.952352	4.93187e-31	7.40008e-29	-5.01645	0.965226	1.06327e-44	1.03482e-43	147.802	1879.52	251.673	1587.48	194.906	putative alpha-L-arabinofuranosidase	-	-	GO:0046556//alpha-L-arabinofuranosidase activity	GO:0046373//L-arabinose metabolic process
PDE_07928	16.8767	4.3415	705.177	5.38488	0.983388	2.84715e-65	9.91725e-63	-7.34365	0.996826	1.84226e-93	5.21687e-92	30.7255	4676.07	45.9239	4497.68	2936.17	endo-beta-1,4-glucanase Cel45A	K01179|1|2e-115|335|tre:TRIREDRAFT_49976|endoglucanase [EC:3.2.1.4] (A)	GO:0005576//extracellular region;GO:0005576//extracellular region;GO:0005576//extracellular region;GO:0005576//extracellular region;GO:0005576//extracellular region;GO:0005576//extracellular region	GO:0004553//hydrolase activity, hydrolyzing O-glycosyl compounds;GO:0030248//cellulose binding;GO:0008810//cellulase activity;GO:0004553//hydrolase activity, hydrolyzing O-glycosyl compounds;GO:0030248//cellulose binding;GO:0004553//hydrolase activity, hydrolyzing O-glycosyl compounds;GO:0030248//cellulose binding;GO:0004553//hydrolase activity, hydrolyzing O-glycosyl compounds;GO:0030248//cellul…	GO:0005975//carbohydrate metabolic process;GO:0005975//carbohydrate metabolic process;GO:0005975//carbohydrate metabolic process;GO:0005975//carbohydrate metabolic process;GO:0005975//carbohydrate metabolic process;GO:0005975//carbohydrate metabolic process;GO:0005975//carbohydrate metabolic process;GO:0005975//carbohydrate metabolic process
PDE_07929	16.7688	6.07481	718.277	5.42069	0.984003	6.97304e-42	1.54564e-39	-6.88556	0.995368	5.75555e-55	7.13057e-54	40.0349	7070.4	85.4336	9443.06	3824.15	endo-beta-1,4-glucanase Cel7B	K01179|1|0.0|711|nfi:NFIA_047960|endoglucanase [EC:3.2.1.4] (A)	GO:0005576//extracellular region;GO:0005576//extracellular region;GO:0005576//extracellular region;GO:0005576//extracellular region	GO:0004553//hydrolase activity, hydrolyzing O-glycosyl compounds;GO:0030248//cellulose binding;GO:0004553//hydrolase activity, hydrolyzing O-glycosyl compounds;GO:0004553//hydrolase activity, hydrolyzing O-glycosyl compounds;GO:0004553//hydrolase activity, hydrolyzing O-glycosyl compounds;GO:0004553//hydrolase activity, hydrolyzing O-glycosyl compounds;GO:0004553//hydrolase activity, hydrolyzing …	GO:0005975//carbohydrate metabolic process;GO:0005975//carbohydrate metabolic process;GO:0005975//carbohydrate metabolic process;GO:0005975//carbohydrate metabolic process;GO:0005975//carbohydrate metabolic process;GO:0005975//carbohydrate metabolic process;GO:0005975//carbohydrate metabolic process;GO:0005975//carbohydrate metabolic process;GO:0005975//carbohydrate metabolic process;GO:0005975//…
PDE_07936	682.005	21.2813	2390.8	1.80964	0.963478	0.00469669	0.0216137	-6.81176	0.996689	6.79808e-11	1.98825e-10	3159.15	2385.54	860.014	2762.06	3856.69	hypothetical protein	-	-	GO:0004222//metalloendopeptidase activity;GO:0004222//metalloendopeptidase activity;GO:0004222//metalloendopeptidase activity;GO:0004222//metalloendopeptidase activity;GO:0004222//metalloendopeptidase activity;GO:0004222//metalloendopeptidase activity	GO:0006508//proteolysis;GO:0006508//proteolysis;GO:0006508//proteolysis;GO:0006508//proteolysis;GO:0006508//proteolysis;GO:0006508//proteolysis
PDE_07945	42.8597	8.61052	1002.3	4.54755	0.978415	5.33497e-15	3.02511e-13	-6.863	0.996054	5.08334e-24	2.61102e-23	218.914	20100.1	184.485	26125.9	8950.58	cellobiohydrolase CBHI/Cel7A-2	K01238|1|0.0|771|afm:AFUA_6G11610|[EC:3.2.1.-] (A)	GO:0005576//extracellular region;GO:0005576//extracellular region;GO:0005576//extracellular region;GO:0005576//extracellular region	GO:0004553//hydrolase activity, hydrolyzing O-glycosyl compounds;GO:0030248//cellulose binding;GO:0004553//hydrolase activity, hydrolyzing O-glycosyl compounds;GO:0004553//hydrolase activity, hydrolyzing O-glycosyl compounds;GO:0004553//hydrolase activity, hydrolyzing O-glycosyl compounds;GO:0004553//hydrolase activity, hydrolyzing O-glycosyl compounds;GO:0004553//hydrolase activity, hydrolyzing …	GO:0005975//carbohydrate metabolic process;GO:0005975//carbohydrate metabolic process;GO:0005975//carbohydrate metabolic process;GO:0005975//carbohydrate metabolic process;GO:0005975//carbohydrate metabolic process;GO:0005975//carbohydrate metabolic process;GO:0005975//carbohydrate metabolic process;GO:0005975//carbohydrate metabolic process;GO:0005975//carbohydrate metabolic process;GO:0005975//…
PDE_07956	16.7098	0.716188	56.2685	1.75163	0.91142	0.245526	0.435147	-6.29585	0.96411	0.00966444	0.0151307	232.517	16.79	3.04786	0.645236	11.1266	hypothetical protein	K00480|1|0.0|752|pcs:Pc06g00170|salicylate hydroxylase [EC:1.14.13.1] (A)	-	GO:0016491//oxidoreductase activity;GO:0016491//oxidoreductase activity;GO:0016491//oxidoreductase activity;GO:0016491//oxidoreductase activity;GO:0016491//oxidoreductase activity	GO:0008152//metabolic process;GO:0008152//metabolic process;GO:0008152//metabolic process;GO:0008152//metabolic process;GO:0008152//metabolic process
PDE_08034	1.55075	0.897492	41.5489	4.74377	0.928596	3.72935e-61	1.25422e-58	-5.53277	0.948001	1.9722e-71	3.49561e-70	42.2049	54.1595	44.8026	60.6676	45.7434	hypothetical protein	-	-	-	-
PDE_08035	100.397	3.28089	1842.8	4.19811	0.977902	4.59708e-37	8.62217e-35	-9.13359	0.999537	2.192e-92	5.94718e-91	1232.84	693.139	975.289	919.861	1303.42	hypothetical protein	-	GO:0016020//membrane;GO:0016021//integral component of membrane	GO:0005215//transporter activity;GO:0022857//transmembrane transporter activity	GO:0006810//transport;GO:0055085//transmembrane transport;GO:0055085//transmembrane transport
PDE_08036	46.518	0.945284	330.68	2.82957	0.966024	6.90794e-90	3.54595e-87	-8.45047	0.995179	0	0	284.926	222.877	199.451	200.775	413.071	putative beta-xylosidase/alpha-L-arabinofuranosidase	K01238|5|0.0|634|afm:AFUA_6G14550|[EC:3.2.1.-] (A)	-	GO:0004553//hydrolase activity, hydrolyzing O-glycosyl compounds	GO:0005975//carbohydrate metabolic process
PDE_08037	8.24305	0.45199	160.054	4.27923	0.96505	4.66434e-78	1.74967e-75	-8.46805	0.988694	9.18485e-162	7.82566e-160	186.642	84.955	157.821	82.3568	211.135	putative beta-xylosidase	K15920|2|0.0|1199|afv:AFLA_039570|beta-D-xylosidase 4 [EC:3.2.1.37] (A)	-	GO:0004553//hydrolase activity, hydrolyzing O-glycosyl compounds;GO:0004553//hydrolase activity, hydrolyzing O-glycosyl compounds	GO:0005975//carbohydrate metabolic process;GO:0005975//carbohydrate metabolic process
PDE_08038	3.03728	1.49424	519.945	7.41943	0.994787	3.50912e-52	8.7755e-50	-8.44281	0.997101	9.04689e-61	1.27351e-59	732.344	523.042	591.57	505.625	783.754	putative exo-alpha-L-1,5-arabinanase	-	-	-	-
PDE_08094	7.92463	8.04077	3111.18	8.6169	0.999744	2.87015e-58	7.77572e-56	-8.59591	0.999794	3.0358e-59	4.20038e-58	2779.42	15982.8	6148.58	20016.2	12873.1	putative endo-beta-1,4-xylanase	K01181|1|0.0|524|afm:AFUA_6G13610|endo-1,4-beta-xylanase [EC:3.2.1.8] (A)	GO:0005576//extracellular region;GO:0005576//extracellular region;GO:0005576//extracellular region;GO:0005576//extracellular region;GO:0005576//extracellular region;GO:0005576//extracellular region	GO:0003824//catalytic activity;GO:0004553//hydrolase activity, hydrolyzing O-glycosyl compounds;GO:0030248//cellulose binding;GO:0004553//hydrolase activity, hydrolyzing O-glycosyl compounds;GO:0030248//cellulose binding;GO:0004553//hydrolase activity, hydrolyzing O-glycosyl compounds;GO:0004553//hydrolase activity, hydrolyzing O-glycosyl compounds;GO:0030248//cellulose binding;GO:0004553//hydrol…	GO:0005975//carbohydrate metabolic process;GO:0005975//carbohydrate metabolic process;GO:0005975//carbohydrate metabolic process;GO:0005975//carbohydrate metabolic process;GO:0005975//carbohydrate metabolic process;GO:0005975//carbohydrate metabolic process;GO:0005975//carbohydrate metabolic process;GO:0005975//carbohydrate metabolic process;GO:0005975//carbohydrate metabolic process;GO:0005975//…
PDE_08906	149.039	49.6484	335.593	1.17102	0.934048	0.22355	0.408305	-2.7569	0.963819	0.0465482	0.0658687	1992.38	57.853	40.3581	9.1088	1032.93	hypothetical protein	K00451|1|0.0|870|afm:AFUA_2G04220|homogentisate 1,2-dioxygenase [EC:1.13.11.5] (A)	-	GO:0004411//homogentisate 1,2-dioxygenase activity;GO:0004411//homogentisate 1,2-dioxygenase activity	GO:0006559//L-phenylalanine catabolic process;GO:0006570//tyrosine metabolic process;GO:0055114//oxidation-reduction process;GO:0006559//L-phenylalanine catabolic process;GO:0006570//tyrosine metabolic process;GO:0055114//oxidation-reduction process
PDE_08907	189.608	74.5054	546.615	1.5275	0.951497	0.17298	0.340136	-2.87511	0.966873	0.0518908	0.0727294	4082.66	119.598	57.3022	37.2007	1664.07	hypothetical protein	K01555|1|0.0|780|pcs:Pc12g09030|fumarylacetoacetase [EC:3.7.1.2] (A)	-	GO:0004334//fumarylacetoacetase activity;GO:0003824//catalytic activity;GO:0004334//fumarylacetoacetase activity	GO:0009072//aromatic amino acid family metabolic process;GO:0008152//metabolic process;GO:0009072//aromatic amino acid family metabolic process
PDE_09158	27.1652	20.9563	55.9689	1.04286	0.868318	2.63119e-15	1.54591e-13	-1.41724	0.906914	2.90796e-26	1.61862e-25	53.1097	107.899	62.597	108.67	73.8853	hypothetical protein	K00854|1|0.0|973|pcs:Pc12g05750|xylulokinase [EC:2.7.1.17] (A)	-	GO:0016773//phosphotransferase activity, alcohol group as acceptor;GO:0016773//phosphotransferase activity, alcohol group as acceptor	GO:0005975//carbohydrate metabolic process;GO:0005975//carbohydrate metabolic process
PDE_09226	15.7842	3.8582	249.252	3.98105	0.968485	5.10566e-16	3.27602e-14	-6.01353	0.985504	2.51464e-25	1.35317e-24	9.78227	6739.32	9.94453	11428.7	3507.49	putative endo-beta-1,4-glucanase	K01179|1|0.0|534|act:ACLA_085250|endoglucanase [EC:3.2.1.4] (A)	GO:0005576//extracellular region;GO:0005576//extracellular region;GO:0005576//extracellular region;GO:0005576//extracellular region	GO:0004553//hydrolase activity, hydrolyzing O-glycosyl compounds;GO:0030248//cellulose binding;GO:0004553//hydrolase activity, hydrolyzing O-glycosyl compounds;GO:0030248//cellulose binding;GO:0004553//hydrolase activity, hydrolyzing O-glycosyl compounds;GO:0004553//hydrolase activity, hydrolyzing O-glycosyl compounds;GO:0030248//cellulose binding;GO:0004553//hydrolase activity, hydrolyzing O-gly…	GO:0005975//carbohydrate metabolic process;GO:0005975//carbohydrate metabolic process;GO:0005975//carbohydrate metabolic process;GO:0005975//carbohydrate metabolic process;GO:0005975//carbohydrate metabolic process
PDE_09267	48.2375	14.2667	676.772	3.81044	0.973749	1.29799e-142	9.73789e-140	-5.56795	0.986396	5.09756e-241	1.05346e-238	762.745	566.38	433.642	307.568	852.082	putative endo-beta-1,4-glucanase	K01238|2|0.0|819|afm:AFUA_7G05610|[EC:3.2.1.-] (A)	-	GO:0004553//hydrolase activity, hydrolyzing O-glycosyl compounds	GO:0005975//carbohydrate metabolic process
PDE_09278	11.8559	3.15312	200.899	4.08279	0.967169	1.93061e-57	5.08898e-55	-5.99355	0.983359	1.38164e-90	3.57864e-89	265.603	3627.33	710.954	4928.78	700.823	putative acetyl xylan esterase	K05972|1|0.0|557|nfi:NFIA_099230|acetylxylan esterase [EC:3.1.1.72] (A)	GO:0005576//extracellular region;GO:0005576//extracellular region;GO:0005576//extracellular region;GO:0005576//extracellular region;GO:0005576//extracellular region	GO:0004553//hydrolase activity, hydrolyzing O-glycosyl compounds;GO:0030248//cellulose binding;GO:0004553//hydrolase activity, hydrolyzing O-glycosyl compounds;GO:0030248//cellulose binding;GO:0004553//hydrolase activity, hydrolyzing O-glycosyl compounds;GO:0030248//cellulose binding;GO:0004553//hydrolase activity, hydrolyzing O-glycosyl compounds;GO:0030248//cellulose binding	GO:0005975//carbohydrate metabolic process;GO:0005975//carbohydrate metabolic process;GO:0005975//carbohydrate metabolic process;GO:0005975//carbohydrate metabolic process
PDE_09315	9.89681	1.22179	27.0053	1.44821	0.837896	0.0247433	0.079356	-5.04525	0.9228	1.39226e-06	3.1116e-06	91.5064	12.2395	15.4215	1.91622	31.573	hypothetical protein	-	-	-	-
PDE_09452	46.8225	3.01755	123.249	1.3963	0.926853	5.0523e-26	6.08335e-24	-5.35206	0.971436	2.12575e-199	2.68148e-197	67.3003	409.677	123.122	229.903	23.7018	hypothetical protein	-	-	-	-
PDE_09710	16.9946	1.21301	59.3564	1.80433	0.915419	5.06235e-18	3.88765e-16	-5.61274	0.960199	2.72901e-64	4.11597e-63	21.7812	176.13	32.3428	360.052	342.393	putative beta-xylosidase	K05349|1|0.0|1325|pcs:Pc22g14710|beta-glucosidase [EC:3.2.1.21] (A)	-	-	-
PDE_09715	849.857	270.517	2374.91	1.48258	0.955052	3.54121e-33	5.57055e-31	-3.13408	0.970818	4.58835e-139	2.82067e-137	1355.35	5221.5	1622.02	3580.96	509.159	hypothetical protein	-	-	-	-
PDE_09767	5.28346	12.4629	178.236	5.07616	0.971578	7.31382e-189	1.42663e-185	-3.83807	0.963682	4.48266e-165	4.10755e-163	252.185	163.559	365.842	133.67	128.939	hypothetical protein	-	-	-	-
PDE_09797	6.96124	5.72035	42.7474	2.61842	0.91383	1.39169e-11	5.22045e-10	-2.90166	0.92678	3.97346e-17	1.5481e-16	267.723	17.6686	234.922	17.4471	118.492	hypothetical protein	-	-	-	-
PDE_09832	3199.92	839.464	12292.9	1.94172	0.965426	2.75842e-19	2.3599e-17	-3.87222	0.974593	2.52164e-48	2.68855e-47	7305.12	27678.8	8269.59	22342.1	2117.16	hypothetical protein	-	-	-	-
PDE_09901	41.1466	5.30309	99.4166	1.27271	0.914086	7.49264e-08	1.4162e-06	-4.22858	0.959032	2.37462e-32	1.62771e-31	64.1231	245.089	51.9355	368.933	403.184	putative alpha-mannosyltransferase	K00754|1|4e-174|507|afm:AFUA_6G14480|[EC:2.4.1.-] (A)	-	-	-
PDE_09910	58.4495	39.7694	154.312	1.40059	0.932287	7.97777e-25	9.15379e-23	-1.95612	0.948911	2.90312e-48	3.08513e-47	92.1298	381.083	50.1162	222.671	42.2653	hypothetical protein	K01003|5|3e-98|292|afm:AFUA_5G07230|carboxyvinyl-carboxyphosphonate phosphorylmutase [EC:2.7.8.23] (A)	-	-	-
PDE_09911	18.8922	2.37275	74.6488	1.98233	0.929023	4.23657e-41	8.98245e-39	-4.97549	0.959238	1.61922e-145	1.0485e-143	42.4998	142.437	24.2637	75.5648	23.3369	hypothetical protein	K00480|2|1e-70|233|spaa:SPAPADRAFT_64670|salicylate hydroxylase [EC:1.14.13.1] (A)	-	-	-
PDE_09969	22.9873	5.66345	469.254	4.35146	0.974518	1.06464e-20	9.88894e-19	-6.37254	0.991422	2.33732e-32	1.60327e-31	29.9282	2810.64	21.599	3626.43	3402.73	endo-beta-1,4-glucanase Cel5C	K01179|1|0.0|847|pcs:Pc21g14410|endoglucanase [EC:3.2.1.4] (A)	-	-	-
PDE_10000	24.2261	1.44804	59.8368	1.30447	0.893389	4.52842e-17	3.17739e-15	-5.36886	0.95718	2.85721e-106	1.04331e-104	32.9429	95.4147	30.1671	41.3786	12.6797	hypothetical protein	K18387|2|4e-44|152|afv:AFLA_045510|paspaline synthase (A)	-	-	-
PDE_10002	17.7662	2.98445	36.487	1.03825	0.83159	2.30476e-10	6.91642e-09	-3.61185	0.926265	1.39149e-45	1.38621e-44	21.5206	83.2802	21.2584	64.8026	7.98332	hypothetical protein	-	-	-	-

## Sheet: Group_1 91 genes
GeneID	Means (Wild-type on No Carbon)	Means (Wild-type on Glucose)	Means (Wild-type on Cellulose)	Means (ΔclrB on Cellulose)	Means (ΔcreA on Cellulose)	Means (ΔcreA-ΔclrB on Cellulose)	Means (ΔcreA-gpdA(p)::clrB on Cellulose)	Means (ΔamyR on Cellulose)	Description	KEGG Orthology	GO Component	GO Function	GO Process
PDE_00010	9.39869	1.19523	22.8654	9.94329	30.6592	11.1281	34.8997	14.3893	hypothetical protein	K00545|2|0.0|546|ani:AN6402.2|catechol O-methyltransferase [EC:2.1.1.6] (A)	-	GO:0005524//ATP binding;GO:0046872//metal ion binding	-
PDE_00016	9.10634	3.33443	172.978	177.66	2196.04	191.564	2731.69	261.101	putative alpha-L-arabinofuranosidase	-	GO:0005576//extracellular region;GO:0005576//extracellular region;GO:0005576//extracellular region;GO:0005576//extracellular region	GO:0004553//hydrolase activity, hydrolyzing O-glycosyl compounds;GO:0030248//cellulose binding;GO:0004553//hydrolase activity, hydrolyzing O-glycosyl compounds;GO:0030248//cellulose binding;GO:0046556//alpha-L-arabinofuranosidase activity;GO:0004553//hydrolase activity, hydrolyzing O-glycosyl compounds;GO:0030248//cellulose binding;GO:0004553//hydrolase activity, hydrolyzing O-glycosyl compounds;…	GO:0005975//carbohydrate metabolic process;GO:0005975//carbohydrate metabolic process;GO:0046373//L-arabinose metabolic process;GO:0005975//carbohydrate metabolic process;GO:0005975//carbohydrate metabolic process
PDE_00507	13.6867	7.15804	273.904	24.7503	5132.05	144.014	8186.02	1387.47	endo-beta-1,4-glucanase Cel5A	K01179|1|5e-169|483|tre:TRIREDRAFT_120312|endoglucanase [EC:3.2.1.4] (A)	GO:0005576//extracellular region;GO:0005576//extracellular region;GO:0005576//extracellular region;GO:0005576//extracellular region;GO:0005576//extracellular region;GO:0005576//extracellular region	GO:0004553//hydrolase activity, hydrolyzing O-glycosyl compounds;GO:0004553//hydrolase activity, hydrolyzing O-glycosyl compounds;GO:0030248//cellulose binding;GO:0004553//hydrolase activity, hydrolyzing O-glycosyl compounds;GO:0003824//catalytic activity;GO:0004553//hydrolase activity, hydrolyzing O-glycosyl compounds;GO:0030248//cellulose binding;GO:0004553//hydrolase activity, hydrolyzing O-gl…	GO:0005975//carbohydrate metabolic process;GO:0005975//carbohydrate metabolic process;GO:0005975//carbohydrate metabolic process;GO:0005975//carbohydrate metabolic process;GO:0005975//carbohydrate metabolic process;GO:0005975//carbohydrate metabolic process;GO:0005975//carbohydrate metabolic process;GO:0005975//carbohydrate metabolic process;GO:0005975//carbohydrate metabolic process
PDE_00552	39.3477	8.14575	108.497	47.2079	533.591	75.7936	307.797	29.2532	hypothetical protein	-	-	-	-
PDE_00579	26.1633	18.7881	521.706	15.1381	2408.51	11.6369	4091.42	1561.5	beta-glucosidase BGL2	K01188|1|0.0|911|pcs:Pc16g13830|beta-glucosidase [EC:3.2.1.21] (A)	-	GO:0004553//hydrolase activity, hydrolyzing O-glycosyl compounds;GO:0004553//hydrolase activity, hydrolyzing O-glycosyl compounds;GO:0004553//hydrolase activity, hydrolyzing O-glycosyl compounds;GO:0004553//hydrolase activity, hydrolyzing O-glycosyl compounds;GO:0004553//hydrolase activity, hydrolyzing O-glycosyl compounds;GO:0004553//hydrolase activity, hydrolyzing O-glycosyl compounds;GO:000455…	GO:0005975//carbohydrate metabolic process;GO:0005975//carbohydrate metabolic process;GO:0005975//carbohydrate metabolic process;GO:0005975//carbohydrate metabolic process;GO:0005975//carbohydrate metabolic process;GO:0005975//carbohydrate metabolic process;GO:0005975//carbohydrate metabolic process
PDE_00607	37.5625	6.04184	1896.02	17.1478	4127.86	26.2066	7273.5	3866.31	cellodextrin transporter CdtC	-	GO:0016020//membrane;GO:0016020//membrane;GO:0016021//integral component of membrane	GO:0022891//substrate-specific transmembrane transporter activity;GO:0005215//transporter activity;GO:0022857//transmembrane transporter activity	GO:0055085//transmembrane transport;GO:0006810//transport;GO:0055085//transmembrane transport;GO:0055085//transmembrane transport
PDE_00752	4.84735	0.232699	184.615	104.489	294.333	212.161	203.202	104.557	putative endo-beta-1,4-xylanase	K01181|3|2e-101|307|ssl:SS1G_12191|endo-1,4-beta-xylanase [EC:3.2.1.8] (A)	-	GO:0004553//hydrolase activity, hydrolyzing O-glycosyl compounds;GO:0004553//hydrolase activity, hydrolyzing O-glycosyl compounds;GO:0004553//hydrolase activity, hydrolyzing O-glycosyl compounds;GO:0004553//hydrolase activity, hydrolyzing O-glycosyl compounds;GO:0004553//hydrolase activity, hydrolyzing O-glycosyl compounds;GO:0004553//hydrolase activity, hydrolyzing O-glycosyl compounds	GO:0005975//carbohydrate metabolic process;GO:0005975//carbohydrate metabolic process;GO:0005975//carbohydrate metabolic process;GO:0005975//carbohydrate metabolic process;GO:0005975//carbohydrate metabolic process;GO:0005975//carbohydrate metabolic process
PDE_00753	142.658	10.0191	2986.9	1509.13	3310.81	1882.5	4638.79	3432.12	cellodextrin transporter CdtD	-	GO:0016020//membrane;GO:0016020//membrane;GO:0016021//integral component of membrane	GO:0022891//substrate-specific transmembrane transporter activity;GO:0005215//transporter activity;GO:0022857//transmembrane transporter activity	GO:0055085//transmembrane transport;GO:0006810//transport;GO:0055085//transmembrane transport;GO:0055085//transmembrane transport
PDE_00789	7.91335	1.8597	29.2276	19.3347	64.6137	13.4804	42.085	7.58776	hypothetical protein	K01932|1|0.0|674|afm:AFUA_6G12080|[EC:6.3.2.-] (A)	-	GO:0003824//catalytic activity	GO:0008152//metabolic process
PDE_00790	27.7114	2.94538	76.9297	43.6914	157.45	53.9538	96.9369	14.759	hypothetical protein	-	-	-	-
PDE_00792	18.4206	1.71979	62.7055	30.7868	132.536	25.0142	91.2898	9.23416	hypothetical protein	-	-	-	-
PDE_00794	26.3241	1.53153	80.929	41.8272	373.534	63.2889	252.747	11.4527	hypothetical protein	-	-	-	-
PDE_00795	6.69863	0.245152	19.7546	10.3878	62.779	10.8646	38.6426	3.34035	hypothetical protein	-	-	-	-
PDE_00797	31.2607	3.93487	115.49	71.1906	211.604	70.7701	124.372	28.4638	hypothetical protein	-	-	GO:0050364;GO:0050364	GO:0009820//alkaloid metabolic process;GO:0009820//alkaloid metabolic process
PDE_00798	46.2317	5.7942	96.6865	52.0881	155.45	55.7066	76.3656	19.255	hypothetical protein	-	-	-	-
PDE_00799	26.0997	7.74036	56.2838	39.294	132.638	42.8457	147.82	20.562	hypothetical protein	-	-	-	-
PDE_00805	16.2302	2.06478	40.13	20.6855	101.4	19.4741	55.5668	4.10915	hypothetical protein	-	-	-	-
PDE_00806	25.015	2.13128	51.3934	30.7441	170.807	28.0148	136.254	6.11527	hypothetical protein	-	-	-	-
PDE_00808	11.5419	0.825918	26.2006	13.9542	66.6801	10.7489	59.9564	4.46901	hypothetical protein	-	-	GO:0005506//iron ion binding;GO:0016705//oxidoreductase activity, acting on paired donors, with incorporation or reduction of molecular oxygen;GO:0020037//heme binding;GO:0005506//iron ion binding;GO:0016705//oxidoreductase activity, acting on paired donors, with incorporation or reduction of molecular oxygen;GO:0020037//heme binding;GO:0005506//iron ion binding;GO:0016705//oxidoreductase activit…	GO:0055114//oxidation-reduction process;GO:0055114//oxidation-reduction process;GO:0055114//oxidation-reduction process;GO:0055114//oxidation-reduction process;GO:0055114//oxidation-reduction process;GO:0055114//oxidation-reduction process;GO:0055114//oxidation-reduction process;GO:0055114//oxidation-reduction process;GO:0055114//oxidation-reduction process;GO:0055114//oxidation-reduction process
PDE_00811	16.8793	1.44051	37.5275	21.9563	64.5524	16.5387	38.7874	10.6849	hypothetical protein	K18389|1|4e-134|401|afv:AFLA_045500|cytochrome P450 monooxygenase [EC:1.14.13.-] (A)	-	GO:0005506//iron ion binding;GO:0016705//oxidoreductase activity, acting on paired donors, with incorporation or reduction of molecular oxygen;GO:0020037//heme binding;GO:0005506//iron ion binding;GO:0016705//oxidoreductase activity, acting on paired donors, with incorporation or reduction of molecular oxygen;GO:0020037//heme binding;GO:0005506//iron ion binding;GO:0016705//oxidoreductase activit…	GO:0055114//oxidation-reduction process;GO:0055114//oxidation-reduction process;GO:0055114//oxidation-reduction process;GO:0055114//oxidation-reduction process;GO:0055114//oxidation-reduction process;GO:0055114//oxidation-reduction process;GO:0055114//oxidation-reduction process
PDE_01041	4.84219	2.33044	18.0513	14.8719	27.6016	7.58096	21.1781	17.337	putative invertase	K01193|1|0.0|684|pcs:Pc12g04400|beta-fructofuranosidase [EC:3.2.1.26] (A)	-	GO:0004553//hydrolase activity, hydrolyzing O-glycosyl compounds	GO:0005975//carbohydrate metabolic process
PDE_01066	52.6102	8.58329	128.578	74.8873	304.163	115.368	227.474	25.1122	hypothetical protein	K14133|1|0.0|613|pcs:Pc21g15430|cyclic dipeptide N-dimethylallyltransferase [EC:2.5.1.-] (A)	-	GO:0050364;GO:0050364	GO:0009820//alkaloid metabolic process;GO:0009820//alkaloid metabolic process
PDE_01073	15.482	0.706991	40.8026	24.3132	138.306	41.686	118.296	11.2578	hypothetical protein	-	-	-	-
PDE_01201	144.092	2.27181	291.081	118.652	1329.54	355.304	134.732	1.62425	alpha-amylase Amy13A	K01176|1|0.0|965|pcs:Pc16g00630|alpha-amylase [EC:3.2.1.1] (A)	-	GO:0003824//catalytic activity;GO:0043169//cation binding;GO:2001070//starch binding;GO:0003824//catalytic activity;GO:0043169//cation binding;GO:2001070//starch binding;GO:0004556//alpha-amylase activity;GO:0005509//calcium ion binding;GO:2001070//starch binding	GO:0005975//carbohydrate metabolic process;GO:0005975//carbohydrate metabolic process;GO:0016052//carbohydrate catabolic process
PDE_01261	29.0874	1.05183	167.771	28.0917	3399.27	69.586	3190.98	623.921	putative cellulose monooxygenase	K01179|4|1e-151|434|afm:AFUA_3G03870|endoglucanase [EC:3.2.1.4] (A)	GO:0005576//extracellular region;GO:0005576//extracellular region;GO:0005576//extracellular region;GO:0005576//extracellular region	GO:0004553//hydrolase activity, hydrolyzing O-glycosyl compounds;GO:0030248//cellulose binding;GO:0004553//hydrolase activity, hydrolyzing O-glycosyl compounds;GO:0030248//cellulose binding;GO:0004553//hydrolase activity, hydrolyzing O-glycosyl compounds;GO:0030248//cellulose binding;GO:0004553//hydrolase activity, hydrolyzing O-glycosyl compounds;GO:0030248//cellulose binding	GO:0005975//carbohydrate metabolic process;GO:0005975//carbohydrate metabolic process;GO:0005975//carbohydrate metabolic process;GO:0005975//carbohydrate metabolic process
PDE_01302	64.7472	2.4681	202.265	58.1391	408.065	86.7838	367.715	871.884	putative acetyl xylan esterase	-	GO:0005576//extracellular region;GO:0005576//extracellular region;GO:0005576//extracellular region;GO:0005576//extracellular region	GO:0004553//hydrolase activity, hydrolyzing O-glycosyl compounds;GO:0030248//cellulose binding;GO:0004553//hydrolase activity, hydrolyzing O-glycosyl compounds;GO:0030248//cellulose binding;GO:0004553//hydrolase activity, hydrolyzing O-glycosyl compounds;GO:0030248//cellulose binding;GO:0004553//hydrolase activity, hydrolyzing O-glycosyl compounds;GO:0030248//cellulose binding	GO:0005975//carbohydrate metabolic process;GO:0005975//carbohydrate metabolic process;GO:0005975//carbohydrate metabolic process;GO:0005975//carbohydrate metabolic process
PDE_01354	213.424	3.89752	1102.01	171.274	4893.05	1130.97	1113.08	17.3218	starch binding domain- and chitin binding domain-containing protein	-	GO:0019028//viral capsid	GO:2001070//starch binding;GO:2001070//starch binding;GO:2001070//starch binding	-
PDE_01632	98.0114	35.2881	233.332	194.325	613.203	132.112	569.517	191.817	hypothetical protein	-	-	-	-
PDE_02101	27.2835	24.018	1124.86	523.603	9410.42	1243.59	11429.2	3243.53	putative endo-beta-1,4-xylanase	K01181|1|1e-122|357|afm:AFUA_3G00470|endo-1,4-beta-xylanase [EC:3.2.1.8] (A)	-	-	-
PDE_02102	32.2533	3.08683	1081.52	68.9414	5836.77	161.201	6451.03	3526.57	putative swollenin	K01567|2|0.0|704|afm:AFUA_6G03280|[EC:3.-.-.-] (A)	-	-	-
PDE_02128	70.0748	9.62659	208.576	130.91	463.172	98.9017	212.014	43.967	hypothetical protein	-	-	-	-
PDE_02138	8.26437	0.650885	26.8933	15.1999	57.7	14.2962	31.0323	6.52792	hypothetical protein	K00507|1|6e-99|302|tve:TRV_02235|stearoyl-CoA desaturase (delta-9 desaturase) [EC:1.14.19.1] (A)	-	-	-
PDE_02139	15.8742	0.746007	34.9381	19.6024	77.0131	18.7301	39.4098	12.1672	hypothetical protein	K07750|1|5e-67|213|aor:AOR_1_348074|methylsterol monooxygenase [EC:1.14.13.72] (A);K00540|2|2e-65|207|afm:AFUA_2G01160|[EC:1.-.-.-] (A)	-	-	-
PDE_02252	24.5955	3.05723	50.2255	46.4987	94.2579	38.7659	90.1113	28.0688	hypothetical protein	-	-	-	-
PDE_02418	11.2254	7.32736	46.3756	61.0455	4968.55	353.444	11172.4	43.1876	putative endo-beta-1,4-xylanase	K01181|2|4e-178|499|pcs:Pc20g07020|endo-1,4-beta-xylanase [EC:3.2.1.8] (A)	-	-	-
PDE_02514	4.96464	6.54806	33.923	25.5542	596.088	38.9781	1144.53	32.9093	putative alpha-galactosidase	K07407|1|4e-163|476|mbe:MBM_03746|alpha-galactosidase [EC:3.2.1.22] (A)	-	-	-
PDE_02789	15.8158	5.74724	55.9104	41.4774	79.0003	35.6235	99.5283	78.7473	hypothetical protein	-	-	-	-
PDE_03167	7.34186	2.58935	21.8509	8.2973	79.9011	4.74855	90.9933	32.1441	hypothetical protein	-	-	-	-
PDE_03311	7.13028	3.21309	216.632	244.503	290.757	238.854	496.995	270.02	hypothetical protein	-	GO:0016021//integral component of membrane;GO:0016020//membrane;GO:0016020//membrane;GO:0016020//membrane;GO:0016020//membrane;GO:0016020//membrane;GO:0016020//membrane;GO:0016020//membrane;GO:0016020//membrane	GO:0022857//transmembrane transporter activity;GO:0005215//transporter activity;GO:0005215//transporter activity;GO:0022891//substrate-specific transmembrane transporter activity;GO:0022891//substrate-specific transmembrane transporter activity;GO:0022891//substrate-specific transmembrane transporter activity;GO:0022891//substrate-specific transmembrane transporter activity;GO:0022891//substrate-…	GO:0055085//transmembrane transport;GO:0006810//transport;GO:0055085//transmembrane transport;GO:0006810//transport;GO:0055085//transmembrane transport;GO:0055085//transmembrane transport;GO:0055085//transmembrane transport;GO:0055085//transmembrane transport;GO:0055085//transmembrane transport;GO:0055085//transmembrane transport;GO:0055085//transmembrane transport
PDE_03346	58.8063	10.292	120.083	80.6986	186.837	117.481	128.308	38.2309	hypothetical protein	-	-	-	-
PDE_03768	17.849	2.90834	48.7666	44.8738	165.233	31.741	125.762	46.3744	hypothetical protein	-	-	-	-
PDE_03927	6.27449	0.676994	190.558	3.67282	267.781	6.78959	630.94	102.02	hypothetical protein	-	GO:0016021//integral component of membrane	-	GO:0006950//response to stress
PDE_03928	2.44924	0.462545	56.4242	0.499698	105.107	1.79837	321.761	35.0521	hypothetical protein	-	-	-	-
PDE_03930	0.530516	0.259591	15.3957	0.328499	43.5585	0.550739	168.313	7.85093	hypothetical protein	-	-	GO:0016747//transferase activity, transferring acyl groups other than amino-acyl groups	-
PDE_04039	12.9552	1.68736	45.0264	29.2338	73.7222	24.226	57.6471	19.8469	hypothetical protein	K01581|1|9e-121|355|abe:ARB_07853|ornithine decarboxylase [EC:4.1.1.17] (A)	-	GO:0003824//catalytic activity;GO:0003824//catalytic activity;GO:0003824//catalytic activity;GO:0003824//catalytic activity	GO:0006596//polyamine biosynthetic process;GO:0006596//polyamine biosynthetic process;GO:0006596//polyamine biosynthetic process;GO:0006596//polyamine biosynthetic process
PDE_04182	27.4672	10.3324	1267.62	2347.64	14897.4	8388.01	10597.8	1942.6	putative acetyl xylan esterase	K01567|2|5e-114|332|afm:AFUA_3G00420|[EC:3.-.-.-] (A)	-	GO:0016787//hydrolase activity	GO:0008152//metabolic process
PDE_04251	31.3393	11.2378	206.165	27.7216	632.668	13.7343	885.195	848.581	putative beta-glucosidase	K05349|1|0.0|1526|pcs:Pc21g18230|beta-glucosidase [EC:3.2.1.21] (A)	-	GO:0004553//hydrolase activity, hydrolyzing O-glycosyl compounds;GO:0004553//hydrolase activity, hydrolyzing O-glycosyl compounds;GO:0004553//hydrolase activity, hydrolyzing O-glycosyl compounds;GO:0004553//hydrolase activity, hydrolyzing O-glycosyl compounds;GO:0004553//hydrolase activity, hydrolyzing O-glycosyl compounds;GO:0004553//hydrolase activity, hydrolyzing O-glycosyl compounds;GO:000455…	GO:0005975//carbohydrate metabolic process;GO:0005975//carbohydrate metabolic process;GO:0005975//carbohydrate metabolic process;GO:0005975//carbohydrate metabolic process;GO:0005975//carbohydrate metabolic process;GO:0005975//carbohydrate metabolic process;GO:0005975//carbohydrate metabolic process;GO:0005975//carbohydrate metabolic process
PDE_04260	55.0478	9.9335	136.073	95.2874	365.99	106.716	242.046	29.6675	hypothetical protein	K00505|4|6e-10|58.5|act:ACLA_052770|tyrosinase [EC:1.14.18.1] (A)	-	-	-
PDE_04474	5.70561	1.20637	20.4669	16.168	206.429	88.9952	169.04	2.518	hypothetical protein	-	-	-	-
PDE_04478	43.4161	20.7958	10515	20633.9	48886.9	28052.3	41486.8	17291.1	putative endo-beta-1,4-xylanase	K01181|1|4e-109|315|ttt:THITE_2149883|endo-1,4-beta-xylanase [EC:3.2.1.8] (A)	-	GO:0004553//hydrolase activity, hydrolyzing O-glycosyl compounds;GO:0004553//hydrolase activity, hydrolyzing O-glycosyl compounds;GO:0004553//hydrolase activity, hydrolyzing O-glycosyl compounds;GO:0004553//hydrolase activity, hydrolyzing O-glycosyl compounds;GO:0004553//hydrolase activity, hydrolyzing O-glycosyl compounds;GO:0004553//hydrolase activity, hydrolyzing O-glycosyl compounds;GO:000455…	GO:0005975//carbohydrate metabolic process;GO:0005975//carbohydrate metabolic process;GO:0005975//carbohydrate metabolic process;GO:0005975//carbohydrate metabolic process;GO:0005975//carbohydrate metabolic process;GO:0005975//carbohydrate metabolic process;GO:0005975//carbohydrate metabolic process;GO:0005975//carbohydrate metabolic process
PDE_04495	137.599	3.48974	451.212	202.464	1165.81	247.727	930.643	70.8124	hypothetical protein	K00059|1|2e-156|439|pcs:Pc21g16430|3-oxoacyl-[acyl-carrier protein] reductase [EC:1.1.1.100] (A)	-	GO:0016491//oxidoreductase activity;GO:0016491//oxidoreductase activity;GO:0016491//oxidoreductase activity;GO:0016491//oxidoreductase activity;GO:0016491//oxidoreductase activity	GO:0008152//metabolic process;GO:0008152//metabolic process;GO:0008152//metabolic process;GO:0008152//metabolic process
PDE_04496	56.385	1.55303	204.41	75.8866	457.882	75.2694	326.391	30.6443	hypothetical protein	K17740|1|2e-99|287|pcs:Pc21g16420|scytalone dehydratase [EC:4.2.1.94] (A)	-	GO:0030411	GO:0006582//melanin metabolic process
PDE_04857	17.6275	1.45685	85.4668	16.8012	75.5141	8.55255	119.832	251.751	hypothetical protein	-	GO:0016021//integral component of membrane	GO:0022857//transmembrane transporter activity	GO:0055085//transmembrane transport
PDE_04894	8.11058	2.47012	78.9356	26.4287	117.696	18.3148	180.528	130.158	hypothetical protein	-	-	GO:0016491//oxidoreductase activity;GO:0016491//oxidoreductase activity	GO:0008152//metabolic process;GO:0055114//oxidation-reduction process
PDE_04921	92.6595	8.15314	274.35	98.7665	704.133	143.952	395.285	28.2638	hypothetical protein	-	-	-	-
PDE_04935	11.8707	11.6532	27.623	41.7974	45.7185	17.5201	38.2094	56.8	hypothetical protein	-	-	-	-
PDE_04936	38.203	37.729	81.9449	113.357	163.579	79.5428	149.324	200.131	hypothetical protein	K17862|1|0.0|1814|pcs:Pc18g00240|linoleate 10R-lipoxygenase [EC:1.13.11.62] (A)	-	GO:0004601//peroxidase activity;GO:0020037//heme binding;GO:0004601//peroxidase activity;GO:0020037//heme binding;GO:0004601//peroxidase activity;GO:0020037//heme binding;GO:0004601//peroxidase activity;GO:0020037//heme binding;GO:0004601//peroxidase activity;GO:0020037//heme binding;GO:0004601//peroxidase activity;GO:0020037//heme binding	GO:0006979//response to oxidative stress;GO:0055114//oxidation-reduction process;GO:0006979//response to oxidative stress;GO:0055114//oxidation-reduction process;GO:0006979//response to oxidative stress;GO:0055114//oxidation-reduction process;GO:0006979//response to oxidative stress;GO:0055114//oxidation-reduction process;GO:0006979//response to oxidative stress;GO:0055114//oxidation-reduction pr…
PDE_05097	49.1816	29.7026	112.368	55.618	238.82	77.8132	258.444	70.1619	hypothetical protein	K01785|1|0.0|590|pcs:Pc13g14400|aldose 1-epimerase [EC:5.1.3.3] (A)	-	GO:0016853//isomerase activity	GO:0005975//carbohydrate metabolic process
PDE_05194	54.8401	0.748471	134.239	33.7927	435.458	35.8979	1339.46	581.108	putative carbohydrate acetylesterase	-	-	GO:0016788//hydrolase activity, acting on ester bonds	GO:0006629//lipid metabolic process
PDE_05527	73.4346	8.54674	204.679	64.2266	441.125	128.695	165.573	36.814	putative glucoamylase	K01178|1|0.0|785|nfi:NFIA_001210|glucoamylase [EC:3.2.1.3] (A)	-	GO:0004339//glucan 1,4-alpha-glucosidase activity;GO:0004339//glucan 1,4-alpha-glucosidase activity;GO:0004339//glucan 1,4-alpha-glucosidase activity;GO:0004339//glucan 1,4-alpha-glucosidase activity;GO:0004339//glucan 1,4-alpha-glucosidase activity;GO:0004339//glucan 1,4-alpha-glucosidase activity;GO:0004339//glucan 1,4-alpha-glucosidase activity;GO:0004553//hydrolase activity, hydrolyzing O-gly…	GO:0005976//polysaccharide metabolic process;GO:0005976//polysaccharide metabolic process;GO:0005976//polysaccharide metabolic process;GO:0005976//polysaccharide metabolic process;GO:0005976//polysaccharide metabolic process;GO:0005976//polysaccharide metabolic process;GO:0005976//polysaccharide metabolic process;GO:0005976//polysaccharide metabolic process;GO:0005976//polysaccharide metabolic pr…
PDE_05633	0.907004	0.169178	37.9886	0.545803	2094.24	6.11582	1513.1	293.653	cellulose monooxygenase Cel61A	K01238|3|1e-125|365|afm:AFUA_1G12560|[EC:3.2.1.-] (A)	-	-	-
PDE_05782	5.91065	2.07016	79.254	84.7328	143.964	62.5103	122.621	120.784	hypothetical protein	-	-	-	-
PDE_05998	14.0818	4.15866	222.106	34.0299	380.975	23.795	399.182	606.112	putative beta-mannosidase	K01192|1|0.0|1419|pcs:Pc21g13810|beta-mannosidase [EC:3.2.1.25] (A)	-	GO:0004553//hydrolase activity, hydrolyzing O-glycosyl compounds;GO:0004553//hydrolase activity, hydrolyzing O-glycosyl compounds	GO:0005975//carbohydrate metabolic process;GO:0005975//carbohydrate metabolic process
PDE_06023	30.0469	5.53842	313.648	32.1244	2699.79	31.0201	7878.78	2033.01	putative beta-1,4-mannanase	-	GO:0005576//extracellular region;GO:0005576//extracellular region;GO:0005576//extracellular region;GO:0005576//extracellular region	GO:0004553//hydrolase activity, hydrolyzing O-glycosyl compounds;GO:0004553//hydrolase activity, hydrolyzing O-glycosyl compounds;GO:0030248//cellulose binding;GO:0004553//hydrolase activity, hydrolyzing O-glycosyl compounds;GO:0030248//cellulose binding;GO:0004553//hydrolase activity, hydrolyzing O-glycosyl compounds;GO:0030248//cellulose binding;GO:0004553//hydrolase activity, hydrolyzing O-gly…	GO:0005975//carbohydrate metabolic process;GO:0005975//carbohydrate metabolic process;GO:0005975//carbohydrate metabolic process;GO:0005975//carbohydrate metabolic process;GO:0005975//carbohydrate metabolic process
PDE_06067	68.2554	150.91	312.245	461.131	1905.26	1425.75	1859.67	286.401	putative alpha-L-arabinofuranosidase	-	-	GO:0004553//hydrolase activity, hydrolyzing O-glycosyl compounds;GO:0030246//carbohydrate binding;GO:0030246//carbohydrate binding;GO:0030246//carbohydrate binding	GO:0005975//carbohydrate metabolic process
PDE_06451	15.7162	3.04306	45.8099	12.1231	45.2959	3.41635	61.3355	89.7549	putative alpha-L-rhamnosidase	K05989|1|0.0|1259|ani:AN0711.2|alpha-L-rhamnosidase [EC:3.2.1.40] (A)	-	-	-
PDE_06576	36.9708	0.662874	300.406	26.8843	353.76	20.1762	298.502	498.085	hypothetical protein	K08141|2|0.0|791|tre:TRIREDRAFT_69957|MFS transporter, SP family, general alpha glucoside:H+ symporter (A)	-	-	-
PDE_06649	51.9039	10.5985	781.12	371.07	5758.51	558.534	6945.68	1587.15	putative feruloyl esterase	-	GO:0005576//extracellular region;GO:0005576//extracellular region;GO:0005576//extracellular region;GO:0005576//extracellular region	GO:0004553//hydrolase activity, hydrolyzing O-glycosyl compounds;GO:0030248//cellulose binding;GO:0004553//hydrolase activity, hydrolyzing O-glycosyl compounds;GO:0030248//cellulose binding;GO:0004553//hydrolase activity, hydrolyzing O-glycosyl compounds;GO:0030248//cellulose binding;GO:0004553//hydrolase activity, hydrolyzing O-glycosyl compounds;GO:0030248//cellulose binding;GO:0008236//serine-…	GO:0005975//carbohydrate metabolic process;GO:0005975//carbohydrate metabolic process;GO:0005975//carbohydrate metabolic process;GO:0005975//carbohydrate metabolic process;GO:0006508//proteolysis
PDE_06944	11.4763	3.3052	95.2868	18.5603	138.322	7.27082	155.517	220.117	putative alpha-xylosidase	K01811|1|0.0|1341|pcs:Pc22g09210|alpha-D-xyloside xylohydrolase [EC:3.2.1.177] (A)	-	GO:0004553//hydrolase activity, hydrolyzing O-glycosyl compounds	GO:0005975//carbohydrate metabolic process
PDE_07124	13.3682	9.9835	290.641	12.3933	23415.9	13.308	32888.2	4781.31	cellobiohydrolase Cel6A	K01238|1|0.0|705|afm:AFUA_3G01910|[EC:3.2.1.-] (A)	GO:0005576//extracellular region;GO:0005576//extracellular region;GO:0005576//extracellular region;GO:0005576//extracellular region;GO:0005576//extracellular region;GO:0005576//extracellular region	GO:0004553//hydrolase activity, hydrolyzing O-glycosyl compounds;GO:0030248//cellulose binding;GO:0004553//hydrolase activity, hydrolyzing O-glycosyl compounds;GO:0030248//cellulose binding;GO:0004553//hydrolase activity, hydrolyzing O-glycosyl compounds;GO:0030248//cellulose binding;GO:0004553//hydrolase activity, hydrolyzing O-glycosyl compounds;GO:0004553//hydrolase activity, hydrolyzing O-gly…	GO:0005975//carbohydrate metabolic process;GO:0005975//carbohydrate metabolic process;GO:0005975//carbohydrate metabolic process;GO:0030245//cellulose catabolic process;GO:0005975//carbohydrate metabolic process;GO:0005975//carbohydrate metabolic process;GO:0005975//carbohydrate metabolic process;GO:0030245//cellulose catabolic process;GO:0005975//carbohydrate metabolic process;GO:0030245//cellul…
PDE_07257	10.436	0.763611	41.68	24.4762	96.2828	53.7955	155.966	47.6883	hypothetical protein	-	-	-	-
PDE_07353	42.9542	1.17165	100.927	55.7399	208.977	60.3968	102.846	26.149	hypothetical protein	-	-	-	-
PDE_07671	7.64224	1.04709	42.9155	64.5111	79.9535	68.3495	106.989	105.718	hypothetical protein	-	-	GO:0016491//oxidoreductase activity;GO:0016491//oxidoreductase activity;GO:0016491//oxidoreductase activity;GO:0016491//oxidoreductase activity	GO:0008152//metabolic process;GO:0008152//metabolic process;GO:0008152//metabolic process
PDE_07897	8.15979	3.06334	99.151	147.802	1879.52	251.673	1587.48	194.906	putative alpha-L-arabinofuranosidase	-	-	GO:0046556//alpha-L-arabinofuranosidase activity	GO:0046373//L-arabinose metabolic process
PDE_07928	16.8767	4.3415	705.177	30.7255	4676.07	45.9239	4497.68	2936.17	endo-beta-1,4-glucanase Cel45A	K01179|1|2e-115|335|tre:TRIREDRAFT_49976|endoglucanase [EC:3.2.1.4] (A)	GO:0005576//extracellular region;GO:0005576//extracellular region;GO:0005576//extracellular region;GO:0005576//extracellular region;GO:0005576//extracellular region;GO:0005576//extracellular region	GO:0004553//hydrolase activity, hydrolyzing O-glycosyl compounds;GO:0030248//cellulose binding;GO:0008810//cellulase activity;GO:0004553//hydrolase activity, hydrolyzing O-glycosyl compounds;GO:0030248//cellulose binding;GO:0004553//hydrolase activity, hydrolyzing O-glycosyl compounds;GO:0030248//cellulose binding;GO:0004553//hydrolase activity, hydrolyzing O-glycosyl compounds;GO:0030248//cellul…	GO:0005975//carbohydrate metabolic process;GO:0005975//carbohydrate metabolic process;GO:0005975//carbohydrate metabolic process;GO:0005975//carbohydrate metabolic process;GO:0005975//carbohydrate metabolic process;GO:0005975//carbohydrate metabolic process;GO:0005975//carbohydrate metabolic process;GO:0005975//carbohydrate metabolic process
PDE_07929	16.7688	6.07481	718.277	40.0349	7070.4	85.4336	9443.06	3824.15	endo-beta-1,4-glucanase Cel7B	K01179|1|0.0|711|nfi:NFIA_047960|endoglucanase [EC:3.2.1.4] (A)	GO:0005576//extracellular region;GO:0005576//extracellular region;GO:0005576//extracellular region;GO:0005576//extracellular region	GO:0004553//hydrolase activity, hydrolyzing O-glycosyl compounds;GO:0030248//cellulose binding;GO:0004553//hydrolase activity, hydrolyzing O-glycosyl compounds;GO:0004553//hydrolase activity, hydrolyzing O-glycosyl compounds;GO:0004553//hydrolase activity, hydrolyzing O-glycosyl compounds;GO:0004553//hydrolase activity, hydrolyzing O-glycosyl compounds;GO:0004553//hydrolase activity, hydrolyzing …	GO:0005975//carbohydrate metabolic process;GO:0005975//carbohydrate metabolic process;GO:0005975//carbohydrate metabolic process;GO:0005975//carbohydrate metabolic process;GO:0005975//carbohydrate metabolic process;GO:0005975//carbohydrate metabolic process;GO:0005975//carbohydrate metabolic process;GO:0005975//carbohydrate metabolic process;GO:0005975//carbohydrate metabolic process;GO:0005975//…
PDE_07945	42.8597	8.61052	1002.3	218.914	20100.1	184.485	26125.9	8950.58	cellobiohydrolase CBHI/Cel7A-2	K01238|1|0.0|771|afm:AFUA_6G11610|[EC:3.2.1.-] (A)	GO:0005576//extracellular region;GO:0005576//extracellular region;GO:0005576//extracellular region;GO:0005576//extracellular region	GO:0004553//hydrolase activity, hydrolyzing O-glycosyl compounds;GO:0030248//cellulose binding;GO:0004553//hydrolase activity, hydrolyzing O-glycosyl compounds;GO:0004553//hydrolase activity, hydrolyzing O-glycosyl compounds;GO:0004553//hydrolase activity, hydrolyzing O-glycosyl compounds;GO:0004553//hydrolase activity, hydrolyzing O-glycosyl compounds;GO:0004553//hydrolase activity, hydrolyzing …	GO:0005975//carbohydrate metabolic process;GO:0005975//carbohydrate metabolic process;GO:0005975//carbohydrate metabolic process;GO:0005975//carbohydrate metabolic process;GO:0005975//carbohydrate metabolic process;GO:0005975//carbohydrate metabolic process;GO:0005975//carbohydrate metabolic process;GO:0005975//carbohydrate metabolic process;GO:0005975//carbohydrate metabolic process;GO:0005975//…
PDE_08034	1.55075	0.897492	41.5489	42.2049	54.1595	44.8026	60.6676	45.7434	hypothetical protein	-	-	-	-
PDE_08094	7.92463	8.04077	3111.18	2779.42	15982.8	6148.58	20016.2	12873.1	putative endo-beta-1,4-xylanase	K01181|1|0.0|524|afm:AFUA_6G13610|endo-1,4-beta-xylanase [EC:3.2.1.8] (A)	GO:0005576//extracellular region;GO:0005576//extracellular region;GO:0005576//extracellular region;GO:0005576//extracellular region;GO:0005576//extracellular region;GO:0005576//extracellular region	GO:0003824//catalytic activity;GO:0004553//hydrolase activity, hydrolyzing O-glycosyl compounds;GO:0030248//cellulose binding;GO:0004553//hydrolase activity, hydrolyzing O-glycosyl compounds;GO:0030248//cellulose binding;GO:0004553//hydrolase activity, hydrolyzing O-glycosyl compounds;GO:0004553//hydrolase activity, hydrolyzing O-glycosyl compounds;GO:0030248//cellulose binding;GO:0004553//hydrol…	GO:0005975//carbohydrate metabolic process;GO:0005975//carbohydrate metabolic process;GO:0005975//carbohydrate metabolic process;GO:0005975//carbohydrate metabolic process;GO:0005975//carbohydrate metabolic process;GO:0005975//carbohydrate metabolic process;GO:0005975//carbohydrate metabolic process;GO:0005975//carbohydrate metabolic process;GO:0005975//carbohydrate metabolic process;GO:0005975//…
PDE_09158	27.1652	20.9563	55.9689	53.1097	107.899	62.597	108.67	73.8853	hypothetical protein	K00854|1|0.0|973|pcs:Pc12g05750|xylulokinase [EC:2.7.1.17] (A)	-	GO:0016773//phosphotransferase activity, alcohol group as acceptor;GO:0016773//phosphotransferase activity, alcohol group as acceptor	GO:0005975//carbohydrate metabolic process;GO:0005975//carbohydrate metabolic process
PDE_09226	15.7842	3.8582	249.252	9.78227	6739.32	9.94453	11428.7	3507.49	putative endo-beta-1,4-glucanase	K01179|1|0.0|534|act:ACLA_085250|endoglucanase [EC:3.2.1.4] (A)	GO:0005576//extracellular region;GO:0005576//extracellular region;GO:0005576//extracellular region;GO:0005576//extracellular region	GO:0004553//hydrolase activity, hydrolyzing O-glycosyl compounds;GO:0030248//cellulose binding;GO:0004553//hydrolase activity, hydrolyzing O-glycosyl compounds;GO:0030248//cellulose binding;GO:0004553//hydrolase activity, hydrolyzing O-glycosyl compounds;GO:0004553//hydrolase activity, hydrolyzing O-glycosyl compounds;GO:0030248//cellulose binding;GO:0004553//hydrolase activity, hydrolyzing O-gly…	GO:0005975//carbohydrate metabolic process;GO:0005975//carbohydrate metabolic process;GO:0005975//carbohydrate metabolic process;GO:0005975//carbohydrate metabolic process;GO:0005975//carbohydrate metabolic process
PDE_09278	11.8559	3.15312	200.899	265.603	3627.33	710.954	4928.78	700.823	putative acetyl xylan esterase	K05972|1|0.0|557|nfi:NFIA_099230|acetylxylan esterase [EC:3.1.1.72] (A)	GO:0005576//extracellular region;GO:0005576//extracellular region;GO:0005576//extracellular region;GO:0005576//extracellular region;GO:0005576//extracellular region	GO:0004553//hydrolase activity, hydrolyzing O-glycosyl compounds;GO:0030248//cellulose binding;GO:0004553//hydrolase activity, hydrolyzing O-glycosyl compounds;GO:0030248//cellulose binding;GO:0004553//hydrolase activity, hydrolyzing O-glycosyl compounds;GO:0030248//cellulose binding;GO:0004553//hydrolase activity, hydrolyzing O-glycosyl compounds;GO:0030248//cellulose binding	GO:0005975//carbohydrate metabolic process;GO:0005975//carbohydrate metabolic process;GO:0005975//carbohydrate metabolic process;GO:0005975//carbohydrate metabolic process
PDE_09452	46.8225	3.01755	123.249	67.3003	409.677	123.122	229.903	23.7018	hypothetical protein	-	-	-	-
PDE_09710	16.9946	1.21301	59.3564	21.7812	176.13	32.3428	360.052	342.393	putative beta-xylosidase	K05349|1|0.0|1325|pcs:Pc22g14710|beta-glucosidase [EC:3.2.1.21] (A)	-	-	-
PDE_09715	849.857	270.517	2374.91	1355.35	5221.5	1622.02	3580.96	509.159	hypothetical protein	-	-	-	-
PDE_09832	3199.92	839.464	12292.9	7305.12	27678.8	8269.59	22342.1	2117.16	hypothetical protein	-	-	-	-
PDE_09901	41.1466	5.30309	99.4166	64.1231	245.089	51.9355	368.933	403.184	putative alpha-mannosyltransferase	K00754|1|4e-174|507|afm:AFUA_6G14480|[EC:2.4.1.-] (A)	-	-	-
PDE_09910	58.4495	39.7694	154.312	92.1298	381.083	50.1162	222.671	42.2653	hypothetical protein	K01003|5|3e-98|292|afm:AFUA_5G07230|carboxyvinyl-carboxyphosphonate phosphorylmutase [EC:2.7.8.23] (A)	-	-	-
PDE_09911	18.8922	2.37275	74.6488	42.4998	142.437	24.2637	75.5648	23.3369	hypothetical protein	K00480|2|1e-70|233|spaa:SPAPADRAFT_64670|salicylate hydroxylase [EC:1.14.13.1] (A)	-	-	-
PDE_09969	22.9873	5.66345	469.254	29.9282	2810.64	21.599	3626.43	3402.73	endo-beta-1,4-glucanase Cel5C	K01179|1|0.0|847|pcs:Pc21g14410|endoglucanase [EC:3.2.1.4] (A)	-	-	-
PDE_10002	17.7662	2.98445	36.487	21.5206	83.2802	21.2584	64.8026	7.98332	hypothetical protein	-	-	-	-

## Sheet: Group_2 27 genes
GeneID	Means (Wild-type on No Carbon)	Means (Wild-type on Glucose)	Means (Wild-type on Cellulose)	Means (ΔclrB on Cellulose)	Means (ΔcreA on Cellulose)	Means (ΔcreA-ΔclrB on Cellulose)	Means (ΔcreA-gpdA(p)::clrB on Cellulose)	Means (ΔamyR on Cellulose)	Description	KEGG Orthology	GO Component	GO Function	GO Process
PDE_01370	3.5321	1.85877	17.8211	50.1228	19.7732	5.45964	3.18709	4.48428	hypothetical protein	K06001|1|0.0|635|aor:AOR_1_1380024|tryptophan synthase beta chain [EC:4.2.1.20] (A)	-	GO:0004834//tryptophan synthase activity;GO:0004834//tryptophan synthase activity	GO:0000162//tryptophan biosynthetic process;GO:0006568//tryptophan metabolic process
PDE_01540	89.4923	20.501	352.754	340.19	287.483	241.285	190.253	413.748	hypothetical protein	K01785|1|0.0|561|pcs:Pc20g08410|aldose 1-epimerase [EC:5.1.3.3] (A)	-	GO:0016853//isomerase activity	GO:0005975//carbohydrate metabolic process
PDE_01716	4.3412	0.553429	19.082	20.0366	21.6605	14.0548	3.4027	4.10373	hypothetical protein	K01895|1|0.0|775|pfj:MYCFIDRAFT_55238|acetyl-CoA synthetase [EC:6.2.1.1] (A)	-	GO:0003824//catalytic activity;GO:0016747//transferase activity, transferring acyl groups other than amino-acyl groups;GO:0003987//acetate-CoA ligase activity;GO:0016208//AMP binding	GO:0008152//metabolic process;GO:0019427//acetyl-CoA biosynthetic process from acetate
PDE_01717	20.9346	2.7132	61.9165	57.9996	56.3185	52.6015	17.973	13.5235	hypothetical protein	-	-	GO:0045482//trichodiene synthase activity	GO:0016106//sesquiterpenoid biosynthetic process
PDE_02215	85.192	11.8279	313.281	1098.87	194.776	110.57	34.0161	126.204	hypothetical protein	K14333|1|0.0|648|pcs:Pc20g01500|2,3-dihydroxybenzoate decarboxylase [EC:4.1.1.46] (A)	-	-	-
PDE_02264	5.98734	0.572022	19.4039	30.0458	14.7346	5.31063	14.2938	12.5235	hypothetical protein	-	-	-	-
PDE_02736	107.205	2.99615	253.538	309.488	257.484	195.763	53.7181	361.816	beta-glucosidase BGL1	K05349|1|0.0|1430|pcs:Pc18g01940|beta-glucosidase [EC:3.2.1.21] (A)	-	GO:0004553//hydrolase activity, hydrolyzing O-glycosyl compounds;GO:0004553//hydrolase activity, hydrolyzing O-glycosyl compounds;GO:0004553//hydrolase activity, hydrolyzing O-glycosyl compounds;GO:0004553//hydrolase activity, hydrolyzing O-glycosyl compounds;GO:0004553//hydrolase activity, hydrolyzing O-glycosyl compounds;GO:0004553//hydrolase activity, hydrolyzing O-glycosyl compounds;GO:000455…	GO:0005975//carbohydrate metabolic process;GO:0005975//carbohydrate metabolic process;GO:0005975//carbohydrate metabolic process;GO:0005975//carbohydrate metabolic process;GO:0005975//carbohydrate metabolic process;GO:0005975//carbohydrate metabolic process;GO:0005975//carbohydrate metabolic process;GO:0005975//carbohydrate metabolic process;GO:0005975//carbohydrate metabolic process;GO:0005975//…
PDE_03020	16.336	2.98184	44.3786	58.8464	19.3174	32.1593	7.95282	51.0384	hypothetical protein	-	-	GO:0046872//metal ion binding;GO:0046872//metal ion binding	-
PDE_03776	32.6386	5.03747	93.4891	184.324	59.0367	77.3819	11.1824	44.1887	hypothetical protein	-	-	GO:0005509//calcium ion binding	-
PDE_03988	20.6644	6.73601	47.6776	71.4374	25.1563	43.7796	13.2163	79.2222	hypothetical protein	-	-	-	-
PDE_04228	38.9696	4.59599	244.653	2866.92	51.4425	18.8601	4.04759	1189.19	hypothetical protein	K10438|1|0.0|885|pcs:Pc16g01770|3-hydroxyphenylacetate 6-hydroxylase [EC:1.14.13.63] (A)	-	GO:0005506//iron ion binding;GO:0009055//electron carrier activity;GO:0016705//oxidoreductase activity, acting on paired donors, with incorporation or reduction of molecular oxygen;GO:0020037//heme binding;GO:0005506//iron ion binding;GO:0016705//oxidoreductase activity, acting on paired donors, with incorporation or reduction of molecular oxygen;GO:0020037//heme binding;GO:0005506//iron ion bind…	GO:0055114//oxidation-reduction process;GO:0055114//oxidation-reduction process;GO:0055114//oxidation-reduction process;GO:0055114//oxidation-reduction process;GO:0055114//oxidation-reduction process;GO:0055114//oxidation-reduction process;GO:0055114//oxidation-reduction process;GO:0055114//oxidation-reduction process;GO:0055114//oxidation-reduction process;GO:0055114//oxidation-reduction process…
PDE_05239	36.7965	8.93608	109.984	316.646	94.9662	33.2146	12.8394	45.0965	hypothetical protein	K03381|1|0.0|506|afm:AFUA_2G02910|catechol 1,2-dioxygenase [EC:1.13.11.1] (A)	-	GO:0003824//catalytic activity;GO:0008199//ferric iron binding;GO:0005506//iron ion binding;GO:0018576//catechol 1,2-dioxygenase activity	GO:0006725//cellular aromatic compound metabolic process;GO:0055114//oxidation-reduction process;GO:0009712//catechol-containing compound metabolic process;GO:0055114//oxidation-reduction process
PDE_05342	30.4727	3.57621	273.389	416.83	473.655	273.518	211.277	781.706	putative carbohydrate acetylesterase	-	-	GO:0016788//hydrolase activity, acting on ester bonds	GO:0006629//lipid metabolic process
PDE_05476	191.741	11.6319	500.036	439.202	263.207	181.379	124.781	725.125	hypothetical protein	K15631|1|0.0|1292|pcs:Pc18g03430|molybdenum cofactor sulfurtransferase [EC:2.8.1.9] (A)	-	GO:0003824//catalytic activity;GO:0030151//molybdenum ion binding;GO:0030170//pyridoxal phosphate binding;GO:0003824//catalytic activity;GO:0030151//molybdenum ion binding;GO:0030170//pyridoxal phosphate binding	GO:0008152//metabolic process
PDE_05713	16.4099	1.15269	397.783	410.099	244.813	153.848	114.54	542.833	hypothetical protein	-	-	-	-
PDE_05826	87.6145	19.56	211.804	202.802	221.023	132.219	193.067	171.431	hypothetical protein	K05351|1|0.0|635|pcs:Pc21g11540|D-xylulose reductase [EC:1.1.1.9] (A)	-	GO:0016491//oxidoreductase activity;GO:0008270//zinc ion binding;GO:0016491//oxidoreductase activity;GO:0008270//zinc ion binding;GO:0016491//oxidoreductase activity;GO:0016491//oxidoreductase activity;GO:0016747//transferase activity, transferring acyl groups other than amino-acyl groups	GO:0055114//oxidation-reduction process;GO:0055114//oxidation-reduction process;GO:0055114//oxidation-reduction process
PDE_06305	35.8054	0.126371	108.819	492.641	18.7502	11.1765	1.79966	340.844	hypothetical protein	-	-	-	-
PDE_07173	4.82811	0.164352	24.64	38.1227	18.7253	10.5312	8.67457	37.8306	hypothetical protein	-	-	-	-
PDE_07334	21.6929	2.43173	111.362	184.685	95.2114	49.5442	49.5369	223.172	putative beta-xylosidase/alpha-L-arabinofuranosidase	-	-	-	-
PDE_07379	22.0089	18.163	44.9951	66.5936	36.7749	16.4185	24.8701	59.3103	hypothetical protein	-	-	-	-
PDE_07956	16.7098	0.716188	56.2685	232.517	16.79	3.04786	0.645236	11.1266	hypothetical protein	K00480|1|0.0|752|pcs:Pc06g00170|salicylate hydroxylase [EC:1.14.13.1] (A)	-	GO:0016491//oxidoreductase activity;GO:0016491//oxidoreductase activity;GO:0016491//oxidoreductase activity;GO:0016491//oxidoreductase activity;GO:0016491//oxidoreductase activity	GO:0008152//metabolic process;GO:0008152//metabolic process;GO:0008152//metabolic process;GO:0008152//metabolic process;GO:0008152//metabolic process
PDE_08037	8.24305	0.45199	160.054	186.642	84.955	157.821	82.3568	211.135	putative beta-xylosidase	K15920|2|0.0|1199|afv:AFLA_039570|beta-D-xylosidase 4 [EC:3.2.1.37] (A)	-	GO:0004553//hydrolase activity, hydrolyzing O-glycosyl compounds;GO:0004553//hydrolase activity, hydrolyzing O-glycosyl compounds	GO:0005975//carbohydrate metabolic process;GO:0005975//carbohydrate metabolic process
PDE_08038	3.03728	1.49424	519.945	732.344	523.042	591.57	505.625	783.754	putative exo-alpha-L-1,5-arabinanase	-	-	-	-
PDE_08906	149.039	49.6484	335.593	1992.38	57.853	40.3581	9.1088	1032.93	hypothetical protein	K00451|1|0.0|870|afm:AFUA_2G04220|homogentisate 1,2-dioxygenase [EC:1.13.11.5] (A)	-	GO:0004411//homogentisate 1,2-dioxygenase activity;GO:0004411//homogentisate 1,2-dioxygenase activity	GO:0006559//L-phenylalanine catabolic process;GO:0006570//tyrosine metabolic process;GO:0055114//oxidation-reduction process;GO:0006559//L-phenylalanine catabolic process;GO:0006570//tyrosine metabolic process;GO:0055114//oxidation-reduction process
PDE_08907	189.608	74.5054	546.615	4082.66	119.598	57.3022	37.2007	1664.07	hypothetical protein	K01555|1|0.0|780|pcs:Pc12g09030|fumarylacetoacetase [EC:3.7.1.2] (A)	-	GO:0004334//fumarylacetoacetase activity;GO:0003824//catalytic activity;GO:0004334//fumarylacetoacetase activity	GO:0009072//aromatic amino acid family metabolic process;GO:0008152//metabolic process;GO:0009072//aromatic amino acid family metabolic process
PDE_09267	48.2375	14.2667	676.772	762.745	566.38	433.642	307.568	852.082	putative endo-beta-1,4-glucanase	K01238|2|0.0|819|afm:AFUA_7G05610|[EC:3.2.1.-] (A)	-	GO:0004553//hydrolase activity, hydrolyzing O-glycosyl compounds	GO:0005975//carbohydrate metabolic process
PDE_09315	9.89681	1.22179	27.0053	91.5064	12.2395	15.4215	1.91622	31.573	hypothetical protein	-	-	-	-

## Sheet: Group_3 23 genes
GeneID	Means (Wild-type on No Carbon)	Means (Wild-type on Glucose)	Means (Wild-type on Cellulose)	Means (ΔclrB on Cellulose)	Means (ΔcreA on Cellulose)	Means (ΔcreA-ΔclrB on Cellulose)	Means (ΔcreA-gpdA(p)::clrB on Cellulose)	Means (ΔamyR on Cellulose)	Description	KEGG Orthology	GO Component	GO Function	GO Process
PDE_00021	1346.89	662.024	3297.4	2460.9	4854.75	1592.5	1915.04	1024.37	hypothetical protein	-	GO:0009277//fungal-type cell wall;GO:0009277//fungal-type cell wall	GO:0005199//structural constituent of cell wall;GO:0005199//structural constituent of cell wall	-
PDE_00398	22.6708	5.0273	68.2104	59.1141	53.9323	23.9435	36.3579	65.359	hypothetical protein	K00008|1|0.0|712|pcs:Pc21g23190|L-iditol 2-dehydrogenase [EC:1.1.1.14] (A)	-	GO:0008270//zinc ion binding;GO:0016491//oxidoreductase activity;GO:0016491//oxidoreductase activity;GO:0008270//zinc ion binding;GO:0016491//oxidoreductase activity	GO:0055114//oxidation-reduction process;GO:0055114//oxidation-reduction process;GO:0055114//oxidation-reduction process
PDE_00400	388.065	30.5484	798.024	287.445	690.317	314.561	264.73	246.017	putative alpha-glucosidase	K01187|1|0.0|1297|afm:AFUA_1G16250|alpha-glucosidase [EC:3.2.1.20] (A)	-	GO:0004553//hydrolase activity, hydrolyzing O-glycosyl compounds;GO:0004553//hydrolase activity, hydrolyzing O-glycosyl compounds	GO:0005975//carbohydrate metabolic process;GO:0005975//carbohydrate metabolic process
PDE_00553	102.465	52.8486	221.132	110.674	181.226	29.8635	157.644	259.605	hypothetical protein	-	-	-	-
PDE_02118	45.6673	11.4938	97.5978	83.3219	115.822	39.4237	72.7522	56.828	hypothetical protein	K00480|2|1e-69|231|spaa:SPAPADRAFT_64670|salicylate hydroxylase [EC:1.14.13.1] (A)	-	-	-
PDE_02123	190.613	68.5695	421.57	400.06	401.286	242.85	305.026	267.904	hypothetical protein	-	-	-	-
PDE_02125	230.133	28.8788	984.856	1216.22	1344	737.622	792.604	666.922	hypothetical protein	-	-	-	-
PDE_02929	263.709	70.37	1342.21	937.63	1191.48	579.534	1333.72	1589.16	hypothetical protein	K17743|1|0.0|539|pcs:Pc16g09600|D-xylose reductase [EC:1.1.1.307] (A)	-	GO:0016491//oxidoreductase activity;GO:0016491//oxidoreductase activity;GO:0016491//oxidoreductase activity;GO:0016491//oxidoreductase activity;GO:0016491//oxidoreductase activity;GO:0016491//oxidoreductase activity;GO:0016491//oxidoreductase activity;GO:0016491//oxidoreductase activity	GO:0055114//oxidation-reduction process;GO:0055114//oxidation-reduction process;GO:0055114//oxidation-reduction process;GO:0055114//oxidation-reduction process;GO:0055114//oxidation-reduction process;GO:0055114//oxidation-reduction process;GO:0055114//oxidation-reduction process;GO:0055114//oxidation-reduction process
PDE_03360	26.8075	7.31646	71.7321	45.8096	49.3069	17.7563	65.8662	44.0301	hypothetical protein	K05920|3|0.0|820|afm:AFUA_6G02170|[EC:1.16.1.-] (A)	-	GO:0016491//oxidoreductase activity;GO:0016491//oxidoreductase activity;GO:0016491//oxidoreductase activity	GO:0055114//oxidation-reduction process;GO:0055114//oxidation-reduction process;GO:0055114//oxidation-reduction process
PDE_03571	15.2522	1.12331	1647.45	1381.09	1236.16	1008.86	1109.75	1455.46	hypothetical protein	K08141|4|3e-152|451|pgu:PGUG_04874|MFS transporter, SP family, general alpha glucoside:H+ symporter (A)	GO:0016021//integral component of membrane;GO:0016020//membrane;GO:0016020//membrane	GO:0022857//transmembrane transporter activity;GO:0005215//transporter activity;GO:0022891//substrate-specific transmembrane transporter activity	GO:0055085//transmembrane transport;GO:0006810//transport;GO:0055085//transmembrane transport;GO:0055085//transmembrane transport
PDE_03572	4.74283	0.993046	102.071	76.0792	64.7132	28.7122	51.5732	114.47	putative alpha-glucuronidase	K01235|1|0.0|1024|afm:AFUA_5G14380|alpha-glucuronidase [EC:3.2.1.139] (A)	GO:0005576//extracellular region;GO:0005576//extracellular region	GO:0046559;GO:0046559;GO:0046559	GO:0045493//xylan catabolic process;GO:0045493//xylan catabolic process;GO:0045493//xylan catabolic process
PDE_03573	5.27205	0.432695	412.144	382.631	368.092	318.102	277.405	455.425	putative endo-beta-1,4-xylanase	-	-	GO:0004348//glucosylceramidase activity;GO:0004348//glucosylceramidase activity	GO:0006665//sphingolipid metabolic process;GO:0006665//sphingolipid metabolic process
PDE_05092	19.6278	3.36768	122.187	68.4616	75.6789	12.3415	22.8223	12.5423	hypothetical protein	-	-	-	-
PDE_06306	44.8807	4.85898	704.458	606.498	811.111	314.41	556.988	740.835	putative beta-xylosidase	-	-	-	-
PDE_06605	1670.02	1846.26	4143.42	3107.85	3325.66	1407.06	2089.43	2029.86	hypothetical protein	-	-	-	-
PDE_06607	812.528	828.123	2734.36	1421.86	1615.03	739.323	1139.87	1041.97	hypothetical protein	-	-	-	-
PDE_07080	13.3516	4.28468	37.807	25.7611	43.3084	13.7245	26.5122	25.5141	putative alpha-L-arabinofuranosidase	K01209|1|0.0|913|pcs:Pc16g05680|alpha-N-arabinofuranosidase [EC:3.2.1.55] (A)	-	GO:0046556//alpha-L-arabinofuranosidase activity;GO:0046556//alpha-L-arabinofuranosidase activity	GO:0046373//L-arabinose metabolic process;GO:0046373//L-arabinose metabolic process
PDE_07136	60.2528	22.6428	126.886	105.82	89.7381	50.7307	76.4098	140.677	hypothetical protein	-	-	-	-
PDE_07672	39.0056	23.9086	183.147	167.51	160.843	89.5672	164.137	265.217	hypothetical protein	-	-	GO:0004177//aminopeptidase activity	-
PDE_07838	21.1969	1.85316	52.8625	58.2597	66.2605	21.0155	31.8357	36.6679	hypothetical protein	-	-	-	-
PDE_08035	100.397	3.28089	1842.8	1232.84	693.139	975.289	919.861	1303.42	hypothetical protein	-	GO:0016020//membrane;GO:0016021//integral component of membrane	GO:0005215//transporter activity;GO:0022857//transmembrane transporter activity	GO:0006810//transport;GO:0055085//transmembrane transport;GO:0055085//transmembrane transport
PDE_08036	46.518	0.945284	330.68	284.926	222.877	199.451	200.775	413.071	putative beta-xylosidase/alpha-L-arabinofuranosidase	K01238|5|0.0|634|afm:AFUA_6G14550|[EC:3.2.1.-] (A)	-	GO:0004553//hydrolase activity, hydrolyzing O-glycosyl compounds	GO:0005975//carbohydrate metabolic process
PDE_10000	24.2261	1.44804	59.8368	32.9429	95.4147	30.1671	41.3786	12.6797	hypothetical protein	K18387|2|4e-44|152|afv:AFLA_045510|paspaline synthase (A)	-	-	-

## Sheet: Group_4 13 genes
GeneID	Means (Wild-type on No Carbon)	Means (Wild-type on Glucose)	Means (Wild-type on Cellulose)	Means (ΔclrB on Cellulose)	Means (ΔcreA on Cellulose)	Means (ΔcreA-ΔclrB on Cellulose)	Means (ΔcreA-gpdA(p)::clrB on Cellulose)	Means (ΔamyR on Cellulose)	Description	KEGG Orthology	GO Component	GO Function	GO Process
PDE_00049	17.0591	9.37706	166.934	253.446	215.055	282.875	244.616	131.847	putative beta-xylosidase	K15920|1|0.0|1238|afm:AFUA_1G16920|beta-D-xylosidase 4 [EC:3.2.1.37] (A)	-	GO:0004553//hydrolase activity, hydrolyzing O-glycosyl compounds;GO:0004553//hydrolase activity, hydrolyzing O-glycosyl compounds	GO:0005975//carbohydrate metabolic process;GO:0005975//carbohydrate metabolic process
PDE_00144	34.8456	27.1997	113.865	187.406	98.3178	205.723	139.826	182.182	hypothetical protein	-	-	-	-
PDE_00592	7.3734	13.5042	27.9519	23.4527	11.9073	46.3204	2.72006	10.8951	hypothetical protein	-	GO:0016021//integral component of membrane	-	GO:0055085//transmembrane transport
PDE_00594	36.9784	5.55181	87.3378	163.849	43.8745	227.453	47.5367	90.555	hypothetical protein	-	GO:0016020//membrane;GO:0016021//integral component of membrane	GO:0005215//transporter activity	GO:0006810//transport;GO:0055085//transmembrane transport;GO:0055085//transmembrane transport
PDE_02854	766.562	294.614	2084.22	4196.74	1878.46	7349.51	2483.77	4716.94	hypothetical protein	-	-	-	-
PDE_02855	37.4625	18.225	76.6026	162.968	50.1969	142.664	55.3251	71.2834	hypothetical protein	-	-	-	-
PDE_03279	30.2149	4.86551	97.2195	67.0236	360.874	4145.42	779.35	128.942	hypothetical protein	-	-	-	-
PDE_03934	22.0426	15.1501	93.4516	282.4	200.266	465	139.388	229.665	hypothetical protein	-	-	-	-
PDE_05892	64.1841	14.3895	274.984	581.667	178.838	799.837	118.893	312.934	hypothetical protein	-	-	-	-
PDE_06415	26.6003	12.1807	86.3802	169.271	83.127	425.933	42.8763	92.2534	hypothetical protein	-	-	-	-
PDE_06972	39.102	45.1287	101.871	87.7534	84.4452	121.831	106.387	114.185	hypothetical protein	-	-	GO:0016705//oxidoreductase activity, acting on paired donors, with incorporation or reduction of molecular oxygen;GO:0004497//monooxygenase activity;GO:0005506//iron ion binding;GO:0016705//oxidoreductase activity, acting on paired donors, with incorporation or reduction of molecular oxygen;GO:0020037//heme binding;GO:0004497//monooxygenase activity;GO:0005506//iron ion binding;GO:0016705//oxidor…	GO:0055114//oxidation-reduction process;GO:0055114//oxidation-reduction process;GO:0055114//oxidation-reduction process;GO:0055114//oxidation-reduction process;GO:0055114//oxidation-reduction process;GO:0055114//oxidation-reduction process;GO:0055114//oxidation-reduction process;GO:0055114//oxidation-reduction process;GO:0055114//oxidation-reduction process;GO:0055114//oxidation-reduction process
PDE_09767	5.28346	12.4629	178.236	252.185	163.559	365.842	133.67	128.939	hypothetical protein	-	-	-	-
PDE_09797	6.96124	5.72035	42.7474	267.723	17.6686	234.922	17.4471	118.492	hypothetical protein	-	-	-	-
