# Supplementary material for: Synergistic and Dose-Controlled Regulation of Cellulase Gene Expression in Penicillium oxalicum
Source: PLoS Genet. 2015 Sep 11;11(9):e1005509. doi: 10.1371/journal.pgen.1005509 (PMC4567317; doi:10.1371/journal.pgen.1005509)
Supplement: S6 Table — (XLSX) [file pgen.1005509.s017.xlsx]

## Sheet: Wild-type 86 proteins
Table Identification and quantification of predicted secretory proteins in the supernatant of wild-type strain in Avicel for 4 days													RNA-seq data (RPKM)
Gene ID	Score	Coverage	# Proteins	# Unique Peptides	# Peptides	# PSMs	# AAs	MW [kDa]	calc. pI	Description	Gene ID	Description	Means (Wild-type on No Carbon)	Means (Wild-type on Glucose)	Means (Wild-type on Cellulose)	Means (ΔclrB on Cellulose)	Means (ΔcreA on Cellulose)	Means (ΔcreA-ΔclrB on Cellulose)	Means (ΔcreA-gpdA(p)::clrB on Cellulose)	Means (ΔamyR on Cellulose)	KEGG Orthology	GO Component	GO Function	GO Process
PDE_01261	8.35	4.79	1	1	1	5	355	36.2	5.9	10 Cellulase	PDE_01261	putative cellulose monooxygenase	29.0874	1.05183	167.771	28.0917	3399.27	69.586	3190.98	623.921	K01179|4|1e-151|434|afm:AFUA_3G03870|endoglucanase [EC:3.2.1.4] (A)	GO:0005576//extracellular region;GO:0005576//extracellular region;GO:0005576//extracellular region;GO:0005576//extracellular region	GO:0004553//hydrolase activity, hydrolyzing O-glycosyl compounds;GO:0030248//cellulose binding;GO:0004553//hydrolase activity, hydrolyzing O-glycosyl compounds;GO:0030248//cellulose binding;GO:0004553//hydrolase activity, hydrolyzing O-glycosyl compounds;GO:0030248//cellulose binding;GO:0004553//hydrolase activity, hydrolyzing O-glycosyl compounds;GO:0030248//cellulose binding	GO:0005975//carbohydrate metabolic process;GO:0005975//carbohydrate metabolic process;GO:0005975//carbohydrate metabolic process;GO:0005975//carbohydrate metabolic process
PDE_03711	27.23	14.92	1	1	3	13	476	50.6	7.58		PDE_03711	putative endo-beta-1,4-glucanase	87.6911	195.727	107.084	92.079	75.4357	103.97	136.33	85.6145	K01179|1|0.0|588|pcs:Pc22g19230|endoglucanase [EC:3.2.1.4] (A)	GO:0005576//extracellular region;GO:0005576//extracellular region;GO:0005576//extracellular region;GO:0005576//extracellular region	GO:0004553//hydrolase activity, hydrolyzing O-glycosyl compounds;GO:0030248//cellulose binding;GO:0004553//hydrolase activity, hydrolyzing O-glycosyl compounds;GO:0030248//cellulose binding;GO:0004553//hydrolase activity, hydrolyzing O-glycosyl compounds;GO:0004553//hydrolase activity, hydrolyzing O-glycosyl compounds;GO:0030248//cellulose binding;GO:0004553//hydrolase activity, hydrolyzing O-gly…	GO:0005975//carbohydrate metabolic process;GO:0005975//carbohydrate metabolic process;GO:0005975//carbohydrate metabolic process;GO:0005975//carbohydrate metabolic process;GO:0005975//carbohydrate metabolic process
PDE_05445	112.41	14.57	1	4	5	43	453	48.1	4.91		PDE_05445	putative cellobiohydrolase	1.58219	4.43956	2.62244	0.64853	75.522	0.52885	212.865	4.67618	-	-	GO:0004553//hydrolase activity, hydrolyzing O-glycosyl compounds;GO:0004553//hydrolase activity, hydrolyzing O-glycosyl compounds;GO:0004553//hydrolase activity, hydrolyzing O-glycosyl compounds;GO:0004553//hydrolase activity, hydrolyzing O-glycosyl compounds;GO:0004553//hydrolase activity, hydrolyzing O-glycosyl compounds;GO:0004553//hydrolase activity, hydrolyzing O-glycosyl compounds;GO:000455…	GO:0005975//carbohydrate metabolic process;GO:0005975//carbohydrate metabolic process;GO:0005975//carbohydrate metabolic process;GO:0005975//carbohydrate metabolic process;GO:0005975//carbohydrate metabolic process;GO:0005975//carbohydrate metabolic process;GO:0005975//carbohydrate metabolic process;GO:0005975//carbohydrate metabolic process;GO:0005975//carbohydrate metabolic process;GO:0005975//…
PDE_06439	5.02	8.86	1	2	2	2	237	25.5	6.52		PDE_06439	putative endo-beta-1,4-glucanase	6.99098	6.43035	8.00839	3.79464	251.354	4.0937	1549.69	9.72331	K18576|1|2e-109|318|act:ACLA_007820|xyloglucan-specific endo-beta-1,4-glucanase [EC:3.2.1.151] (A)	-	-	-
PDE_07124	244.96	55.39	1	10	13	113	464	48.5	5.67		PDE_07124	cellobiohydrolase Cel6A	13.3682	9.9835	290.641	12.3933	23415.9	13.308	32888.2	4781.31	K01238|1|0.0|705|afm:AFUA_3G01910|[EC:3.2.1.-] (A)	GO:0005576//extracellular region;GO:0005576//extracellular region;GO:0005576//extracellular region;GO:0005576//extracellular region;GO:0005576//extracellular region;GO:0005576//extracellular region	GO:0004553//hydrolase activity, hydrolyzing O-glycosyl compounds;GO:0030248//cellulose binding;GO:0004553//hydrolase activity, hydrolyzing O-glycosyl compounds;GO:0030248//cellulose binding;GO:0004553//hydrolase activity, hydrolyzing O-glycosyl compounds;GO:0030248//cellulose binding;GO:0004553//hydrolase activity, hydrolyzing O-glycosyl compounds;GO:0004553//hydrolase activity, hydrolyzing O-gly…	GO:0005975//carbohydrate metabolic process;GO:0005975//carbohydrate metabolic process;GO:0005975//carbohydrate metabolic process;GO:0030245//cellulose catabolic process;GO:0005975//carbohydrate metabolic process;GO:0005975//carbohydrate metabolic process;GO:0005975//carbohydrate metabolic process;GO:0030245//cellulose catabolic process;GO:0005975//carbohydrate metabolic process;GO:0030245//cellul…
PDE_07928	52.59	9.77	1	3	3	35	266	26.9	4.84		PDE_07928	endo-beta-1,4-glucanase Cel45A	16.8767	4.3415	705.177	30.7255	4676.07	45.9239	4497.68	2936.17	K01179|1|2e-115|335|tre:TRIREDRAFT_49976|endoglucanase [EC:3.2.1.4] (A)	GO:0005576//extracellular region;GO:0005576//extracellular region;GO:0005576//extracellular region;GO:0005576//extracellular region;GO:0005576//extracellular region;GO:0005576//extracellular region	GO:0004553//hydrolase activity, hydrolyzing O-glycosyl compounds;GO:0030248//cellulose binding;GO:0008810//cellulase activity;GO:0004553//hydrolase activity, hydrolyzing O-glycosyl compounds;GO:0030248//cellulose binding;GO:0004553//hydrolase activity, hydrolyzing O-glycosyl compounds;GO:0030248//cellulose binding;GO:0004553//hydrolase activity, hydrolyzing O-glycosyl compounds;GO:0030248//cellul…	GO:0005975//carbohydrate metabolic process;GO:0005975//carbohydrate metabolic process;GO:0005975//carbohydrate metabolic process;GO:0005975//carbohydrate metabolic process;GO:0005975//carbohydrate metabolic process;GO:0005975//carbohydrate metabolic process;GO:0005975//carbohydrate metabolic process;GO:0005975//carbohydrate metabolic process
PDE_07929	139.94	26.37	1	7	8	54	474	49.3	5.26		PDE_07929	endo-beta-1,4-glucanase Cel7B	16.7688	6.07481	718.277	40.0349	7070.4	85.4336	9443.06	3824.15	K01179|1|0.0|711|nfi:NFIA_047960|endoglucanase [EC:3.2.1.4] (A)	GO:0005576//extracellular region;GO:0005576//extracellular region;GO:0005576//extracellular region;GO:0005576//extracellular region	GO:0004553//hydrolase activity, hydrolyzing O-glycosyl compounds;GO:0030248//cellulose binding;GO:0004553//hydrolase activity, hydrolyzing O-glycosyl compounds;GO:0004553//hydrolase activity, hydrolyzing O-glycosyl compounds;GO:0004553//hydrolase activity, hydrolyzing O-glycosyl compounds;GO:0004553//hydrolase activity, hydrolyzing O-glycosyl compounds;GO:0004553//hydrolase activity, hydrolyzing …	GO:0005975//carbohydrate metabolic process;GO:0005975//carbohydrate metabolic process;GO:0005975//carbohydrate metabolic process;GO:0005975//carbohydrate metabolic process;GO:0005975//carbohydrate metabolic process;GO:0005975//carbohydrate metabolic process;GO:0005975//carbohydrate metabolic process;GO:0005975//carbohydrate metabolic process;GO:0005975//carbohydrate metabolic process;GO:0005975//…
PDE_07945	1837.51	45.05	1	19	22	543	546	56.9	5.12		PDE_07945	cellobiohydrolase CBHI/Cel7A-2	42.8597	8.61052	1002.3	218.914	20100.1	184.485	26125.9	8950.58	K01238|1|0.0|771|afm:AFUA_6G11610|[EC:3.2.1.-] (A)	GO:0005576//extracellular region;GO:0005576//extracellular region;GO:0005576//extracellular region;GO:0005576//extracellular region	GO:0004553//hydrolase activity, hydrolyzing O-glycosyl compounds;GO:0030248//cellulose binding;GO:0004553//hydrolase activity, hydrolyzing O-glycosyl compounds;GO:0004553//hydrolase activity, hydrolyzing O-glycosyl compounds;GO:0004553//hydrolase activity, hydrolyzing O-glycosyl compounds;GO:0004553//hydrolase activity, hydrolyzing O-glycosyl compounds;GO:0004553//hydrolase activity, hydrolyzing …	GO:0005975//carbohydrate metabolic process;GO:0005975//carbohydrate metabolic process;GO:0005975//carbohydrate metabolic process;GO:0005975//carbohydrate metabolic process;GO:0005975//carbohydrate metabolic process;GO:0005975//carbohydrate metabolic process;GO:0005975//carbohydrate metabolic process;GO:0005975//carbohydrate metabolic process;GO:0005975//carbohydrate metabolic process;GO:0005975//…
PDE_09226	200.72	43.1	1	13	13	87	413	44	5.21		PDE_09226	putative endo-beta-1,4-glucanase	15.7842	3.8582	249.252	9.78227	6739.32	9.94453	11428.7	3507.49	K01179|1|0.0|534|act:ACLA_085250|endoglucanase [EC:3.2.1.4] (A)	GO:0005576//extracellular region;GO:0005576//extracellular region;GO:0005576//extracellular region;GO:0005576//extracellular region	GO:0004553//hydrolase activity, hydrolyzing O-glycosyl compounds;GO:0030248//cellulose binding;GO:0004553//hydrolase activity, hydrolyzing O-glycosyl compounds;GO:0030248//cellulose binding;GO:0004553//hydrolase activity, hydrolyzing O-glycosyl compounds;GO:0004553//hydrolase activity, hydrolyzing O-glycosyl compounds;GO:0030248//cellulose binding;GO:0004553//hydrolase activity, hydrolyzing O-gly…	GO:0005975//carbohydrate metabolic process;GO:0005975//carbohydrate metabolic process;GO:0005975//carbohydrate metabolic process;GO:0005975//carbohydrate metabolic process;GO:0005975//carbohydrate metabolic process
PDE_09969	38.38	20.42	1	7	8	21	612	65	5.82		PDE_09969	endo-beta-1,4-glucanase Cel5C	22.9873	5.66345	469.254	29.9282	2810.64	21.599	3626.43	3402.73	K01179|1|0.0|847|pcs:Pc21g14410|endoglucanase [EC:3.2.1.4] (A)	-	-	-
PDE_02736	17.1	14.87	1	3	7	11	861	93.5	5.2	Bgl1	PDE_02736	beta-glucosidase BGL1	107.205	2.99615	253.538	309.488	257.484	195.763	53.7181	361.816	K05349|1|0.0|1430|pcs:Pc18g01940|beta-glucosidase [EC:3.2.1.21] (A)	-	GO:0004553//hydrolase activity, hydrolyzing O-glycosyl compounds;GO:0004553//hydrolase activity, hydrolyzing O-glycosyl compounds;GO:0004553//hydrolase activity, hydrolyzing O-glycosyl compounds;GO:0004553//hydrolase activity, hydrolyzing O-glycosyl compounds;GO:0004553//hydrolase activity, hydrolyzing O-glycosyl compounds;GO:0004553//hydrolase activity, hydrolyzing O-glycosyl compounds;GO:000455…	GO:0005975//carbohydrate metabolic process;GO:0005975//carbohydrate metabolic process;GO:0005975//carbohydrate metabolic process;GO:0005975//carbohydrate metabolic process;GO:0005975//carbohydrate metabolic process;GO:0005975//carbohydrate metabolic process;GO:0005975//carbohydrate metabolic process;GO:0005975//carbohydrate metabolic process;GO:0005975//carbohydrate metabolic process;GO:0005975//…
PDE_00752	64.68	56.91	1	9	13	29	362	39.8	6.13	10 Hemicellulase	PDE_00752	putative endo-beta-1,4-xylanase	4.84735	0.232699	184.615	104.489	294.333	212.161	203.202	104.557	K01181|3|2e-101|307|ssl:SS1G_12191|endo-1,4-beta-xylanase [EC:3.2.1.8] (A)	-	GO:0004553//hydrolase activity, hydrolyzing O-glycosyl compounds;GO:0004553//hydrolase activity, hydrolyzing O-glycosyl compounds;GO:0004553//hydrolase activity, hydrolyzing O-glycosyl compounds;GO:0004553//hydrolase activity, hydrolyzing O-glycosyl compounds;GO:0004553//hydrolase activity, hydrolyzing O-glycosyl compounds;GO:0004553//hydrolase activity, hydrolyzing O-glycosyl compounds	GO:0005975//carbohydrate metabolic process;GO:0005975//carbohydrate metabolic process;GO:0005975//carbohydrate metabolic process;GO:0005975//carbohydrate metabolic process;GO:0005975//carbohydrate metabolic process;GO:0005975//carbohydrate metabolic process
PDE_02101	72.05	10.65	1	3	3	48	310	31.3	6.96		PDE_02101	putative endo-beta-1,4-xylanase	27.2835	24.018	1124.86	523.603	9410.42	1243.59	11429.2	3243.53	K01181|1|1e-122|357|afm:AFUA_3G00470|endo-1,4-beta-xylanase [EC:3.2.1.8] (A)	-	-	-
PDE_02514	5.53	11.64	1	1	3	5	524	55	6.24		PDE_02514	putative alpha-galactosidase	4.96464	6.54806	33.923	25.5542	596.088	38.9781	1144.53	32.9093	K07407|1|4e-163|476|mbe:MBM_03746|alpha-galactosidase [EC:3.2.1.22] (A)	-	-	-
PDE_02682	6.37	3.46	1	1	1	7	289	29.5	6.28		PDE_02682	putative endo-beta-1,4-xylanase	32.9259	14.5389	54.1114	60.8352	255.296	55.4032	444.698	69.4547	K01181|1|4e-104|306|bze:COCCADRAFT_10008|endo-1,4-beta-xylanase [EC:3.2.1.8] (A)	GO:0005576//extracellular region;GO:0005576//extracellular region;GO:0005576//extracellular region;GO:0005576//extracellular region	GO:0004553//hydrolase activity, hydrolyzing O-glycosyl compounds;GO:0030248//cellulose binding;GO:0004553//hydrolase activity, hydrolyzing O-glycosyl compounds;GO:0030248//cellulose binding;GO:0004553//hydrolase activity, hydrolyzing O-glycosyl compounds;GO:0004553//hydrolase activity, hydrolyzing O-glycosyl compounds;GO:0030248//cellulose binding;GO:0004553//hydrolase activity, hydrolyzing O-gly…	GO:0005975//carbohydrate metabolic process;GO:0005975//carbohydrate metabolic process;GO:0005975//carbohydrate metabolic process;GO:0005975//carbohydrate metabolic process;GO:0005975//carbohydrate metabolic process;GO:0005975//carbohydrate metabolic process
PDE_04182	948.08	59.83	1	11	11	315	234	24	7.15		PDE_04182	putative acetyl xylan esterase	27.4672	10.3324	1267.62	2347.64	14897.4	8388.01	10597.8	1942.6	K01567|2|5e-114|332|afm:AFUA_3G00420|[EC:3.-.-.-] (A)	-	GO:0016787//hydrolase activity	GO:0008152//metabolic process
PDE_04478	7.5	10.43	1	1	2	3	211	22.9	7.02		PDE_04478	putative endo-beta-1,4-xylanase	43.4161	20.7958	10515	20633.9	48886.9	28052.3	41486.8	17291.1	K01181|1|4e-109|315|ttt:THITE_2149883|endo-1,4-beta-xylanase [EC:3.2.1.8] (A)	-	GO:0004553//hydrolase activity, hydrolyzing O-glycosyl compounds;GO:0004553//hydrolase activity, hydrolyzing O-glycosyl compounds;GO:0004553//hydrolase activity, hydrolyzing O-glycosyl compounds;GO:0004553//hydrolase activity, hydrolyzing O-glycosyl compounds;GO:0004553//hydrolase activity, hydrolyzing O-glycosyl compounds;GO:0004553//hydrolase activity, hydrolyzing O-glycosyl compounds;GO:000455…	GO:0005975//carbohydrate metabolic process;GO:0005975//carbohydrate metabolic process;GO:0005975//carbohydrate metabolic process;GO:0005975//carbohydrate metabolic process;GO:0005975//carbohydrate metabolic process;GO:0005975//carbohydrate metabolic process;GO:0005975//carbohydrate metabolic process;GO:0005975//carbohydrate metabolic process
PDE_06023	161.26	7.01	1	1	1	37	442	47.4	5.33		PDE_06023	putative beta-1,4-mannanase	30.0469	5.53842	313.648	32.1244	2699.79	31.0201	7878.78	2033.01	-	GO:0005576//extracellular region;GO:0005576//extracellular region;GO:0005576//extracellular region;GO:0005576//extracellular region	GO:0004553//hydrolase activity, hydrolyzing O-glycosyl compounds;GO:0004553//hydrolase activity, hydrolyzing O-glycosyl compounds;GO:0030248//cellulose binding;GO:0004553//hydrolase activity, hydrolyzing O-glycosyl compounds;GO:0030248//cellulose binding;GO:0004553//hydrolase activity, hydrolyzing O-glycosyl compounds;GO:0030248//cellulose binding;GO:0004553//hydrolase activity, hydrolyzing O-gly…	GO:0005975//carbohydrate metabolic process;GO:0005975//carbohydrate metabolic process;GO:0005975//carbohydrate metabolic process;GO:0005975//carbohydrate metabolic process;GO:0005975//carbohydrate metabolic process
PDE_06649	2.01	11.44	1	1	1	3	341	35.7	7.74		PDE_06649	putative feruloyl esterase	51.9039	10.5985	781.12	371.07	5758.51	558.534	6945.68	1587.15	-	GO:0005576//extracellular region;GO:0005576//extracellular region;GO:0005576//extracellular region;GO:0005576//extracellular region	GO:0004553//hydrolase activity, hydrolyzing O-glycosyl compounds;GO:0030248//cellulose binding;GO:0004553//hydrolase activity, hydrolyzing O-glycosyl compounds;GO:0030248//cellulose binding;GO:0004553//hydrolase activity, hydrolyzing O-glycosyl compounds;GO:0030248//cellulose binding;GO:0004553//hydrolase activity, hydrolyzing O-glycosyl compounds;GO:0030248//cellulose binding;GO:0008236//serine-…	GO:0005975//carbohydrate metabolic process;GO:0005975//carbohydrate metabolic process;GO:0005975//carbohydrate metabolic process;GO:0005975//carbohydrate metabolic process;GO:0006508//proteolysis
PDE_08094	62.7	23.41	1	5	5	21	410	43.5	6.42		PDE_08094	putative endo-beta-1,4-xylanase	7.92463	8.04077	3111.18	2779.42	15982.8	6148.58	20016.2	12873.1	K01181|1|0.0|524|afm:AFUA_6G13610|endo-1,4-beta-xylanase [EC:3.2.1.8] (A)	GO:0005576//extracellular region;GO:0005576//extracellular region;GO:0005576//extracellular region;GO:0005576//extracellular region;GO:0005576//extracellular region;GO:0005576//extracellular region	GO:0003824//catalytic activity;GO:0004553//hydrolase activity, hydrolyzing O-glycosyl compounds;GO:0030248//cellulose binding;GO:0004553//hydrolase activity, hydrolyzing O-glycosyl compounds;GO:0030248//cellulose binding;GO:0004553//hydrolase activity, hydrolyzing O-glycosyl compounds;GO:0004553//hydrolase activity, hydrolyzing O-glycosyl compounds;GO:0030248//cellulose binding;GO:0004553//hydrol…	GO:0005975//carbohydrate metabolic process;GO:0005975//carbohydrate metabolic process;GO:0005975//carbohydrate metabolic process;GO:0005975//carbohydrate metabolic process;GO:0005975//carbohydrate metabolic process;GO:0005975//carbohydrate metabolic process;GO:0005975//carbohydrate metabolic process;GO:0005975//carbohydrate metabolic process;GO:0005975//carbohydrate metabolic process;GO:0005975//…
PDE_09278	12.11	15.91	1	2	3	13	396	41.3	7.84		PDE_09278	putative acetyl xylan esterase	11.8559	3.15312	200.899	265.603	3627.33	710.954	4928.78	700.823	K05972|1|0.0|557|nfi:NFIA_099230|acetylxylan esterase [EC:3.1.1.72] (A)	GO:0005576//extracellular region;GO:0005576//extracellular region;GO:0005576//extracellular region;GO:0005576//extracellular region;GO:0005576//extracellular region	GO:0004553//hydrolase activity, hydrolyzing O-glycosyl compounds;GO:0030248//cellulose binding;GO:0004553//hydrolase activity, hydrolyzing O-glycosyl compounds;GO:0030248//cellulose binding;GO:0004553//hydrolase activity, hydrolyzing O-glycosyl compounds;GO:0030248//cellulose binding;GO:0004553//hydrolase activity, hydrolyzing O-glycosyl compounds;GO:0030248//cellulose binding	GO:0005975//carbohydrate metabolic process;GO:0005975//carbohydrate metabolic process;GO:0005975//carbohydrate metabolic process;GO:0005975//carbohydrate metabolic process
PDE_00348	0	37.5	1	1	1	3	128	13.8	5.36		PDE_00348	hypothetical protein	0	0.317738	0.333856	0	0	0	0	0.302735	-	-	-	-
PDE_00503	3.2	37.34	1	1	2	2	158	17.4	5.92		PDE_00503	hypothetical protein	20.7673	407.044	9.56842	13.0949	12.7433	13.072	12.6033	7.5021	-	-	-	-
PDE_00508	59.05	31.83	1	5	9	27	509	54.6	6.95		PDE_00508	hypothetical protein	3296.11	2672.41	4088.06	3422.65	2837.95	4251.53	3465.64	4057.04	-	-	-	-
PDE_00667	39.79	30.43	1	1	1	11	115	12.4	4.75		PDE_00667	hypothetical protein	1.13033	1.07454	0.624077	3.27086	1.43144	1.58321	0.337279	0.890001	-	-	-	-
PDE_00925	2.09	15.25	1	1	2	3	223	22.3	4.42		PDE_00925	hypothetical protein	835.561	412.492	817.077	867.287	547.326	1010.71	447.886	790.198	-	-	-	-
PDE_01201	195.77	6.71	1	4	4	61	626	67.5	5.55		PDE_01201	alpha-amylase Amy13A	144.092	2.27181	291.081	118.652	1329.54	355.304	134.732	1.62425	K01176|1|0.0|965|pcs:Pc16g00630|alpha-amylase [EC:3.2.1.1] (A)	-	GO:0003824//catalytic activity;GO:0043169//cation binding;GO:2001070//starch binding;GO:0003824//catalytic activity;GO:0043169//cation binding;GO:2001070//starch binding;GO:0004556//alpha-amylase activity;GO:0005509//calcium ion binding;GO:2001070//starch binding	GO:0005975//carbohydrate metabolic process;GO:0005975//carbohydrate metabolic process;GO:0016052//carbohydrate catabolic process
PDE_01229	3.66	35.16	1	1	2	3	91	10.1	8.02		PDE_01229	hypothetical protein	2111.3	4.10542	2012.2	3932.88	750.401	2308.11	70.6867	2345.7	-	-	-	-
PDE_01330	9.92	32	1	2	3	6	125	13.3	4.65		PDE_01330	hypothetical protein	195.517	4.17608	177.408	485.615	203.182	82.0727	94.1873	173.61	K01167|2|4e-57|177|afm:AFUA_4G03230|ribonuclease T1 [EC:3.1.27.3] (A)	-	GO:0003723//RNA binding;GO:0004521//endoribonuclease activity	-
PDE_01335	16.63	26.16	1	3	3	6	172	18.4	4.97		PDE_01335	hypothetical protein	3600.62	1366.28	2166.69	4977	1388.08	6978.24	721.842	4637.38	-	-	-	-
PDE_01353	9.04	14.64	1	3	4	4	601	65.1	5.64		PDE_01353	hypothetical protein	308.367	13.5492	380.302	124.997	204.649	109.936	129.738	58.2237	K01279|1|0.0|894|pcs:Pc12g14680|tripeptidyl-peptidase I [EC:3.4.14.9] (A)	-	GO:0008236//serine-type peptidase activity;GO:0008236//serine-type peptidase activity;GO:0004252//serine-type endopeptidase activity	GO:0006508//proteolysis
PDE_01354	109.09	6.7	1	6	6	50	403	42.8	6.38		PDE_01354	starch binding domain- and chitin binding domain-containing protein	213.424	3.89752	1102.01	171.274	4893.05	1130.97	1113.08	17.3218	-	GO:0019028//viral capsid	GO:2001070//starch binding;GO:2001070//starch binding;GO:2001070//starch binding	-
PDE_01796	94.45	36.27	1	4	4	36	193	19.9	4.92		PDE_01796	hypothetical protein	328.203	684.061	293.277	506.031	121.789	194.641	64.4988	426.895	K11244|3|1e-14|74.3|cpw:CPC735_047020|cell wall integrity and stress response component (A)	-	-	-
PDE_01896	19.33	10.78	1	4	4	16	436	47.6	6.01		PDE_01896	putative exopolygalacturonase	13.6391	1.71986	13.4345	10.8746	8.37835	6.04904	11.3694	12.5136	K01238|3|0.0|564|afm:AFUA_3G08680|[EC:3.2.1.-] (A)	-	GO:0004650//polygalacturonase activity	GO:0005975//carbohydrate metabolic process
PDE_02102	7.46	8.62	1	1	2	12	499	51.9	5.05		PDE_02102	putative swollenin	32.2533	3.08683	1081.52	68.9414	5836.77	161.201	6451.03	3526.57	K01567|2|0.0|704|afm:AFUA_6G03280|[EC:3.-.-.-] (A)	-	-	-
PDE_02145	18.42	13.47	1	4	4	14	245	25.7	6.4		PDE_02145	hypothetical protein	504.116	231.905	638.881	210.013	169.995	143.652	273.01	185.312	-	-	-	-
PDE_02536	292.25	24.87	1	7	7	83	197	18.6	5.01		PDE_02536	hypothetical protein	173.96	281.154	295.168	177.494	483.973	207.921	329.843	137.429	-	-	-	-
PDE_02646	1.68	14.56	1	1	4	11	666	75.6	6.55		PDE_02646	hypothetical protein	18.943	12.7164	8.30767	8.06491	4.59143	10.79	3.57618	8.1671	-	GO:0005634//nucleus;GO:0005634//nucleus	GO:0003677//DNA binding;GO:0008270//zinc ion binding;GO:0000981//sequence-specific DNA binding RNA polymerase II transcription factor activity;GO:0008270//zinc ion binding	GO:0006351//transcription, DNA-templated;GO:0006355//regulation of transcription, DNA-templated
PDE_02801	30.88	10.25	1	2	2	6	634	71.3	5.4		PDE_02801	putative beta-glucuronidase	20.7284	11.8346	30.6321	68.6728	45.2507	34.914	21.6992	38.8121	K01567|5|0.0|884|afm:AFUA_2G14520|[EC:3.-.-.-] (A)	-	GO:0004553//hydrolase activity, hydrolyzing O-glycosyl compounds;GO:0004553//hydrolase activity, hydrolyzing O-glycosyl compounds;GO:0004553//hydrolase activity, hydrolyzing O-glycosyl compounds	GO:0005975//carbohydrate metabolic process;GO:0005975//carbohydrate metabolic process;GO:0005975//carbohydrate metabolic process
PDE_02854	90.45	58.23	1	7	9	41	237	25.8	5.33		PDE_02854	hypothetical protein	766.562	294.614	2084.22	4196.74	1878.46	7349.51	2483.77	4716.94	-	-	-	-
PDE_02990	29	13.13	1	3	3	10	358	38.1	6.43		PDE_02990	putative beta-1,3-1,4-glucanase	16.974	2.15961	9.68152	9.37062	11.6836	5.12284	6.67631	6.01993	-	-	GO:0004553//hydrolase activity, hydrolyzing O-glycosyl compounds	GO:0005975//carbohydrate metabolic process
PDE_03112	73.64	18.62	1	7	7	25	521	50.3	4.79		PDE_03112	putative exo-beta-1,3-glucanase	279.558	732.412	153.432	133.143	123.734	386.744	129.436	92.0583	K01238|4|2e-152|446|afm:AFUA_3G00270|[EC:3.2.1.-] (A)	-	GO:0004553//hydrolase activity, hydrolyzing O-glycosyl compounds	GO:0005975//carbohydrate metabolic process
PDE_03193	2.56	15.44	1	1	1	1	136	14.8	4.41		PDE_03193	hypothetical protein	32.9792	20.6779	35.8745	30.9627	88.5408	34.8323	50.3265	18.1696	-	-	-	-
PDE_03255	649.88	82.31	1	7	7	225	147	15	5.26		PDE_03255	hypothetical protein	51.7446	237.276	79.493	107.136	58.9439	114.3	28.0586	50.162	-	-	-	-
PDE_03292	18.98	4.43	1	1	1	9	271	27.6	4.41		PDE_03292	chitin binding domain-containing protein	141.454	415.15	565.553	534.467	560.34	3298.66	1187.98	1100.82	-	-	GO:0008061//chitin binding;GO:0008061//chitin binding	-
PDE_03310	0	1.54	1	1	2	4	520	53.9	6.77		PDE_03310	carbohydrate binding domain-containing protein	15.3904	171.349	19.573	12.5096	22.8456	23.208	56.6914	10.339	-	-	-	-
PDE_03399	81.85	44.65	1	12	17	40	607	66.7	5.85		PDE_03399	hypothetical protein	13.6347	12.2882	7.59601	2.78957	2.30895	3.08367	1.63953	0.769357	K01078|2|0.0|961|afm:AFUA_5G01330|acid phosphatase [EC:3.1.3.2] (A)	-	GO:0016787//hydrolase activity	-
PDE_03437	34.76	9.33	1	2	3	13	225	23.4	5.45		PDE_03437	hypothetical protein	78.0756	37.1625	71.1185	12.4615	296.508	58.7658	76.7253	20.3348	-	-	-	-
PDE_03452	5.28	2.43	1	1	1	2	536	57	5.22		PDE_03452	putative beta-1,3-glucanosyltransglycosylase	118.903	38.9625	115.096	84.7048	44.3492	65.8537	33.6803	81.6779	-	-	-	-
PDE_03466	22	17.01	1	3	5	10	435	47	6.6		PDE_03466	putative rhamnogalacturonase	16.5107	2.73774	11.0142	10.679	4.89857	3.74097	5.50136	10.1147	K01238|1|0.0|688|afm:AFUA_6G02980|[EC:3.2.1.-] (A)	-	GO:0004650//polygalacturonase activity;GO:0004650//polygalacturonase activity	GO:0005975//carbohydrate metabolic process;GO:0005975//carbohydrate metabolic process
PDE_03934	88.03	19.73	1	2	3	20	147	15.7	6.95		PDE_03934	hypothetical protein	22.0426	15.1501	93.4516	282.4	200.266	465	139.388	229.665	-	-	-	-
PDE_04162	12.42	12.89	1	2	3	5	380	38.4	5.85		PDE_04162	putative endopolygalacturonase	5.99487	0.840002	3.20375	2.44716	17.8395	13.4057	32.0946	9.37643	K01184|1|0.0|587|ani:AN8327.2|polygalacturonase [EC:3.2.1.15] (A)	-	GO:0004650//polygalacturonase activity;GO:0004650//polygalacturonase activity	GO:0005975//carbohydrate metabolic process;GO:0005975//carbohydrate metabolic process
PDE_04519	46.17	29.63	1	3	3	19	189	19.6	4.81		PDE_04519	hypothetical protein	90.17	345.339	61.0768	72.3078	38.547	88.0259	52.0346	87.5481	-	-	-	-
PDE_04655	1.95	27.38	1	3	3	5	84	8.8	9.04		PDE_04655	hypothetical protein	4898.61	15.7136	2281.59	3146.47	524.547	687.79	171.148	1511.95	-	-	-	-
PDE_04682	8.62	14.54	1	1	1	2	227	22.5	4.88		PDE_04682	hypothetical protein	1942.64	3143.24	1883.72	1817.76	1296.11	1841.63	907.957	1021.95	-	-	-	-
PDE_04913	27.33	27.74	1	4	4	8	310	32.2	5.19		PDE_04913	hypothetical protein	3.84598	1.34365	4.36137	4.26666	6.77106	9.71475	3.39812	3.59181	-	-	-	-
PDE_05082	0	1.26	1	1	1	9	1031	99	4.84		PDE_05082	hypothetical protein	675.486	276.111	741.849	777.927	788.987	467.373	366.337	544.736	-	-	-	-
PDE_05305	0	8.14	1	1	1	2	528	59.7	5.17		PDE_05305	hypothetical protein	8.41394	8.51874	2.90541	1.77092	0.811002	0.750416	0.323692	1.67438	K01288|1|0.0|805|act:ACLA_091010|carboxypeptidase D [EC:3.4.16.6] (A)	-	GO:0004185//serine-type carboxypeptidase activity;GO:0004185//serine-type carboxypeptidase activity;GO:0004185//serine-type carboxypeptidase activity;GO:0004185//serine-type carboxypeptidase activity;GO:0004185//serine-type carboxypeptidase activity;GO:0004185//serine-type carboxypeptidase activity;GO:0004185//serine-type carboxypeptidase activity	GO:0006508//proteolysis;GO:0006508//proteolysis;GO:0006508//proteolysis;GO:0006508//proteolysis;GO:0006508//proteolysis;GO:0006508//proteolysis;GO:0006508//proteolysis
PDE_05502	0	9.03	1	1	3	3	443	47.5	5.54		PDE_05502	hypothetical protein	63.3549	20.7948	40.4661	63.2921	33.9996	119.83	49.7506	139.49	-	-	-	-
PDE_05527	35.17	19.81	1	6	7	16	616	67.5	6		PDE_05527	putative glucoamylase	73.4346	8.54674	204.679	64.2266	441.125	128.695	165.573	36.814	K01178|1|0.0|785|nfi:NFIA_001210|glucoamylase [EC:3.2.1.3] (A)	-	GO:0004339//glucan 1,4-alpha-glucosidase activity;GO:0004339//glucan 1,4-alpha-glucosidase activity;GO:0004339//glucan 1,4-alpha-glucosidase activity;GO:0004339//glucan 1,4-alpha-glucosidase activity;GO:0004339//glucan 1,4-alpha-glucosidase activity;GO:0004339//glucan 1,4-alpha-glucosidase activity;GO:0004339//glucan 1,4-alpha-glucosidase activity;GO:0004553//hydrolase activity, hydrolyzing O-gly…	GO:0005976//polysaccharide metabolic process;GO:0005976//polysaccharide metabolic process;GO:0005976//polysaccharide metabolic process;GO:0005976//polysaccharide metabolic process;GO:0005976//polysaccharide metabolic process;GO:0005976//polysaccharide metabolic process;GO:0005976//polysaccharide metabolic process;GO:0005976//polysaccharide metabolic process;GO:0005976//polysaccharide metabolic pr…
PDE_05537	23.65	2.34	1	1	1	6	642	68.5	5.01		PDE_05537	hypothetical protein	797.887	895.684	1406.01	1875.62	1085.85	3376.76	1214.85	1617.19	K13333|1|0.0|973|pcs:Pc18g02900|lysophospholipase [EC:3.1.1.5] (A)	-	GO:0004620//phospholipase activity;GO:0004620//phospholipase activity;GO:0004620//phospholipase activity	GO:0009395//phospholipid catabolic process;GO:0009395//phospholipid catabolic process;GO:0009395//phospholipid catabolic process
PDE_06057	2.06	12.99	1	1	5	9	616	68.7	6.74		PDE_06057	hypothetical protein	28.5745	3.35397	19.0444	15.2662	19.0037	15.3219	17.547	15.2848	-	GO:0005634//nucleus	GO:0003677//DNA binding;GO:0008270//zinc ion binding	GO:0006351//transcription, DNA-templated
PDE_06089	53.64	30.12	1	4	4	21	166	18.1	7.37		PDE_06089	hypothetical protein	164.865	816.613	157.761	285.582	225.899	511.757	492.237	349.262	-	-	-	-
PDE_06128	120.47	19.21	1	4	4	54	177	16.6	5.22		PDE_06128	hypothetical protein	265.663	348.019	371.609	328.156	428.334	359.488	501.737	348.577	-	-	-	-
PDE_06138	178.35	37.66	1	16	17	74	401	41.9	5.12		PDE_06138	Ecm33 domain-containing protein	679.634	1262.34	670.703	468.517	631.637	629.076	844.704	494.931	-	-	-	-
PDE_06156	7.27	9.47	1	2	3	6	644	71.8	5.44		PDE_06156	putative beta-fructofuranosidase	30.2675	9.00404	22.0178	22.7278	8.04204	17.185	7.01084	27.7188	K01193|1|0.0|924|pcs:Pc20g11430|beta-fructofuranosidase [EC:3.2.1.26] (A)	-	-	-
PDE_06187	7.96	5.98	1	1	2	5	535	56.2	7.42		PDE_06187	hypothetical protein	18.6522	15.291	20.2167	7.1827	8.44674	6.85902	6.22217	4.77766	-	-	-	-
PDE_06511	0	6.49	1	1	2	3	601	67	5.96		PDE_06511	putative beta-1,6-N-acetylglucosaminidase	92.6418	36.5505	83.0373	102.964	37.7565	45.6654	31.482	84.5815	K12373|1|0.0|890|pcs:Pc20g10360|hexosaminidase [EC:3.2.1.52] (A)	-	-	-
PDE_06677	3.12	9.26	1	2	2	5	216	23.1	5.07		PDE_06677	hypothetical protein	491.363	215.538	401.114	399.327	184.255	456.13	176.232	471.355	-	-	-	-
PDE_07033	24.41	14.99	1	1	3	10	467	50.4	5.34		PDE_07033	hypothetical protein	112.612	286.814	88.7242	100.239	59.353	169.472	56.1571	126.71	-	-	-	-
PDE_07056	7.8	12.99	1	3	4	14	462	47.6	5.54		PDE_07056	hypothetical protein	30.853	32.221	36.3104	21.7257	30.7359	27.8675	19.0684	8.85734	-	-	-	-
PDE_07106	63.42	44.14	1	4	5	30	145	15.1	8.47		PDE_07106	hypothetical protein	3556.02	7753.3	3969.88	4866.44	3353.21	10629.8	3046.82	6031.78	-	-	-	-
PDE_07933	9.83	6.27	1	1	1	3	271	28.6	5.06		PDE_07933	hypothetical protein	6.06319	0.657428	6.76613	11.0919	2.97803	0.72205	1.29945	8.54619	K01386|2|1e-134|384|afm:AFUA_3G02970|[EC:3.4.23.-] (A)	-	GO:0004190//aspartic-type endopeptidase activity;GO:0004190//aspartic-type endopeptidase activity;GO:0004190//aspartic-type endopeptidase activity;GO:0004190//aspartic-type endopeptidase activity;GO:0004190//aspartic-type endopeptidase activity;GO:0004190//aspartic-type endopeptidase activity	GO:0006508//proteolysis;GO:0006508//proteolysis;GO:0006508//proteolysis;GO:0006508//proteolysis;GO:0006508//proteolysis;GO:0006508//proteolysis
PDE_07938	112.08	23.72	1	6	6	28	371	37.6	5.14		PDE_07938	putative polygalacturonase	1.95041	1.04332	2.69524	2.17694	2.86765	1.10576	3.18253	1.34238	K01213|1|0.0|531|nfi:NFIA_102450|galacturan 1,4-alpha-galacturonidase [EC:3.2.1.67] (A)	-	GO:0004650//polygalacturonase activity;GO:0004650//polygalacturonase activity	GO:0005975//carbohydrate metabolic process;GO:0005975//carbohydrate metabolic process
PDE_08075	67.49	21.18	1	3	4	23	288	27.7	4.02		PDE_08075	hypothetical protein	351.555	377.51	677.892	423.923	514.516	777.9	571.181	303.98	-	-	-	-
PDE_08082	4.88	7.24	1	1	4	5	566	62.1	7.05		PDE_08082	hypothetical protein	262.746	6.91557	216.706	227.622	75.0643	258.438	47.1487	136.578	-	-	-	-
PDE_08180	12.06	10.26	1	3	5	9	575	61.6	6.29		PDE_08180	hypothetical protein	93.0664	129.261	46.4587	67.1677	34.0074	68.9286	12.7383	80.735	-	-	GO:0008762//UDP-N-acetylmuramate dehydrogenase activity;GO:0016491//oxidoreductase activity;GO:0050660//flavin adenine dinucleotide binding;GO:0016491//oxidoreductase activity;GO:0050660//flavin adenine dinucleotide binding;GO:0003824//catalytic activity;GO:0016614//oxidoreductase activity, acting on CH-OH group of donors;GO:0050660//flavin adenine dinucleotide binding	GO:0055114//oxidation-reduction process;GO:0055114//oxidation-reduction process;GO:0055114//oxidation-reduction process
PDE_08688	0	26.09	1	2	7	10	778	83.2	6.7		PDE_08688	hypothetical protein	2.138	2.30548	1.82728	1.22573	0.95995	0.783192	0.639344	1.41418	-	-	-	-
PDE_09285	210.46	41.08	1	10	12	65	465	51.4	4.92		PDE_09285	putative rhamnogalacturonan alpha-L-rhamnopyranohydrolase	22.0489	3.4617	26.1334	24.0956	79.6304	19.5257	42.5533	19.0865	-	-	GO:0004650//polygalacturonase activity	GO:0005975//carbohydrate metabolic process
PDE_09289	54.93	9.64	1	1	1	19	166	18	4.83		PDE_09289	hypothetical protein	88.5847	467.783	98.8928	137.315	53.6	108.734	62.4094	138.039	-	-	-	-
PDE_09417	532.67	41.1	1	30	30	195	635	67.2	6.01		PDE_09417	glucoamylase Amy15A	943.927	7.73745	1313.28	423.454	4559.39	2460.09	1151.57	21.4762	K01178|1|0.0|1016|afm:AFUA_2G00690|glucoamylase [EC:3.2.1.3] (A)	-	GO:0004339//glucan 1,4-alpha-glucosidase activity;GO:2001070//starch binding;GO:0004339//glucan 1,4-alpha-glucosidase activity;GO:0004339//glucan 1,4-alpha-glucosidase activity;GO:0004339//glucan 1,4-alpha-glucosidase activity;GO:0004339//glucan 1,4-alpha-glucosidase activity;GO:0004339//glucan 1,4-alpha-glucosidase activity;GO:0004339//glucan 1,4-alpha-glucosidase activity;GO:0004339//glucan 1,4…	GO:0005976//polysaccharide metabolic process;GO:0005976//polysaccharide metabolic process;GO:0005976//polysaccharide metabolic process;GO:0005976//polysaccharide metabolic process;GO:0005976//polysaccharide metabolic process;GO:0005976//polysaccharide metabolic process;GO:0005976//polysaccharide metabolic process;GO:0005976//polysaccharide metabolic process;GO:0005976//polysaccharide metabolic pr…
PDE_09441	7.86	4.23	1	1	1	2	402	41.7	8.82		PDE_09441	chitin binding domain-containing protein	102.119	14.7457	117.4	124.376	118.436	75.7249	46.6592	80.1365	-	-	-	-
PDE_09474	5.79	12.94	1	1	2	4	170	18	6.93		PDE_09474	hypothetical protein	0.383386	0	0	0.26312	2.61704	0.252117	4.15805	0.23958	-	GO:0009277//fungal-type cell wall	GO:0005199//structural constituent of cell wall	-
PDE_09709	0	3.8	1	1	1	1	815	88.9	5.5		PDE_09709	hypothetical protein	58.4682	38.7859	46.2185	39.0733	29.3111	24.1148	25.2042	39.0509	-	-	-	-
PDE_09959	23.14	6.82	1	4	4	22	220	22.8	4.75		PDE_09959	hypothetical protein	159.655	670.157	841.789	1061.72	955.985	696.49	365.114	641.445	-	-	-	-
PDE_09964	1.75	2.94	1	1	1	3	477	50.3	5.27		PDE_09964	hypothetical protein	191.703	127.015	186.431	134.789	130.272	103.126	149.581	134.937	K01078|1|0.0|605|pcs:Pc21g14460|acid phosphatase [EC:3.1.3.2] (A)	-	-	-

## Sheet: gpdA(p) clrB 104 proteins
Table Identification and quantificaIdentification and quantification of predicted secretory proteins in the supernatant of strain with overexpression of ClrB in Avicel for 96 hours											RNA-seq data (RPKM)
Gene ID	Score	Coverage	# Proteins	# Unique Peptides	# Peptides	# PSMs	# AAs	MW [kDa]	calc. pI	Description	Gene ID	Description	Means (Wild-type on No Carbon)	Means (Wild-type on Glucose)	Means (Wild-type on Cellulose)	Means (ΔclrB on Cellulose)	Means (ΔcreA on Cellulose)	Means (ΔcreA-ΔclrB on Cellulose)	Means (ΔcreA-gpdA(p)::clrB on Cellulose)	Means (ΔamyR on Cellulose)	Description	KEGG Orthology	GO Component	GO Function	GO Process
PDE_00698	58.73	35.16	1	6	7	23	384	38.7	5.62	13 Cellulase	PDE_00698	putative cellulose monooxygenase	167.234	12.6575	164.98	162.427	250.833	166.827	130.25	121.85	putative cellulose monooxygenase	-	-	-	-
PDE_02886	7.84	23.11	1	3	4	7	251	26.8	8.35		PDE_02886	putative endo-beta-1,4-glucanase	41.2216	56.6842	26.589	24.9049	112.887	19.7362	472.27	19.514	putative endo-beta-1,4-glucanase	K18576|1|5e-101|297|afm:AFUA_1G04730|xyloglucan-specific endo-beta-1,4-glucanase [EC:3.2.1.151] (A)	-	GO:0008810//cellulase activity	GO:0000272//polysaccharide catabolic process
PDE_03711	2.06	2.52	1	1	1	2	476	50.6	7.58		PDE_03711	putative endo-beta-1,4-glucanase	87.6911	195.727	107.084	92.079	75.4357	103.97	136.33	85.6145	putative endo-beta-1,4-glucanase	K01179|1|0.0|588|pcs:Pc22g19230|endoglucanase [EC:3.2.1.4] (A)	GO:0005576//extracellular region;GO:0005576//extracellular region;GO:0005576//extracellular region;GO:0005576//extracellular region	GO:0004553//hydrolase activity, hydrolyzing O-glycosyl compounds;GO:0030248//cellulose binding;GO:0004553//hydrolase activity, hydrolyzing O-glycosyl compounds;GO:0030248//cellulose binding;GO:0004553//hydrolase activity, hydrolyzing O-glycosyl compounds;GO:0004553//hydrolase activity, hydrolyzing O-glycosyl compounds;GO:0030248//cellulose binding;GO:0004553//hydrolase activity, hydrolyzing O-gly…	GO:0005975//carbohydrate metabolic process;GO:0005975//carbohydrate metabolic process;GO:0005975//carbohydrate metabolic process;GO:0005975//carbohydrate metabolic process;GO:0005975//carbohydrate metabolic process
PDE_05445	60.8	6.84	1	1	4	25	453	48.1	4.91		PDE_05445	putative cellobiohydrolase	1.58219	4.43956	2.62244	0.64853	75.522	0.52885	212.865	4.67618	putative cellobiohydrolase	-	-	GO:0004553//hydrolase activity, hydrolyzing O-glycosyl compounds;GO:0004553//hydrolase activity, hydrolyzing O-glycosyl compounds;GO:0004553//hydrolase activity, hydrolyzing O-glycosyl compounds;GO:0004553//hydrolase activity, hydrolyzing O-glycosyl compounds;GO:0004553//hydrolase activity, hydrolyzing O-glycosyl compounds;GO:0004553//hydrolase activity, hydrolyzing O-glycosyl compounds;GO:000455…	GO:0005975//carbohydrate metabolic process;GO:0005975//carbohydrate metabolic process;GO:0005975//carbohydrate metabolic process;GO:0005975//carbohydrate metabolic process;GO:0005975//carbohydrate metabolic process;GO:0005975//carbohydrate metabolic process;GO:0005975//carbohydrate metabolic process;GO:0005975//carbohydrate metabolic process;GO:0005975//carbohydrate metabolic process;GO:0005975//…
PDE_05633	34.14	29.72	1	5	5	12	249	26.2	6.27		PDE_05633	cellulose monooxygenase Cel61A	0.907004	0.169178	37.9886	0.545803	2094.24	6.11582	1513.1	293.653	cellulose monooxygenase Cel61A	K01238|3|1e-125|365|afm:AFUA_1G12560|[EC:3.2.1.-] (A)	-	-	-
PDE_06439	9.85	32.07	1	3	4	7	237	25.5	6.52		PDE_06439	putative endo-beta-1,4-glucanase	6.99098	6.43035	8.00839	3.79464	251.354	4.0937	1549.69	9.72331	putative endo-beta-1,4-glucanase	K18576|1|2e-109|318|act:ACLA_007820|xyloglucan-specific endo-beta-1,4-glucanase [EC:3.2.1.151] (A)	-	-	-
PDE_07124	478.85	58.41	1	18	20	158	464	48.5	5.67		PDE_07124	cellobiohydrolase Cel6A	13.3682	9.9835	290.641	12.3933	23415.9	13.308	32888.2	4781.31	cellobiohydrolase Cel6A	K01238|1|0.0|705|afm:AFUA_3G01910|[EC:3.2.1.-] (A)	GO:0005576//extracellular region;GO:0005576//extracellular region;GO:0005576//extracellular region;GO:0005576//extracellular region;GO:0005576//extracellular region;GO:0005576//extracellular region	GO:0004553//hydrolase activity, hydrolyzing O-glycosyl compounds;GO:0030248//cellulose binding;GO:0004553//hydrolase activity, hydrolyzing O-glycosyl compounds;GO:0030248//cellulose binding;GO:0004553//hydrolase activity, hydrolyzing O-glycosyl compounds;GO:0030248//cellulose binding;GO:0004553//hydrolase activity, hydrolyzing O-glycosyl compounds;GO:0004553//hydrolase activity, hydrolyzing O-gly…	GO:0005975//carbohydrate metabolic process;GO:0005975//carbohydrate metabolic process;GO:0005975//carbohydrate metabolic process;GO:0030245//cellulose catabolic process;GO:0005975//carbohydrate metabolic process;GO:0005975//carbohydrate metabolic process;GO:0005975//carbohydrate metabolic process;GO:0030245//cellulose catabolic process;GO:0005975//carbohydrate metabolic process;GO:0030245//cellul…
PDE_07928	8.03	8.65	1	2	2	6	266	26.9	4.84		PDE_07928	endo-beta-1,4-glucanase Cel45A	16.8767	4.3415	705.177	30.7255	4676.07	45.9239	4497.68	2936.17	endo-beta-1,4-glucanase Cel45A	K01179|1|2e-115|335|tre:TRIREDRAFT_49976|endoglucanase [EC:3.2.1.4] (A)	GO:0005576//extracellular region;GO:0005576//extracellular region;GO:0005576//extracellular region;GO:0005576//extracellular region;GO:0005576//extracellular region;GO:0005576//extracellular region	GO:0004553//hydrolase activity, hydrolyzing O-glycosyl compounds;GO:0030248//cellulose binding;GO:0008810//cellulase activity;GO:0004553//hydrolase activity, hydrolyzing O-glycosyl compounds;GO:0030248//cellulose binding;GO:0004553//hydrolase activity, hydrolyzing O-glycosyl compounds;GO:0030248//cellulose binding;GO:0004553//hydrolase activity, hydrolyzing O-glycosyl compounds;GO:0030248//cellul…	GO:0005975//carbohydrate metabolic process;GO:0005975//carbohydrate metabolic process;GO:0005975//carbohydrate metabolic process;GO:0005975//carbohydrate metabolic process;GO:0005975//carbohydrate metabolic process;GO:0005975//carbohydrate metabolic process;GO:0005975//carbohydrate metabolic process;GO:0005975//carbohydrate metabolic process
PDE_07929	80.81	27.22	1	7	7	30	474	49.3	5.26		PDE_07929	endo-beta-1,4-glucanase Cel7B	16.7688	6.07481	718.277	40.0349	7070.4	85.4336	9443.06	3824.15	endo-beta-1,4-glucanase Cel7B	K01179|1|0.0|711|nfi:NFIA_047960|endoglucanase [EC:3.2.1.4] (A)	GO:0005576//extracellular region;GO:0005576//extracellular region;GO:0005576//extracellular region;GO:0005576//extracellular region	GO:0004553//hydrolase activity, hydrolyzing O-glycosyl compounds;GO:0030248//cellulose binding;GO:0004553//hydrolase activity, hydrolyzing O-glycosyl compounds;GO:0004553//hydrolase activity, hydrolyzing O-glycosyl compounds;GO:0004553//hydrolase activity, hydrolyzing O-glycosyl compounds;GO:0004553//hydrolase activity, hydrolyzing O-glycosyl compounds;GO:0004553//hydrolase activity, hydrolyzing …	GO:0005975//carbohydrate metabolic process;GO:0005975//carbohydrate metabolic process;GO:0005975//carbohydrate metabolic process;GO:0005975//carbohydrate metabolic process;GO:0005975//carbohydrate metabolic process;GO:0005975//carbohydrate metabolic process;GO:0005975//carbohydrate metabolic process;GO:0005975//carbohydrate metabolic process;GO:0005975//carbohydrate metabolic process;GO:0005975//…
PDE_07945	1428.55	45.6	1	19	23	390	546	56.9	5.12		PDE_07945	cellobiohydrolase CBHI/Cel7A-2	42.8597	8.61052	1002.3	218.914	20100.1	184.485	26125.9	8950.58	cellobiohydrolase CBHI/Cel7A-2	K01238|1|0.0|771|afm:AFUA_6G11610|[EC:3.2.1.-] (A)	GO:0005576//extracellular region;GO:0005576//extracellular region;GO:0005576//extracellular region;GO:0005576//extracellular region	GO:0004553//hydrolase activity, hydrolyzing O-glycosyl compounds;GO:0030248//cellulose binding;GO:0004553//hydrolase activity, hydrolyzing O-glycosyl compounds;GO:0004553//hydrolase activity, hydrolyzing O-glycosyl compounds;GO:0004553//hydrolase activity, hydrolyzing O-glycosyl compounds;GO:0004553//hydrolase activity, hydrolyzing O-glycosyl compounds;GO:0004553//hydrolase activity, hydrolyzing …	GO:0005975//carbohydrate metabolic process;GO:0005975//carbohydrate metabolic process;GO:0005975//carbohydrate metabolic process;GO:0005975//carbohydrate metabolic process;GO:0005975//carbohydrate metabolic process;GO:0005975//carbohydrate metabolic process;GO:0005975//carbohydrate metabolic process;GO:0005975//carbohydrate metabolic process;GO:0005975//carbohydrate metabolic process;GO:0005975//…
PDE_09014	0	3.24	1	1	1	1	340	36	4.58		PDE_09014	putative endo-beta-1,4-glucanase	72.1617	165.172	54.0262	33.999	43.5214	22.8379	22.4643	14.1971	putative endo-beta-1,4-glucanase	-	-	GO:0008810//cellulase activity	GO:0000272//polysaccharide catabolic process
PDE_09226	215.91	47.22	1	14	14	72	413	44	5.21		PDE_09226	putative endo-beta-1,4-glucanase	15.7842	3.8582	249.252	9.78227	6739.32	9.94453	11428.7	3507.49	putative endo-beta-1,4-glucanase	K01179|1|0.0|534|act:ACLA_085250|endoglucanase [EC:3.2.1.4] (A)	GO:0005576//extracellular region;GO:0005576//extracellular region;GO:0005576//extracellular region;GO:0005576//extracellular region	GO:0004553//hydrolase activity, hydrolyzing O-glycosyl compounds;GO:0030248//cellulose binding;GO:0004553//hydrolase activity, hydrolyzing O-glycosyl compounds;GO:0030248//cellulose binding;GO:0004553//hydrolase activity, hydrolyzing O-glycosyl compounds;GO:0004553//hydrolase activity, hydrolyzing O-glycosyl compounds;GO:0030248//cellulose binding;GO:0004553//hydrolase activity, hydrolyzing O-gly…	GO:0005975//carbohydrate metabolic process;GO:0005975//carbohydrate metabolic process;GO:0005975//carbohydrate metabolic process;GO:0005975//carbohydrate metabolic process;GO:0005975//carbohydrate metabolic process
PDE_09969	22.4	17.65	1	5	5	12	612	65	5.82		PDE_09969	endo-beta-1,4-glucanase Cel5C	22.9873	5.66345	469.254	29.9282	2810.64	21.599	3626.43	3402.73	endo-beta-1,4-glucanase Cel5C	K01179|1|0.0|847|pcs:Pc21g14410|endoglucanase [EC:3.2.1.4] (A)	-	-	-
PDE_00752	3.08	28.45	1	1	4	4	362	39.8	6.13	10 Hemicellulase	PDE_00752	putative endo-beta-1,4-xylanase	4.84735	0.232699	184.615	104.489	294.333	212.161	203.202	104.557	putative endo-beta-1,4-xylanase	K01181|3|2e-101|307|ssl:SS1G_12191|endo-1,4-beta-xylanase [EC:3.2.1.8] (A)	-	GO:0004553//hydrolase activity, hydrolyzing O-glycosyl compounds;GO:0004553//hydrolase activity, hydrolyzing O-glycosyl compounds;GO:0004553//hydrolase activity, hydrolyzing O-glycosyl compounds;GO:0004553//hydrolase activity, hydrolyzing O-glycosyl compounds;GO:0004553//hydrolase activity, hydrolyzing O-glycosyl compounds;GO:0004553//hydrolase activity, hydrolyzing O-glycosyl compounds	GO:0005975//carbohydrate metabolic process;GO:0005975//carbohydrate metabolic process;GO:0005975//carbohydrate metabolic process;GO:0005975//carbohydrate metabolic process;GO:0005975//carbohydrate metabolic process;GO:0005975//carbohydrate metabolic process
PDE_02101	37.89	10.65	1	3	3	14	310	31.3	6.96		PDE_02101	putative endo-beta-1,4-xylanase	27.2835	24.018	1124.86	523.603	9410.42	1243.59	11429.2	3243.53	putative endo-beta-1,4-xylanase	K01181|1|1e-122|357|afm:AFUA_3G00470|endo-1,4-beta-xylanase [EC:3.2.1.8] (A)	-	-	-
PDE_02682	6.95	3.46	1	1	1	10	289	29.5	6.28		PDE_02682	putative endo-beta-1,4-xylanase	32.9259	14.5389	54.1114	60.8352	255.296	55.4032	444.698	69.4547	putative endo-beta-1,4-xylanase	K01181|1|4e-104|306|bze:COCCADRAFT_10008|endo-1,4-beta-xylanase [EC:3.2.1.8] (A)	GO:0005576//extracellular region;GO:0005576//extracellular region;GO:0005576//extracellular region;GO:0005576//extracellular region	GO:0004553//hydrolase activity, hydrolyzing O-glycosyl compounds;GO:0030248//cellulose binding;GO:0004553//hydrolase activity, hydrolyzing O-glycosyl compounds;GO:0030248//cellulose binding;GO:0004553//hydrolase activity, hydrolyzing O-glycosyl compounds;GO:0004553//hydrolase activity, hydrolyzing O-glycosyl compounds;GO:0030248//cellulose binding;GO:0004553//hydrolase activity, hydrolyzing O-gly…	GO:0005975//carbohydrate metabolic process;GO:0005975//carbohydrate metabolic process;GO:0005975//carbohydrate metabolic process;GO:0005975//carbohydrate metabolic process;GO:0005975//carbohydrate metabolic process;GO:0005975//carbohydrate metabolic process
PDE_04182	81.42	55.98	1	8	8	38	234	24	7.15		PDE_04182	putative acetyl xylan esterase	27.4672	10.3324	1267.62	2347.64	14897.4	8388.01	10597.8	1942.6	putative acetyl xylan esterase	K01567|2|5e-114|332|afm:AFUA_3G00420|[EC:3.-.-.-] (A)	-	GO:0016787//hydrolase activity	GO:0008152//metabolic process
PDE_04478	2.76	9	1	1	1	1	211	22.9	7.02		PDE_04478	putative endo-beta-1,4-xylanase	43.4161	20.7958	10515	20633.9	48886.9	28052.3	41486.8	17291.1	putative endo-beta-1,4-xylanase	K01181|1|4e-109|315|ttt:THITE_2149883|endo-1,4-beta-xylanase [EC:3.2.1.8] (A)	-	GO:0004553//hydrolase activity, hydrolyzing O-glycosyl compounds;GO:0004553//hydrolase activity, hydrolyzing O-glycosyl compounds;GO:0004553//hydrolase activity, hydrolyzing O-glycosyl compounds;GO:0004553//hydrolase activity, hydrolyzing O-glycosyl compounds;GO:0004553//hydrolase activity, hydrolyzing O-glycosyl compounds;GO:0004553//hydrolase activity, hydrolyzing O-glycosyl compounds;GO:000455…	GO:0005975//carbohydrate metabolic process;GO:0005975//carbohydrate metabolic process;GO:0005975//carbohydrate metabolic process;GO:0005975//carbohydrate metabolic process;GO:0005975//carbohydrate metabolic process;GO:0005975//carbohydrate metabolic process;GO:0005975//carbohydrate metabolic process;GO:0005975//carbohydrate metabolic process
PDE_06023	65.67	21.49	1	5	5	21	442	47.4	5.33		PDE_06023	putative beta-1,4-mannanase	30.0469	5.53842	313.648	32.1244	2699.79	31.0201	7878.78	2033.01	putative beta-1,4-mannanase	-	GO:0005576//extracellular region;GO:0005576//extracellular region;GO:0005576//extracellular region;GO:0005576//extracellular region	GO:0004553//hydrolase activity, hydrolyzing O-glycosyl compounds;GO:0004553//hydrolase activity, hydrolyzing O-glycosyl compounds;GO:0030248//cellulose binding;GO:0004553//hydrolase activity, hydrolyzing O-glycosyl compounds;GO:0030248//cellulose binding;GO:0004553//hydrolase activity, hydrolyzing O-glycosyl compounds;GO:0030248//cellulose binding;GO:0004553//hydrolase activity, hydrolyzing O-gly…	GO:0005975//carbohydrate metabolic process;GO:0005975//carbohydrate metabolic process;GO:0005975//carbohydrate metabolic process;GO:0005975//carbohydrate metabolic process;GO:0005975//carbohydrate metabolic process
PDE_06438	4.99	9.18	1	1	2	5	414	45.1	6.43		PDE_06438	putative beta-1,4-mannanase	7.59546	3.566	12.0149	2.40757	129.27	3.30714	539.046	21.6091	putative beta-1,4-mannanase	-	-	-	-
PDE_06649	26.57	30.79	1	5	5	11	341	35.7	7.74		PDE_06649	putative feruloyl esterase	51.9039	10.5985	781.12	371.07	5758.51	558.534	6945.68	1587.15	putative feruloyl esterase	-	GO:0005576//extracellular region;GO:0005576//extracellular region;GO:0005576//extracellular region;GO:0005576//extracellular region	GO:0004553//hydrolase activity, hydrolyzing O-glycosyl compounds;GO:0030248//cellulose binding;GO:0004553//hydrolase activity, hydrolyzing O-glycosyl compounds;GO:0030248//cellulose binding;GO:0004553//hydrolase activity, hydrolyzing O-glycosyl compounds;GO:0030248//cellulose binding;GO:0004553//hydrolase activity, hydrolyzing O-glycosyl compounds;GO:0030248//cellulose binding;GO:0008236//serine-…	GO:0005975//carbohydrate metabolic process;GO:0005975//carbohydrate metabolic process;GO:0005975//carbohydrate metabolic process;GO:0005975//carbohydrate metabolic process;GO:0006508//proteolysis
PDE_08094	54.07	44.15	1	8	8	21	410	43.5	6.42		PDE_08094	putative endo-beta-1,4-xylanase	7.92463	8.04077	3111.18	2779.42	15982.8	6148.58	20016.2	12873.1	putative endo-beta-1,4-xylanase	K01181|1|0.0|524|afm:AFUA_6G13610|endo-1,4-beta-xylanase [EC:3.2.1.8] (A)	GO:0005576//extracellular region;GO:0005576//extracellular region;GO:0005576//extracellular region;GO:0005576//extracellular region;GO:0005576//extracellular region;GO:0005576//extracellular region	GO:0003824//catalytic activity;GO:0004553//hydrolase activity, hydrolyzing O-glycosyl compounds;GO:0030248//cellulose binding;GO:0004553//hydrolase activity, hydrolyzing O-glycosyl compounds;GO:0030248//cellulose binding;GO:0004553//hydrolase activity, hydrolyzing O-glycosyl compounds;GO:0004553//hydrolase activity, hydrolyzing O-glycosyl compounds;GO:0030248//cellulose binding;GO:0004553//hydrol…	GO:0005975//carbohydrate metabolic process;GO:0005975//carbohydrate metabolic process;GO:0005975//carbohydrate metabolic process;GO:0005975//carbohydrate metabolic process;GO:0005975//carbohydrate metabolic process;GO:0005975//carbohydrate metabolic process;GO:0005975//carbohydrate metabolic process;GO:0005975//carbohydrate metabolic process;GO:0005975//carbohydrate metabolic process;GO:0005975//…
PDE_09278	15.7	17.93	1	4	4	6	396	41.3	7.84		PDE_09278	putative acetyl xylan esterase	11.8559	3.15312	200.899	265.603	3627.33	710.954	4928.78	700.823	putative acetyl xylan esterase	K05972|1|0.0|557|nfi:NFIA_099230|acetylxylan esterase [EC:3.1.1.72] (A)	GO:0005576//extracellular region;GO:0005576//extracellular region;GO:0005576//extracellular region;GO:0005576//extracellular region;GO:0005576//extracellular region	GO:0004553//hydrolase activity, hydrolyzing O-glycosyl compounds;GO:0030248//cellulose binding;GO:0004553//hydrolase activity, hydrolyzing O-glycosyl compounds;GO:0030248//cellulose binding;GO:0004553//hydrolase activity, hydrolyzing O-glycosyl compounds;GO:0030248//cellulose binding;GO:0004553//hydrolase activity, hydrolyzing O-glycosyl compounds;GO:0030248//cellulose binding	GO:0005975//carbohydrate metabolic process;GO:0005975//carbohydrate metabolic process;GO:0005975//carbohydrate metabolic process;GO:0005975//carbohydrate metabolic process
PDE_00401	49.18	16.67	1	4	4	17	378	39.2	5.07		PDE_00401	putative chitin glucanosyltransferase	462.211	203.972	424.85	536.323	319.404	458.374	157.468	368.592	putative chitin glucanosyltransferase	K01238|4|8e-126|371|afm:AFUA_1G16190|[EC:3.2.1.-] (A)	-	GO:0004553//hydrolase activity, hydrolyzing O-glycosyl compounds	GO:0005975//carbohydrate metabolic process
PDE_00500	0	1.27	1	2	2	2	630	69.5	5.41		PDE_00500	hypothetical protein	149.415	12.9533	126.581	127.554	47.6	58.3139	39.111	182.553	hypothetical protein	K01114|4|0.0|729|tmn:UCRPA7_7833|phospholipase C [EC:3.1.4.3] (A)	-	GO:0016788//hydrolase activity, acting on ester bonds	-
PDE_00503	28.13	39.87	1	4	4	11	158	17.4	5.92		PDE_00503	hypothetical protein	20.7673	407.044	9.56842	13.0949	12.7433	13.072	12.6033	7.5021	hypothetical protein	-	-	-	-
PDE_00508	34.44	37.72	1	5	10	20	509	54.6	6.95		PDE_00508	hypothetical protein	3296.11	2672.41	4088.06	3422.65	2837.95	4251.53	3465.64	4057.04	hypothetical protein	-	-	-	-
PDE_00615	6.51	15.87	1	2	3	3	315	34.3	5.22		PDE_00615	putative beta-1,3-glucanosyltransferase	256.389	272.783	302.543	253.909	421.523	388.887	434.281	228.227	putative beta-1,3-glucanosyltransferase	K01210|1|3e-177|496|pcs:Pc13g08730|glucan 1,3-beta-glucosidase [EC:3.2.1.58] (A)	-	GO:0004553//hydrolase activity, hydrolyzing O-glycosyl compounds	GO:0005975//carbohydrate metabolic process
PDE_00667	24.44	30.43	1	1	1	6	115	12.4	4.75		PDE_00667	hypothetical protein	1.13033	1.07454	0.624077	3.27086	1.43144	1.58321	0.337279	0.890001	hypothetical protein	-	-	-	-
PDE_01200	0	6.36	1	1	1	1	566	61.2	5.63		PDE_01200	hypothetical protein	87.2042	0.617142	76.9883	132.316	158.113	182.133	67.9551	61.8003	hypothetical protein	-	-	-	-
PDE_01201	19.15	35.94	1	8	11	16	626	67.5	5.55		PDE_01201	alpha-amylase Amy13A	144.092	2.27181	291.081	118.652	1329.54	355.304	134.732	1.62425	alpha-amylase Amy13A	K01176|1|0.0|965|pcs:Pc16g00630|alpha-amylase [EC:3.2.1.1] (A)	-	GO:0003824//catalytic activity;GO:0043169//cation binding;GO:2001070//starch binding;GO:0003824//catalytic activity;GO:0043169//cation binding;GO:2001070//starch binding;GO:0004556//alpha-amylase activity;GO:0005509//calcium ion binding;GO:2001070//starch binding	GO:0005975//carbohydrate metabolic process;GO:0005975//carbohydrate metabolic process;GO:0016052//carbohydrate catabolic process
PDE_01229	2.02	14.29	1	1	1	4	91	10.1	8.02		PDE_01229	hypothetical protein	2111.3	4.10542	2012.2	3932.88	750.401	2308.11	70.6867	2345.7	hypothetical protein	-	-	-	-
PDE_01252	55.66	17.22	1	3	3	17	151	16.2	5.12		PDE_01252	hypothetical protein	4045.08	2323.86	3813.83	6447	1674.12	4291.51	724.707	5113.41	hypothetical protein	-	-	-	-
PDE_01274	14.47	43.16	1	2	3	6	95	10.1	5.12		PDE_01274	hypothetical protein	1.47523	2.16674	1.97388	1.98917	2.27868	0.87934	1.77416	1.15035	hypothetical protein	-	-	-	-
PDE_01330	7.05	29.6	1	2	2	3	125	13.3	4.65		PDE_01330	hypothetical protein	195.517	4.17608	177.408	485.615	203.182	82.0727	94.1873	173.61	hypothetical protein	K01167|2|4e-57|177|afm:AFUA_4G03230|ribonuclease T1 [EC:3.1.27.3] (A)	-	GO:0003723//RNA binding;GO:0004521//endoribonuclease activity	-
PDE_01335	17.13	26.16	1	3	3	9	172	18.4	4.97		PDE_01335	hypothetical protein	3600.62	1366.28	2166.69	4977	1388.08	6978.24	721.842	4637.38	hypothetical protein	-	-	-	-
PDE_01346	0	3.73	1	1	1	1	161	16.9	4.7		PDE_01346	hypothetical protein	83.9441	528.061	131.265	131.395	62.0552	287.871	117.967	224.806	hypothetical protein	-	-	-	-
PDE_01354	100.49	23.57	1	10	10	44	403	42.8	6.38		PDE_01354	starch binding domain- and chitin binding domain-containing protein	213.424	3.89752	1102.01	171.274	4893.05	1130.97	1113.08	17.3218	starch binding domain- and chitin binding domain-containing protein	-	GO:0019028//viral capsid	GO:2001070//starch binding;GO:2001070//starch binding;GO:2001070//starch binding	-
PDE_01372	54.54	22.62	1	7	7	21	420	46.8	6.28		PDE_01372	hypothetical protein	33.2697	16.5722	24.2573	65.4264	15.3837	20.2299	13.9702	20.7105	hypothetical protein	K01078|1|0.0|608|afm:AFUA_4G03660|acid phosphatase [EC:3.1.3.2] (A)	-	GO:0016788//hydrolase activity, acting on ester bonds	-
PDE_01529	2.78	17.74	1	1	2	2	327	34.3	7.39		PDE_01529	putative pectin methylesterase	7.46429	2.45692	5.9007	7.02112	3.34451	2.89873	3.3706	3.99284	putative pectin methylesterase	K01051|2|3e-139|401|afv:AFLA_020000|pectinesterase [EC:3.1.1.11] (A)	GO:0005618//cell wall	GO:0030599//pectinesterase activity	GO:0042545//cell wall modification
PDE_01767	5.44	39.86	1	1	3	11	138	15	4.98		PDE_01767	hypothetical protein	918.58	250.918	1058.34	1258.08	927.919	1949.15	1179.79	1745.97	hypothetical protein	-	-	-	-
PDE_01796	400.09	38.86	1	7	8	128	193	19.9	4.92		PDE_01796	hypothetical protein	328.203	684.061	293.277	506.031	121.789	194.641	64.4988	426.895	hypothetical protein	K11244|3|1e-14|74.3|cpw:CPC735_047020|cell wall integrity and stress response component (A)	-	-	-
PDE_01896	53.11	22.71	1	7	7	25	436	47.6	6.01		PDE_01896	putative exopolygalacturonase	13.6391	1.71986	13.4345	10.8746	8.37835	6.04904	11.3694	12.5136	putative exopolygalacturonase	K01238|3|0.0|564|afm:AFUA_3G08680|[EC:3.2.1.-] (A)	-	GO:0004650//polygalacturonase activity	GO:0005975//carbohydrate metabolic process
PDE_02102	41.65	22.65	1	5	7	18	499	51.9	5.05		PDE_02102	putative swollenin	32.2533	3.08683	1081.52	68.9414	5836.77	161.201	6451.03	3526.57	putative swollenin	K01567|2|0.0|704|afm:AFUA_6G03280|[EC:3.-.-.-] (A)	-	-	-
PDE_02125	2.4	20.25	1	2	2	3	158	17.8	6.92		PDE_02125	hypothetical protein	230.133	28.8788	984.856	1216.22	1344	737.622	792.604	666.922	hypothetical protein	-	-	-	-
PDE_02536	455.62	24.87	1	8	8	119	197	18.6	5.01		PDE_02536	hypothetical protein	173.96	281.154	295.168	177.494	483.973	207.921	329.843	137.429	hypothetical protein	-	-	-	-
PDE_02797	5.92	2.87	1	1	1	4	453	49.4	5.14		PDE_02797	hypothetical protein	2.19034	63.7131	1.66615	1.20786	4.92732	1.99626	2.6108	0.976897	hypothetical protein	K01078|1|0.0|665|nfi:NFIA_021090|acid phosphatase [EC:3.1.3.2] (A)	-	GO:0016788//hydrolase activity, acting on ester bonds	-
PDE_02854	44.49	32.07	1	5	6	21	237	25.8	5.33		PDE_02854	hypothetical protein	766.562	294.614	2084.22	4196.74	1878.46	7349.51	2483.77	4716.94	hypothetical protein	-	-	-	-
PDE_03112	173.93	19	1	9	9	69	521	50.3	4.79		PDE_03112	putative exo-beta-1,3-glucanase	279.558	732.412	153.432	133.143	123.734	386.744	129.436	92.0583	putative exo-beta-1,3-glucanase	K01238|4|2e-152|446|afm:AFUA_3G00270|[EC:3.2.1.-] (A)	-	GO:0004553//hydrolase activity, hydrolyzing O-glycosyl compounds	GO:0005975//carbohydrate metabolic process
PDE_03132	0	36	1	1	1	1	75	8.4	9.06		PDE_03132	hypothetical protein	126.67	112.874	90.9983	80.2952	60.4624	60.5446	55.3658	80.4927	hypothetical protein	K02153|1|7e-36|119|aor:AOR_1_916014|V-type H+-transporting ATPase subunit e (A)	GO:0033179//proton-transporting V-type ATPase, V0 domain	GO:0015078//hydrogen ion transmembrane transporter activity	GO:0015991//ATP hydrolysis coupled proton transport
PDE_03255	1202.83	82.31	1	7	7	387	147	15	5.26		PDE_03255	hypothetical protein	51.7446	237.276	79.493	107.136	58.9439	114.3	28.0586	50.162	hypothetical protein	-	-	-	-
PDE_03292	2.48	4.43	1	1	1	1	271	27.6	4.41		PDE_03292	chitin binding domain-containing protein	141.454	415.15	565.553	534.467	560.34	3298.66	1187.98	1100.82	chitin binding domain-containing protein	-	-	GO:0008061//chitin binding;GO:0008061//chitin binding	-
PDE_03296	22.46	53.78	1	3	4	15	225	23.7	5.21		PDE_03296	putative lysozyme	846.567	90.4893	350.725	720.441	498.625	432.698	203.728	366.545	putative lysozyme	K01238|4|1e-121|348|afm:AFUA_6G10130|[EC:3.2.1.-] (A)	-	GO:0003796//lysozyme activity;GO:0003796//lysozyme activity	GO:0009253//peptidoglycan catabolic process;GO:0016998//cell wall macromolecule catabolic process;GO:0009253//peptidoglycan catabolic process;GO:0016998//cell wall macromolecule catabolic process
PDE_03399	23.31	14.5	1	3	4	9	607	66.7	5.85		PDE_03399	hypothetical protein	13.6347	12.2882	7.59601	2.78957	2.30895	3.08367	1.63953	0.769357	hypothetical protein	K01078|2|0.0|961|afm:AFUA_5G01330|acid phosphatase [EC:3.1.3.2] (A)	-	GO:0016787//hydrolase activity	-
PDE_03437	21.94	6.22	1	2	2	8	225	23.4	5.45		PDE_03437	hypothetical protein	78.0756	37.1625	71.1185	12.4615	296.508	58.7658	76.7253	20.3348	hypothetical protein	-	-	-	-
PDE_03452	2.11	1.68	1	1	1	1	536	57	5.22		PDE_03452	putative beta-1,3-glucanosyltransglycosylase	118.903	38.9625	115.096	84.7048	44.3492	65.8537	33.6803	81.6779	putative beta-1,3-glucanosyltransglycosylase	-	-	-	-
PDE_03466	49.4	26.9	1	7	9	22	435	47	6.6		PDE_03466	putative rhamnogalacturonase	16.5107	2.73774	11.0142	10.679	4.89857	3.74097	5.50136	10.1147	putative rhamnogalacturonase	K01238|1|0.0|688|afm:AFUA_6G02980|[EC:3.2.1.-] (A)	-	GO:0004650//polygalacturonase activity;GO:0004650//polygalacturonase activity	GO:0005975//carbohydrate metabolic process;GO:0005975//carbohydrate metabolic process
PDE_03934	189.39	21.09	1	5	5	46	147	15.7	6.95		PDE_03934	hypothetical protein	22.0426	15.1501	93.4516	282.4	200.266	465	139.388	229.665	hypothetical protein	-	-	-	-
PDE_04128	2.88	12.59	1	1	1	5	143	14.9	6.34		PDE_04128	hypothetical protein	117.01	2.91525	94.5969	90.9552	62.904	310.64	107.963	35.9564	hypothetical protein	-	-	-	-
PDE_04162	148.94	41.32	1	9	11	44	380	38.4	5.85		PDE_04162	putative endopolygalacturonase	5.99487	0.840002	3.20375	2.44716	17.8395	13.4057	32.0946	9.37643	putative endopolygalacturonase	K01184|1|0.0|587|ani:AN8327.2|polygalacturonase [EC:3.2.1.15] (A)	-	GO:0004650//polygalacturonase activity;GO:0004650//polygalacturonase activity	GO:0005975//carbohydrate metabolic process;GO:0005975//carbohydrate metabolic process
PDE_04195	0	13.94	1	1	3	5	538	60	7.2		PDE_04195	hypothetical protein	10.2762	2.16332	12.5018	20.6832	13.3818	24.8069	15.6477	22.9634	hypothetical protein	K01066|2|0.0|810|afm:AFUA_2G08500|esterase / lipase [EC:3.1.1.-] (A)	-	-	-
PDE_04474	11.36	6.88	1	2	2	5	320	33.1	5.1		PDE_04474	hypothetical protein	5.70561	1.20637	20.4669	16.168	206.429	88.9952	169.04	2.518	hypothetical protein	-	-	-	-
PDE_04519	61.85	29.63	1	5	5	26	189	19.6	4.81		PDE_04519	hypothetical protein	90.17	345.339	61.0768	72.3078	38.547	88.0259	52.0346	87.5481	hypothetical protein	-	-	-	-
PDE_04618	11.07	20.51	1	4	6	13	468	49.8	5.45		PDE_04618	putative beta-1,3-glucanosyltransglycosylase	463.713	602.686	584.819	521.503	460.212	522.023	429.371	504.17	putative beta-1,3-glucanosyltransglycosylase	-	-	-	-
PDE_04655	1.68	8.33	1	1	1	2	84	8.8	9.04		PDE_04655	hypothetical protein	4898.61	15.7136	2281.59	3146.47	524.547	687.79	171.148	1511.95	hypothetical protein	-	-	-	-
PDE_04682	30.63	14.54	1	1	1	7	227	22.5	4.88		PDE_04682	hypothetical protein	1942.64	3143.24	1883.72	1817.76	1296.11	1841.63	907.957	1021.95	hypothetical protein	-	-	-	-
PDE_04913	23.33	16.45	1	2	2	7	310	32.2	5.19		PDE_04913	hypothetical protein	3.84598	1.34365	4.36137	4.26666	6.77106	9.71475	3.39812	3.59181	hypothetical protein	-	-	-	-
PDE_05097	0	2.25	1	1	2	3	400	43.7	6.19		PDE_05097	hypothetical protein	49.1816	29.7026	112.368	55.618	238.82	77.8132	258.444	70.1619	hypothetical protein	K01785|1|0.0|590|pcs:Pc13g14400|aldose 1-epimerase [EC:5.1.3.3] (A)	-	GO:0016853//isomerase activity	GO:0005975//carbohydrate metabolic process
PDE_05537	58.05	7.32	1	2	2	16	642	68.5	5.01		PDE_05537	hypothetical protein	797.887	895.684	1406.01	1875.62	1085.85	3376.76	1214.85	1617.19	hypothetical protein	K13333|1|0.0|973|pcs:Pc18g02900|lysophospholipase [EC:3.1.1.5] (A)	-	GO:0004620//phospholipase activity;GO:0004620//phospholipase activity;GO:0004620//phospholipase activity	GO:0009395//phospholipid catabolic process;GO:0009395//phospholipid catabolic process;GO:0009395//phospholipid catabolic process
PDE_05941	6.33	4.4	1	1	1	2	341	36.1	5.45		PDE_05941	hypothetical protein	179.305	5.86879	108.821	161.189	61.5928	66.249	44.1292	134.713	hypothetical protein	-	-	GO:0003676//nucleic acid binding;GO:0004519//endonuclease activity	GO:0006308//DNA catabolic process
PDE_06055	44.93	69.01	2	6	6	17	142	15.5	7.85		PDE_06055	hypothetical protein	17.2831	5.94729	10.3515	353.391	9.33034	19.1159	5.59935	44.1252	hypothetical protein	-	-	GO:0003723//RNA binding;GO:0004521//endoribonuclease activity	-
PDE_06089	144.88	53.61	1	7	8	52	166	18.1	7.37		PDE_06089	hypothetical protein	164.865	816.613	157.761	285.582	225.899	511.757	492.237	349.262	hypothetical protein	-	-	-	-
PDE_06128	116.13	19.21	1	4	4	53	177	16.6	5.22		PDE_06128	hypothetical protein	265.663	348.019	371.609	328.156	428.334	359.488	501.737	348.577	hypothetical protein	-	-	-	-
PDE_06138	196.19	37.66	1	17	17	82	401	41.9	5.12		PDE_06138	Ecm33 domain-containing protein	679.634	1262.34	670.703	468.517	631.637	629.076	844.704	494.931	Ecm33 domain-containing protein	-	-	-	-
PDE_06156	5.31	15.06	1	1	4	7	644	71.8	5.44		PDE_06156	putative beta-fructofuranosidase	30.2675	9.00404	22.0178	22.7278	8.04204	17.185	7.01084	27.7188	putative beta-fructofuranosidase	K01193|1|0.0|924|pcs:Pc20g11430|beta-fructofuranosidase [EC:3.2.1.26] (A)	-	-	-
PDE_06187	8.57	2.24	1	1	1	3	535	56.2	7.42		PDE_06187	hypothetical protein	18.6522	15.291	20.2167	7.1827	8.44674	6.85902	6.22217	4.77766	hypothetical protein	-	-	-	-
PDE_06333	3.79	16.06	1	2	2	2	193	20	5.41		PDE_06333	hypothetical protein	193.129	85.4001	122.832	65.8682	237.361	271.565	267.826	56.0533	hypothetical protein	-	-	-	-
PDE_06501	0	28.04	1	1	10	22	617	70.4	5.54		PDE_06501	hypothetical protein	26.0922	139.951	16.4157	14.1458	48.1758	34.2957	18.9104	8.07528	hypothetical protein	-	-	-	-
PDE_06595	0	20.13	1	1	5	6	452	50.8	6.38		PDE_06595	hypothetical protein	8.69306	3.08311	5.2818	8.91157	3.72544	4.59915	2.27142	12.8445	hypothetical protein	-	-	GO:0045735//nutrient reservoir activity;GO:0045735//nutrient reservoir activity;GO:0045735//nutrient reservoir activity;GO:0045735//nutrient reservoir activity	-
PDE_06677	20.47	9.26	1	2	2	19	216	23.1	5.07		PDE_06677	hypothetical protein	491.363	215.538	401.114	399.327	184.255	456.13	176.232	471.355	hypothetical protein	-	-	-	-
PDE_06797	5.07	22.92	1	1	2	4	240	25.1	6.65		PDE_06797	hypothetical protein	1.75757	3.34174	0.90201	0.607762	1.31255	0.411766	0.491393	0.852039	hypothetical protein	-	-	-	-
PDE_07033	29.69	10.71	1	3	3	13	467	50.4	5.34		PDE_07033	hypothetical protein	112.612	286.814	88.7242	100.239	59.353	169.472	56.1571	126.71	hypothetical protein	-	-	-	-
PDE_07056	8.31	21	1	3	6	13	462	47.6	5.54		PDE_07056	hypothetical protein	30.853	32.221	36.3104	21.7257	30.7359	27.8675	19.0684	8.85734	hypothetical protein	-	-	-	-
PDE_07106	244.76	72.41	1	8	8	117	145	15.1	8.47		PDE_07106	hypothetical protein	3556.02	7753.3	3969.88	4866.44	3353.21	10629.8	3046.82	6031.78	hypothetical protein	-	-	-	-
PDE_07153	122.29	39.05	1	16	17	54	379	38.6	8.34		PDE_07153	putative endopolygalacturonase	12.808	5.87332	7.44382	7.51727	15.499	5.57364	52.2705	6.67559	putative endopolygalacturonase	K01184|1|0.0|538|nfi:NFIA_008150|polygalacturonase [EC:3.2.1.15] (A)	-	-	-
PDE_07803	36.5	11.4	1	3	3	14	535	59.8	6.86		PDE_07803	hypothetical protein	238.575	14.1707	239.214	500.005	141.175	182.331	55.0713	368.708	hypothetical protein	K09704|1|0.0|864|pcs:Pc21g19010|hypothetical protein (A)	-	-	-
PDE_07927	14.17	18.46	1	4	6	10	390	40.2	6.79		PDE_07927	hypothetical protein	420.809	151.577	761.649	926.364	927.526	201.962	519.791	693.632	hypothetical protein	K06004|1|5e-180|509|pcs:Pc21g03510|aspergillopepsin I [EC:3.4.23.18] (A)	-	GO:0004190//aspartic-type endopeptidase activity;GO:0004190//aspartic-type endopeptidase activity;GO:0004190//aspartic-type endopeptidase activity;GO:0004190//aspartic-type endopeptidase activity;GO:0004190//aspartic-type endopeptidase activity;GO:0004190//aspartic-type endopeptidase activity;GO:0004190//aspartic-type endopeptidase activity	GO:0006508//proteolysis;GO:0006508//proteolysis;GO:0006508//proteolysis;GO:0006508//proteolysis;GO:0006508//proteolysis;GO:0006508//proteolysis;GO:0006508//proteolysis
PDE_07930	0	8.13	1	1	1	1	504	53.2	5.17		PDE_07930	hypothetical protein	15.5456	27.3513	8.69006	6.28003	9.38746	11.4706	7.5103	10.1924	hypothetical protein	-	-	GO:0004190//aspartic-type endopeptidase activity;GO:0004190//aspartic-type endopeptidase activity;GO:0004190//aspartic-type endopeptidase activity;GO:0004190//aspartic-type endopeptidase activity;GO:0004190//aspartic-type endopeptidase activity	GO:0006508//proteolysis;GO:0006508//proteolysis;GO:0006508//proteolysis;GO:0006508//proteolysis;GO:0006508//proteolysis
PDE_07936	2.19	7.95	1	1	2	3	352	37.5	7.28		PDE_07936	hypothetical protein	682.005	21.2813	2390.8	3159.15	2385.54	860.014	2762.06	3856.69	hypothetical protein	-	-	GO:0004222//metalloendopeptidase activity;GO:0004222//metalloendopeptidase activity;GO:0004222//metalloendopeptidase activity;GO:0004222//metalloendopeptidase activity;GO:0004222//metalloendopeptidase activity;GO:0004222//metalloendopeptidase activity	GO:0006508//proteolysis;GO:0006508//proteolysis;GO:0006508//proteolysis;GO:0006508//proteolysis;GO:0006508//proteolysis;GO:0006508//proteolysis
PDE_07938	148.04	36.12	1	9	9	41	371	37.6	5.14		PDE_07938	putative polygalacturonase	1.95041	1.04332	2.69524	2.17694	2.86765	1.10576	3.18253	1.34238	putative polygalacturonase	K01213|1|0.0|531|nfi:NFIA_102450|galacturan 1,4-alpha-galacturonidase [EC:3.2.1.67] (A)	-	GO:0004650//polygalacturonase activity;GO:0004650//polygalacturonase activity	GO:0005975//carbohydrate metabolic process;GO:0005975//carbohydrate metabolic process
PDE_08075	87.56	8.68	1	3	3	38	288	27.7	4.02		PDE_08075	hypothetical protein	351.555	377.51	677.892	423.923	514.516	777.9	571.181	303.98	hypothetical protein	-	-	-	-
PDE_08082	42.71	16.25	1	4	6	21	566	62.1	7.05		PDE_08082	hypothetical protein	262.746	6.91557	216.706	227.622	75.0643	258.438	47.1487	136.578	hypothetical protein	-	-	-	-
PDE_08122	58.49	33.33	1	6	8	21	429	46.9	5.52		PDE_08122	putative chitinase	342.521	21.5747	415.908	704.596	353.484	142.985	80.3053	452.452	putative chitinase	K01183|1|0.0|603|afm:AFUA_8G01410|chitinase [EC:3.2.1.14] (A)	-	GO:0004553//hydrolase activity, hydrolyzing O-glycosyl compounds;GO:0004553//hydrolase activity, hydrolyzing O-glycosyl compounds;GO:0004568//chitinase activity	GO:0005975//carbohydrate metabolic process;GO:0005975//carbohydrate metabolic process;GO:0006032//chitin catabolic process
PDE_08139	4.6	5.95	1	1	2	3	807	85.2	6.29		PDE_08139	putative exo-beta-1,3-glucanase	14.7141	5.13071	18.3146	25.8736	16.663	7.72843	6.06621	11.3775	putative exo-beta-1,3-glucanase	K01210|1|0.0|1244|pcs:Pc22g01380|glucan 1,3-beta-glucosidase [EC:3.2.1.58] (A)	-	-	-
PDE_08278	2.05	13.25	1	1	2	2	302	31.2	5.88		PDE_08278	hypothetical protein	287.092	171.402	335.531	351.313	289.766	346.87	265.99	303.422	hypothetical protein	K11244|1|9e-69|219|ani:AN5660.2|cell wall integrity and stress response component (A)	-	-	-
PDE_09011	0	6.07	1	1	3	5	494	54	7.66		PDE_09011	hypothetical protein	0.286889	0.165609	0.217822	0.0923597	0.0845576	0	0	0.122211	hypothetical protein	-	GO:0016020//membrane;GO:0016020//membrane;GO:0016021//integral component of membrane	GO:0005215//transporter activity;GO:0022891//substrate-specific transmembrane transporter activity;GO:0022857//transmembrane transporter activity	GO:0006810//transport;GO:0055085//transmembrane transport;GO:0055085//transmembrane transport;GO:0055085//transmembrane transport
PDE_09285	191.44	34.84	1	12	12	60	465	51.4	4.92		PDE_09285	putative rhamnogalacturonan alpha-L-rhamnopyranohydrolase	22.0489	3.4617	26.1334	24.0956	79.6304	19.5257	42.5533	19.0865	putative rhamnogalacturonan alpha-L-rhamnopyranohydrolase	-	-	GO:0004650//polygalacturonase activity	GO:0005975//carbohydrate metabolic process
PDE_09289	153.81	17.47	1	1	2	51	166	18	4.83		PDE_09289	hypothetical protein	88.5847	467.783	98.8928	137.315	53.6	108.734	62.4094	138.039	hypothetical protein	-	-	-	-
PDE_09417	336.34	47.4	1	26	28	124	635	67.2	6.01		PDE_09417	glucoamylase Amy15A	943.927	7.73745	1313.28	423.454	4559.39	2460.09	1151.57	21.4762	glucoamylase Amy15A	K01178|1|0.0|1016|afm:AFUA_2G00690|glucoamylase [EC:3.2.1.3] (A)	-	GO:0004339//glucan 1,4-alpha-glucosidase activity;GO:2001070//starch binding;GO:0004339//glucan 1,4-alpha-glucosidase activity;GO:0004339//glucan 1,4-alpha-glucosidase activity;GO:0004339//glucan 1,4-alpha-glucosidase activity;GO:0004339//glucan 1,4-alpha-glucosidase activity;GO:0004339//glucan 1,4-alpha-glucosidase activity;GO:0004339//glucan 1,4-alpha-glucosidase activity;GO:0004339//glucan 1,4…	GO:0005976//polysaccharide metabolic process;GO:0005976//polysaccharide metabolic process;GO:0005976//polysaccharide metabolic process;GO:0005976//polysaccharide metabolic process;GO:0005976//polysaccharide metabolic process;GO:0005976//polysaccharide metabolic process;GO:0005976//polysaccharide metabolic process;GO:0005976//polysaccharide metabolic process;GO:0005976//polysaccharide metabolic pr…
PDE_09441	12.75	7.21	1	2	2	4	402	41.7	8.82		PDE_09441	chitin binding domain-containing protein	102.119	14.7457	117.4	124.376	118.436	75.7249	46.6592	80.1365	chitin binding domain-containing protein	-	-	-	-
PDE_09453	0	4.94	1	1	2	3	749	82.4	5.8		PDE_09453	hypothetical protein	17.4758	4.51117	27.4528	19.2103	154.76	18.5565	118.953	16.9442	hypothetical protein	-	-	GO:0005507//copper ion binding;GO:0005507//copper ion binding;GO:0005507//copper ion binding;GO:0005507//copper ion binding;GO:0016491//oxidoreductase activity;GO:0016491//oxidoreductase activity	GO:0055114//oxidation-reduction process;GO:0055114//oxidation-reduction process
PDE_09474	0	24.71	1	1	2	2	170	18	6.93		PDE_09474	hypothetical protein	0.383386	0	0	0.26312	2.61704	0.252117	4.15805	0.23958	hypothetical protein	-	GO:0009277//fungal-type cell wall	GO:0005199//structural constituent of cell wall	-
PDE_09780	6.49	5.76	1	1	1	2	243	26.2	5.2		PDE_09780	hypothetical protein	2486.21	447.035	1987.85	1345.74	679.097	525.335	582.391	1601.4	hypothetical protein	-	-	-	-
PDE_09964	0	7.76	1	1	2	5	477	50.3	5.27		PDE_09964	hypothetical protein	191.703	127.015	186.431	134.789	130.272	103.126	149.581	134.937	hypothetical protein	K01078|1|0.0|605|pcs:Pc21g14460|acid phosphatase [EC:3.1.3.2] (A)	-	-	-

## Sheet: ΔclrB 61 proteins
Table Identification and quantificaIdentification and quantification of predicted secretory proteins in the supernatant of strain with deletion of ClrB in Avicel for 96 hours											RNA-seq data (RPKM)
Description	Score	Coverage	# Proteins	# Unique Peptides	# Peptides	# PSMs	# AAs	MW [kDa]	calc. pI	Description	GeneID	Description	Means (Wild-type on No Carbon)	Means (Wild-type on Glucose)	Means (Wild-type on Cellulose)	Means (ΔclrB on Cellulose)	Means (ΔcreA on Cellulose)	Means (ΔcreA-ΔclrB on Cellulose)	Means (ΔcreA-gpdA(p)::clrB on Cellulose)	Means (ΔamyR on Cellulose)	KEGG Orthology	GO Component	GO Function	GO Process
PDE_07124	200.61	45.04	1	8	8	86	464	48.5	5.67	5 Cellulase	PDE_07124	cellobiohydrolase Cel6A	13.3682	9.9835	290.641	12.3933	23415.9	13.308	32888.2	4781.31	K01238|1|0.0|705|afm:AFUA_3G01910|[EC:3.2.1.-] (A)	GO:0005576//extracellular region;GO:0005576//extracellular region;GO:0005576//extracellular region;GO:0005576//extracellular region;GO:0005576//extracellular region;GO:0005576//extracellular region	GO:0004553//hydrolase activity, hydrolyzing O-glycosyl compounds;GO:0030248//cellulose binding;GO:0004553//hydrolase activity, hydrolyzing O-glycosyl compounds;GO:0030248//cellulose binding;GO:0004553//hydrolase activity, hydrolyzing O-glycosyl compounds;GO:0030248//cellulose binding;GO:0004553//hydrolase activity, hydrolyzing O-glycosyl compounds;GO:0004553//hydrolase activity, hydrolyzing O-gly…	GO:0005975//carbohydrate metabolic process;GO:0005975//carbohydrate metabolic process;GO:0005975//carbohydrate metabolic process;GO:0030245//cellulose catabolic process;GO:0005975//carbohydrate metabolic process;GO:0005975//carbohydrate metabolic process;GO:0005975//carbohydrate metabolic process;GO:0030245//cellulose catabolic process;GO:0005975//carbohydrate metabolic process;GO:0030245//cellul…
PDE_07929	21.88	21.94	1	3	5	12	474	49.3	5.26		PDE_07929	endo-beta-1,4-glucanase Cel7B	16.7688	6.07481	718.277	40.0349	7070.4	85.4336	9443.06	3824.15	K01179|1|0.0|711|nfi:NFIA_047960|endoglucanase [EC:3.2.1.4] (A)	GO:0005576//extracellular region;GO:0005576//extracellular region;GO:0005576//extracellular region;GO:0005576//extracellular region	GO:0004553//hydrolase activity, hydrolyzing O-glycosyl compounds;GO:0030248//cellulose binding;GO:0004553//hydrolase activity, hydrolyzing O-glycosyl compounds;GO:0004553//hydrolase activity, hydrolyzing O-glycosyl compounds;GO:0004553//hydrolase activity, hydrolyzing O-glycosyl compounds;GO:0004553//hydrolase activity, hydrolyzing O-glycosyl compounds;GO:0004553//hydrolase activity, hydrolyzing …	GO:0005975//carbohydrate metabolic process;GO:0005975//carbohydrate metabolic process;GO:0005975//carbohydrate metabolic process;GO:0005975//carbohydrate metabolic process;GO:0005975//carbohydrate metabolic process;GO:0005975//carbohydrate metabolic process;GO:0005975//carbohydrate metabolic process;GO:0005975//carbohydrate metabolic process;GO:0005975//carbohydrate metabolic process;GO:0005975//…
PDE_07945	382.08	41.03	2	11	12	123	546	56.9	5.12		PDE_07945	cellobiohydrolase CBHI/Cel7A-2	42.8597	8.61052	1002.3	218.914	20100.1	184.485	26125.9	8950.58	K01238|1|0.0|771|afm:AFUA_6G11610|[EC:3.2.1.-] (A)	GO:0005576//extracellular region;GO:0005576//extracellular region;GO:0005576//extracellular region;GO:0005576//extracellular region	GO:0004553//hydrolase activity, hydrolyzing O-glycosyl compounds;GO:0030248//cellulose binding;GO:0004553//hydrolase activity, hydrolyzing O-glycosyl compounds;GO:0004553//hydrolase activity, hydrolyzing O-glycosyl compounds;GO:0004553//hydrolase activity, hydrolyzing O-glycosyl compounds;GO:0004553//hydrolase activity, hydrolyzing O-glycosyl compounds;GO:0004553//hydrolase activity, hydrolyzing …	GO:0005975//carbohydrate metabolic process;GO:0005975//carbohydrate metabolic process;GO:0005975//carbohydrate metabolic process;GO:0005975//carbohydrate metabolic process;GO:0005975//carbohydrate metabolic process;GO:0005975//carbohydrate metabolic process;GO:0005975//carbohydrate metabolic process;GO:0005975//carbohydrate metabolic process;GO:0005975//carbohydrate metabolic process;GO:0005975//…
PDE_09226	44.78	21.79	1	4	5	25	413	44	5.21		PDE_09226	putative endo-beta-1,4-glucanase	15.7842	3.8582	249.252	9.78227	6739.32	9.94453	11428.7	3507.49	K01179|1|0.0|534|act:ACLA_085250|endoglucanase [EC:3.2.1.4] (A)	GO:0005576//extracellular region;GO:0005576//extracellular region;GO:0005576//extracellular region;GO:0005576//extracellular region	GO:0004553//hydrolase activity, hydrolyzing O-glycosyl compounds;GO:0030248//cellulose binding;GO:0004553//hydrolase activity, hydrolyzing O-glycosyl compounds;GO:0030248//cellulose binding;GO:0004553//hydrolase activity, hydrolyzing O-glycosyl compounds;GO:0004553//hydrolase activity, hydrolyzing O-glycosyl compounds;GO:0030248//cellulose binding;GO:0004553//hydrolase activity, hydrolyzing O-gly…	GO:0005975//carbohydrate metabolic process;GO:0005975//carbohydrate metabolic process;GO:0005975//carbohydrate metabolic process;GO:0005975//carbohydrate metabolic process;GO:0005975//carbohydrate metabolic process
PDE_09969	10.34	16.01	1	2	4	7	612	65	5.82		PDE_09969	endo-beta-1,4-glucanase Cel5C	22.9873	5.66345	469.254	29.9282	2810.64	21.599	3626.43	3402.73	K01179|1|0.0|847|pcs:Pc21g14410|endoglucanase [EC:3.2.1.4] (A)	-	-	-
PDE_02101	0	3.23	1	1	1	2	310	31.3	6.96	5 Hemicellulase	PDE_02101	putative endo-beta-1,4-xylanase	27.2835	24.018	1124.86	523.603	9410.42	1243.59	11429.2	3243.53	K01181|1|1e-122|357|afm:AFUA_3G00470|endo-1,4-beta-xylanase [EC:3.2.1.8] (A)	-	-	-
PDE_03573	2.09	4.17	1	1	1	1	480	52.4	5.41		PDE_03573	putative endo-beta-1,4-xylanase	5.27205	0.432695	412.144	382.631	368.092	318.102	277.405	455.425	-	-	GO:0004348//glucosylceramidase activity;GO:0004348//glucosylceramidase activity	GO:0006665//sphingolipid metabolic process;GO:0006665//sphingolipid metabolic process
PDE_04182	112.9	46.58	1	5	5	32	234	24	7.15		PDE_04182	putative acetyl xylan esterase	27.4672	10.3324	1267.62	2347.64	14897.4	8388.01	10597.8	1942.6	K01567|2|5e-114|332|afm:AFUA_3G00420|[EC:3.-.-.-] (A)	-	GO:0016787//hydrolase activity	GO:0008152//metabolic process
PDE_06023	58.05	16.97	1	1	2	16	442	47.4	5.33		PDE_06023	putative beta-1,4-mannanase	30.0469	5.53842	313.648	32.1244	2699.79	31.0201	7878.78	2033.01	-	GO:0005576//extracellular region;GO:0005576//extracellular region;GO:0005576//extracellular region;GO:0005576//extracellular region	GO:0004553//hydrolase activity, hydrolyzing O-glycosyl compounds;GO:0004553//hydrolase activity, hydrolyzing O-glycosyl compounds;GO:0030248//cellulose binding;GO:0004553//hydrolase activity, hydrolyzing O-glycosyl compounds;GO:0030248//cellulose binding;GO:0004553//hydrolase activity, hydrolyzing O-glycosyl compounds;GO:0030248//cellulose binding;GO:0004553//hydrolase activity, hydrolyzing O-gly…	GO:0005975//carbohydrate metabolic process;GO:0005975//carbohydrate metabolic process;GO:0005975//carbohydrate metabolic process;GO:0005975//carbohydrate metabolic process;GO:0005975//carbohydrate metabolic process
PDE_08094	65.63	23.17	1	4	4	22	410	43.5	6.42		PDE_08094	putative endo-beta-1,4-xylanase	7.92463	8.04077	3111.18	2779.42	15982.8	6148.58	20016.2	12873.1	K01181|1|0.0|524|afm:AFUA_6G13610|endo-1,4-beta-xylanase [EC:3.2.1.8] (A)	GO:0005576//extracellular region;GO:0005576//extracellular region;GO:0005576//extracellular region;GO:0005576//extracellular region;GO:0005576//extracellular region;GO:0005576//extracellular region	GO:0003824//catalytic activity;GO:0004553//hydrolase activity, hydrolyzing O-glycosyl compounds;GO:0030248//cellulose binding;GO:0004553//hydrolase activity, hydrolyzing O-glycosyl compounds;GO:0030248//cellulose binding;GO:0004553//hydrolase activity, hydrolyzing O-glycosyl compounds;GO:0004553//hydrolase activity, hydrolyzing O-glycosyl compounds;GO:0030248//cellulose binding;GO:0004553//hydrol…	GO:0005975//carbohydrate metabolic process;GO:0005975//carbohydrate metabolic process;GO:0005975//carbohydrate metabolic process;GO:0005975//carbohydrate metabolic process;GO:0005975//carbohydrate metabolic process;GO:0005975//carbohydrate metabolic process;GO:0005975//carbohydrate metabolic process;GO:0005975//carbohydrate metabolic process;GO:0005975//carbohydrate metabolic process;GO:0005975//…
PDE_00503	39.74	41.14	1	5	6	19	158	17.4	5.92		PDE_00503	hypothetical protein	20.7673	407.044	9.56842	13.0949	12.7433	13.072	12.6033	7.5021	-	-	-	-
PDE_00508	0	13.95	1	1	3	3	509	54.6	6.95		PDE_00508	hypothetical protein	3296.11	2672.41	4088.06	3422.65	2837.95	4251.53	3465.64	4057.04	-	-	-	-
PDE_00667	20.24	30.43	1	1	1	5	115	12.4	4.75		PDE_00667	hypothetical protein	1.13033	1.07454	0.624077	3.27086	1.43144	1.58321	0.337279	0.890001	-	-	-	-
PDE_01201	13.39	14.06	1	2	4	7	626	67.5	5.55		PDE_01201	alpha-amylase Amy13A	144.092	2.27181	291.081	118.652	1329.54	355.304	134.732	1.62425	K01176|1|0.0|965|pcs:Pc16g00630|alpha-amylase [EC:3.2.1.1] (A)	-	GO:0003824//catalytic activity;GO:0043169//cation binding;GO:2001070//starch binding;GO:0003824//catalytic activity;GO:0043169//cation binding;GO:2001070//starch binding;GO:0004556//alpha-amylase activity;GO:0005509//calcium ion binding;GO:2001070//starch binding	GO:0005975//carbohydrate metabolic process;GO:0005975//carbohydrate metabolic process;GO:0016052//carbohydrate catabolic process
PDE_01229	3.68	14.29	1	1	1	4	91	10.1	8.02		PDE_01229	hypothetical protein	2111.3	4.10542	2012.2	3932.88	750.401	2308.11	70.6867	2345.7	-	-	-	-
PDE_01252	32.52	17.22	1	3	3	9	151	16.2	5.12		PDE_01252	hypothetical protein	4045.08	2323.86	3813.83	6447	1674.12	4291.51	724.707	5113.41	-	-	-	-
PDE_01274	5.76	20	1	1	1	2	95	10.1	5.12		PDE_01274	hypothetical protein	1.47523	2.16674	1.97388	1.98917	2.27868	0.87934	1.77416	1.15035	-	-	-	-
PDE_01279	0	13.26	1	1	2	2	460	51	4.88		PDE_01279	putative alpha-1,6-mannanase	12.008	3.72495	7.6602	15.6733	4.30336	4.0066	2.91046	8.01686	K08257|1|0.0|734|pcs:Pc12g13430|mannan endo-1,6-alpha-mannosidase [EC:3.2.1.101] (A)	-	-	-
PDE_01354	35.53	15.14	1	4	5	22	403	42.8	6.38		PDE_01354	starch binding domain- and chitin binding domain-containing protein	213.424	3.89752	1102.01	171.274	4893.05	1130.97	1113.08	17.3218	-	GO:0019028//viral capsid	GO:2001070//starch binding;GO:2001070//starch binding;GO:2001070//starch binding	-
PDE_01372	118.94	39.52	1	10	12	52	420	46.8	6.28		PDE_01372	hypothetical protein	33.2697	16.5722	24.2573	65.4264	15.3837	20.2299	13.9702	20.7105	K01078|1|0.0|608|afm:AFUA_4G03660|acid phosphatase [EC:3.1.3.2] (A)	-	GO:0016788//hydrolase activity, acting on ester bonds	-
PDE_01403	3.27	1.65	1	1	1	1	1093	119.6	5.4		PDE_01403	putative alpha,alpha-trehalase	10.5173	3.66711	17.5913	20.1078	13.4308	55.1142	6.37351	8.79272	-	-	GO:0003824//catalytic activity;GO:0003824//catalytic activity	GO:0005975//carbohydrate metabolic process;GO:0005975//carbohydrate metabolic process
PDE_01796	202.5	26.94	1	4	4	72	193	19.9	4.92		PDE_01796	hypothetical protein	328.203	684.061	293.277	506.031	121.789	194.641	64.4988	426.895	K11244|3|1e-14|74.3|cpw:CPC735_047020|cell wall integrity and stress response component (A)	-	-	-
PDE_01896	23.01	18.35	1	4	5	14	436	47.6	6.01		PDE_01896	putative exopolygalacturonase	13.6391	1.71986	13.4345	10.8746	8.37835	6.04904	11.3694	12.5136	K01238|3|0.0|564|afm:AFUA_3G08680|[EC:3.2.1.-] (A)	-	GO:0004650//polygalacturonase activity	GO:0005975//carbohydrate metabolic process
PDE_01906	2.29	7.51	1	1	4	6	1198	134.2	5.82		PDE_01906	hypothetical protein	71.6986	7.1897	54.2726	52.8594	43.305	33.9337	20.3797	21.4945	-	-	GO:0005515//protein binding;GO:0005515//protein binding;GO:0005515//protein binding;GO:0005515//protein binding;GO:0005515//protein binding;GO:0005515//protein binding;GO:0005515//protein binding;GO:0005515//protein binding;GO:0005515//protein binding;GO:0005515//protein binding	-
PDE_02180	0	9.9	1	1	6	12	1071	112.2	4.63		PDE_02180	hypothetical protein	72.295	5.12585	29.1034	55.1677	39.3143	37.3346	44.041	30.4366	-	-	-	-
PDE_02536	43.84	23.35	1	2	2	12	197	18.6	5.01		PDE_02536	hypothetical protein	173.96	281.154	295.168	177.494	483.973	207.921	329.843	137.429	-	-	-	-
PDE_02797	6.67	5.96	1	1	2	3	453	49.4	5.14		PDE_02797	hypothetical protein	2.19034	63.7131	1.66615	1.20786	4.92732	1.99626	2.6108	0.976897	K01078|1|0.0|665|nfi:NFIA_021090|acid phosphatase [EC:3.1.3.2] (A)	-	GO:0016788//hydrolase activity, acting on ester bonds	-
PDE_02801	6.69	10.41	1	1	2	3	634	71.3	5.4		PDE_02801	putative beta-glucuronidase	20.7284	11.8346	30.6321	68.6728	45.2507	34.914	21.6992	38.8121	K01567|5|0.0|884|afm:AFUA_2G14520|[EC:3.-.-.-] (A)	-	GO:0004553//hydrolase activity, hydrolyzing O-glycosyl compounds;GO:0004553//hydrolase activity, hydrolyzing O-glycosyl compounds;GO:0004553//hydrolase activity, hydrolyzing O-glycosyl compounds	GO:0005975//carbohydrate metabolic process;GO:0005975//carbohydrate metabolic process;GO:0005975//carbohydrate metabolic process
PDE_03112	838.01	29.75	1	13	14	271	521	50.3	4.79		PDE_03112	putative exo-beta-1,3-glucanase	279.558	732.412	153.432	133.143	123.734	386.744	129.436	92.0583	K01238|4|2e-152|446|afm:AFUA_3G00270|[EC:3.2.1.-] (A)	-	GO:0004553//hydrolase activity, hydrolyzing O-glycosyl compounds	GO:0005975//carbohydrate metabolic process
PDE_03255	214.71	82.31	1	5	6	60	147	15	5.26		PDE_03255	hypothetical protein	51.7446	237.276	79.493	107.136	58.9439	114.3	28.0586	50.162	-	-	-	-
PDE_03292	9.74	4.43	1	1	1	7	271	27.6	4.41		PDE_03292	chitin binding domain-containing protein	141.454	415.15	565.553	534.467	560.34	3298.66	1187.98	1100.82	-	-	GO:0008061//chitin binding;GO:0008061//chitin binding	-
PDE_03399	4.35	16.31	1	1	3	3	607	66.7	5.85		PDE_03399	hypothetical protein	13.6347	12.2882	7.59601	2.78957	2.30895	3.08367	1.63953	0.769357	K01078|2|0.0|961|afm:AFUA_5G01330|acid phosphatase [EC:3.1.3.2] (A)	-	GO:0016787//hydrolase activity	-
PDE_03484	2.12	16.44	1	1	2	3	225	24	9.45		PDE_03484	hypothetical protein	1.64408	0.249261	0.487287	0.71883	0	0.186762	0	0.310193	-	-	-	-
PDE_03934	281.2	21.09	1	4	4	70	147	15.7	6.95		PDE_03934	hypothetical protein	22.0426	15.1501	93.4516	282.4	200.266	465	139.388	229.665	-	-	-	-
PDE_04128	47.87	37.76	1	1	2	16	143	14.9	6.34		PDE_04128	hypothetical protein	117.01	2.91525	94.5969	90.9552	62.904	310.64	107.963	35.9564	-	-	-	-
PDE_04474	34.31	24.38	1	4	5	16	320	33.1	5.1		PDE_04474	hypothetical protein	5.70561	1.20637	20.4669	16.168	206.429	88.9952	169.04	2.518	-	-	-	-
PDE_04519	8.67	15.87	1	2	2	3	189	19.6	4.81		PDE_04519	hypothetical protein	90.17	345.339	61.0768	72.3078	38.547	88.0259	52.0346	87.5481	-	-	-	-
PDE_04655	0	54.76	1	1	3	3	84	8.8	9.04		PDE_04655	hypothetical protein	4898.61	15.7136	2281.59	3146.47	524.547	687.79	171.148	1511.95	-	-	-	-
PDE_04913	26.03	31.94	1	3	4	9	310	32.2	5.19		PDE_04913	hypothetical protein	3.84598	1.34365	4.36137	4.26666	6.77106	9.71475	3.39812	3.59181	-	-	-	-
PDE_04915	0	14.62	1	1	3	7	424	39.3	6.55		PDE_04915	putative cutinase	78.0612	52.0301	68.0557	51.9933	67.8753	54.0119	39.5224	21.0621	K08095|2|4e-86|271|afm:AFUA_2G14420|cutinase [EC:3.1.1.74] (A)	GO:0005576//extracellular region	GO:0050525//cutinase activity;GO:0016787//hydrolase activity	GO:0008152//metabolic process
PDE_05527	10.69	5.36	1	1	1	3	616	67.5	6		PDE_05527	putative glucoamylase	73.4346	8.54674	204.679	64.2266	441.125	128.695	165.573	36.814	K01178|1|0.0|785|nfi:NFIA_001210|glucoamylase [EC:3.2.1.3] (A)	-	GO:0004339//glucan 1,4-alpha-glucosidase activity;GO:0004339//glucan 1,4-alpha-glucosidase activity;GO:0004339//glucan 1,4-alpha-glucosidase activity;GO:0004339//glucan 1,4-alpha-glucosidase activity;GO:0004339//glucan 1,4-alpha-glucosidase activity;GO:0004339//glucan 1,4-alpha-glucosidase activity;GO:0004339//glucan 1,4-alpha-glucosidase activity;GO:0004553//hydrolase activity, hydrolyzing O-gly…	GO:0005976//polysaccharide metabolic process;GO:0005976//polysaccharide metabolic process;GO:0005976//polysaccharide metabolic process;GO:0005976//polysaccharide metabolic process;GO:0005976//polysaccharide metabolic process;GO:0005976//polysaccharide metabolic process;GO:0005976//polysaccharide metabolic process;GO:0005976//polysaccharide metabolic process;GO:0005976//polysaccharide metabolic pr…
PDE_05537	25.54	15.11	1	1	4	12	642	68.5	5.01		PDE_05537	hypothetical protein	797.887	895.684	1406.01	1875.62	1085.85	3376.76	1214.85	1617.19	K13333|1|0.0|973|pcs:Pc18g02900|lysophospholipase [EC:3.1.1.5] (A)	-	GO:0004620//phospholipase activity;GO:0004620//phospholipase activity;GO:0004620//phospholipase activity	GO:0009395//phospholipid catabolic process;GO:0009395//phospholipid catabolic process;GO:0009395//phospholipid catabolic process
PDE_06055	68.02	69.01	2	9	9	27	142	15.5	7.85		PDE_06055	hypothetical protein	17.2831	5.94729	10.3515	353.391	9.33034	19.1159	5.59935	44.1252	-	-	GO:0003723//RNA binding;GO:0004521//endoribonuclease activity	-
PDE_06089	3.46	21.69	1	1	3	3	166	18.1	7.37		PDE_06089	hypothetical protein	164.865	816.613	157.761	285.582	225.899	511.757	492.237	349.262	-	-	-	-
PDE_06128	47.16	19.21	1	4	4	30	177	16.6	5.22		PDE_06128	hypothetical protein	265.663	348.019	371.609	328.156	428.334	359.488	501.737	348.577	-	-	-	-
PDE_06138	10.92	14.96	1	2	4	8	401	41.9	5.12		PDE_06138	Ecm33 domain-containing protein	679.634	1262.34	670.703	468.517	631.637	629.076	844.704	494.931	-	-	-	-
PDE_06156	52.1	10.71	1	5	5	23	644	71.8	5.44		PDE_06156	putative beta-fructofuranosidase	30.2675	9.00404	22.0178	22.7278	8.04204	17.185	7.01084	27.7188	K01193|1|0.0|924|pcs:Pc20g11430|beta-fructofuranosidase [EC:3.2.1.26] (A)	-	-	-
PDE_06677	2.19	26.85	1	1	3	4	216	23.1	5.07		PDE_06677	hypothetical protein	491.363	215.538	401.114	399.327	184.255	456.13	176.232	471.355	-	-	-	-
PDE_07033	7.57	19.06	1	1	3	11	467	50.4	5.34		PDE_07033	hypothetical protein	112.612	286.814	88.7242	100.239	59.353	169.472	56.1571	126.71	-	-	-	-
PDE_07056	0	25.32	1	1	5	5	462	47.6	5.54		PDE_07056	hypothetical protein	30.853	32.221	36.3104	21.7257	30.7359	27.8675	19.0684	8.85734	-	-	-	-
PDE_07106	10.86	20.69	1	2	3	6	145	15.1	8.47		PDE_07106	hypothetical protein	3556.02	7753.3	3969.88	4866.44	3353.21	10629.8	3046.82	6031.78	-	-	-	-
PDE_07437	0	3.33	1	1	1	1	481	51	5.21		PDE_07437	hypothetical protein	9.09253	4.79294	9.16365	8.37269	5.01561	4.34946	4.79147	7.77197	-	-	-	-
PDE_07453	0	45.9	1	1	4	5	183	18.4	4.59		PDE_07453	hypothetical protein	124.462	17.3029	138.376	273.247	51.9107	62.2694	14.8909	135.222	-	-	-	-
PDE_08075	105.5	8.68	1	3	3	68	288	27.7	4.02		PDE_08075	hypothetical protein	351.555	377.51	677.892	423.923	514.516	777.9	571.181	303.98	-	-	-	-
PDE_09285	785.42	48.82	1	19	20	289	465	51.4	4.92		PDE_09285	putative rhamnogalacturonan alpha-L-rhamnopyranohydrolase	22.0489	3.4617	26.1334	24.0956	79.6304	19.5257	42.5533	19.0865	-	-	GO:0004650//polygalacturonase activity	GO:0005975//carbohydrate metabolic process
PDE_09289	71.19	9.64	1	1	1	24	166	18	4.83		PDE_09289	hypothetical protein	88.5847	467.783	98.8928	137.315	53.6	108.734	62.4094	138.039	-	-	-	-
PDE_09417	87.71	26.77	1	7	10	31	635	67.2	6.01		PDE_09417	glucoamylase Amy15A	943.927	7.73745	1313.28	423.454	4559.39	2460.09	1151.57	21.4762	K01178|1|0.0|1016|afm:AFUA_2G00690|glucoamylase [EC:3.2.1.3] (A)	-	GO:0004339//glucan 1,4-alpha-glucosidase activity;GO:2001070//starch binding;GO:0004339//glucan 1,4-alpha-glucosidase activity;GO:0004339//glucan 1,4-alpha-glucosidase activity;GO:0004339//glucan 1,4-alpha-glucosidase activity;GO:0004339//glucan 1,4-alpha-glucosidase activity;GO:0004339//glucan 1,4-alpha-glucosidase activity;GO:0004339//glucan 1,4-alpha-glucosidase activity;GO:0004339//glucan 1,4…	GO:0005976//polysaccharide metabolic process;GO:0005976//polysaccharide metabolic process;GO:0005976//polysaccharide metabolic process;GO:0005976//polysaccharide metabolic process;GO:0005976//polysaccharide metabolic process;GO:0005976//polysaccharide metabolic process;GO:0005976//polysaccharide metabolic process;GO:0005976//polysaccharide metabolic process;GO:0005976//polysaccharide metabolic pr…
PDE_09441	5.63	2.99	1	1	1	2	402	41.7	8.82		PDE_09441	chitin binding domain-containing protein	102.119	14.7457	117.4	124.376	118.436	75.7249	46.6592	80.1365	-	-	-	-
PDE_09474	23	23.53	1	3	5	16	170	18	6.93		PDE_09474	hypothetical protein	0.383386	0	0	0.26312	2.61704	0.252117	4.15805	0.23958	-	GO:0009277//fungal-type cell wall	GO:0005199//structural constituent of cell wall	-
PDE_09780	24.33	13.99	1	2	3	10	243	26.2	5.2		PDE_09780	hypothetical protein	2486.21	447.035	1987.85	1345.74	679.097	525.335	582.391	1601.4	-	-	-	-
PDE_09959	0	6.82	1	1	2	6	220	22.8	4.75		PDE_09959	hypothetical protein	159.655	670.157	841.789	1061.72	955.985	696.49	365.114	641.445	-	-	-	-

## Sheet: ΔcreA 85 proteins
Table Identification and quantificaIdentification and quantification of predicted secretory proteins in the supernatant of strain with deletion of CreA in Avicel for 4 days											RNA-seq data (RPKM)
Description	Score	Coverage	# Proteins	# Unique Peptides	# Peptides	# PSMs	# AAs	MW [kDa]	calc. pI	Description	GeneID	Description	Means (Wild-type on No Carbon)	Means (Wild-type on Glucose)	Means (Wild-type on Cellulose)	Means (ΔclrB on Cellulose)	Means (ΔcreA on Cellulose)	Means (ΔcreA-ΔclrB on Cellulose)	Means (ΔcreA-gpdA(p)::clrB on Cellulose)	Means (ΔamyR on Cellulose)	KEGG Orthology	GO Component	GO Function	GO Process
PDE_05445	41.51	27.15	1	1	6	19	453	48.1	4.91	9 Cellulase	PDE_05445	putative cellobiohydrolase	1.58219	4.43956	2.62244	0.64853	75.522	0.52885	212.865	4.67618	-	-	GO:0004553//hydrolase activity, hydrolyzing O-glycosyl compounds;GO:0004553//hydrolase activity, hydrolyzing O-glycosyl compounds;GO:0004553//hydrolase activity, hydrolyzing O-glycosyl compounds;GO:0004553//hydrolase activity, hydrolyzing O-glycosyl compounds;GO:0004553//hydrolase activity, hydrolyzing O-glycosyl compounds;GO:0004553//hydrolase activity, hydrolyzing O-glycosyl compounds;GO:000455…	GO:0005975//carbohydrate metabolic process;GO:0005975//carbohydrate metabolic process;GO:0005975//carbohydrate metabolic process;GO:0005975//carbohydrate metabolic process;GO:0005975//carbohydrate metabolic process;GO:0005975//carbohydrate metabolic process;GO:0005975//carbohydrate metabolic process;GO:0005975//carbohydrate metabolic process;GO:0005975//carbohydrate metabolic process;GO:0005975//…
PDE_05633	56.07	42.57	1	6	7	20	249	26.2	6.27		PDE_05633	cellulose monooxygenase Cel61A	0.907004	0.169178	37.9886	0.545803	2094.24	6.11582	1513.1	293.653	K01238|3|1e-125|365|afm:AFUA_1G12560|[EC:3.2.1.-] (A)	-	-	-
PDE_06439	21.91	32.49	1	5	5	12	237	25.5	6.52		PDE_06439	putative endo-beta-1,4-glucanase	6.99098	6.43035	8.00839	3.79464	251.354	4.0937	1549.69	9.72331	K18576|1|2e-109|318|act:ACLA_007820|xyloglucan-specific endo-beta-1,4-glucanase [EC:3.2.1.151] (A)	-	-	-
PDE_07124	270.97	56.47	1	15	17	99	464	48.5	5.67		PDE_07124	cellobiohydrolase Cel6A	13.3682	9.9835	290.641	12.3933	23415.9	13.308	32888.2	4781.31	K01238|1|0.0|705|afm:AFUA_3G01910|[EC:3.2.1.-] (A)	GO:0005576//extracellular region;GO:0005576//extracellular region;GO:0005576//extracellular region;GO:0005576//extracellular region;GO:0005576//extracellular region;GO:0005576//extracellular region	GO:0004553//hydrolase activity, hydrolyzing O-glycosyl compounds;GO:0030248//cellulose binding;GO:0004553//hydrolase activity, hydrolyzing O-glycosyl compounds;GO:0030248//cellulose binding;GO:0004553//hydrolase activity, hydrolyzing O-glycosyl compounds;GO:0030248//cellulose binding;GO:0004553//hydrolase activity, hydrolyzing O-glycosyl compounds;GO:0004553//hydrolase activity, hydrolyzing O-gly…	GO:0005975//carbohydrate metabolic process;GO:0005975//carbohydrate metabolic process;GO:0005975//carbohydrate metabolic process;GO:0030245//cellulose catabolic process;GO:0005975//carbohydrate metabolic process;GO:0005975//carbohydrate metabolic process;GO:0005975//carbohydrate metabolic process;GO:0030245//cellulose catabolic process;GO:0005975//carbohydrate metabolic process;GO:0030245//cellul…
PDE_07928	30.23	8.65	1	2	2	27	266	26.9	4.84		PDE_07928	endo-beta-1,4-glucanase Cel45A	16.8767	4.3415	705.177	30.7255	4676.07	45.9239	4497.68	2936.17	K01179|1|2e-115|335|tre:TRIREDRAFT_49976|endoglucanase [EC:3.2.1.4] (A)	GO:0005576//extracellular region;GO:0005576//extracellular region;GO:0005576//extracellular region;GO:0005576//extracellular region;GO:0005576//extracellular region;GO:0005576//extracellular region	GO:0004553//hydrolase activity, hydrolyzing O-glycosyl compounds;GO:0030248//cellulose binding;GO:0008810//cellulase activity;GO:0004553//hydrolase activity, hydrolyzing O-glycosyl compounds;GO:0030248//cellulose binding;GO:0004553//hydrolase activity, hydrolyzing O-glycosyl compounds;GO:0030248//cellulose binding;GO:0004553//hydrolase activity, hydrolyzing O-glycosyl compounds;GO:0030248//cellul…	GO:0005975//carbohydrate metabolic process;GO:0005975//carbohydrate metabolic process;GO:0005975//carbohydrate metabolic process;GO:0005975//carbohydrate metabolic process;GO:0005975//carbohydrate metabolic process;GO:0005975//carbohydrate metabolic process;GO:0005975//carbohydrate metabolic process;GO:0005975//carbohydrate metabolic process
PDE_07929	79.73	42.41	1	6	9	45	474	49.3	5.26		PDE_07929	endo-beta-1,4-glucanase Cel7B	16.7688	6.07481	718.277	40.0349	7070.4	85.4336	9443.06	3824.15	K01179|1|0.0|711|nfi:NFIA_047960|endoglucanase [EC:3.2.1.4] (A)	GO:0005576//extracellular region;GO:0005576//extracellular region;GO:0005576//extracellular region;GO:0005576//extracellular region	GO:0004553//hydrolase activity, hydrolyzing O-glycosyl compounds;GO:0030248//cellulose binding;GO:0004553//hydrolase activity, hydrolyzing O-glycosyl compounds;GO:0004553//hydrolase activity, hydrolyzing O-glycosyl compounds;GO:0004553//hydrolase activity, hydrolyzing O-glycosyl compounds;GO:0004553//hydrolase activity, hydrolyzing O-glycosyl compounds;GO:0004553//hydrolase activity, hydrolyzing …	GO:0005975//carbohydrate metabolic process;GO:0005975//carbohydrate metabolic process;GO:0005975//carbohydrate metabolic process;GO:0005975//carbohydrate metabolic process;GO:0005975//carbohydrate metabolic process;GO:0005975//carbohydrate metabolic process;GO:0005975//carbohydrate metabolic process;GO:0005975//carbohydrate metabolic process;GO:0005975//carbohydrate metabolic process;GO:0005975//…
PDE_07945	767.67	45.05	1	19	22	242	546	56.9	5.12		PDE_07945	cellobiohydrolase CBHI/Cel7A-2	42.8597	8.61052	1002.3	218.914	20100.1	184.485	26125.9	8950.58	K01238|1|0.0|771|afm:AFUA_6G11610|[EC:3.2.1.-] (A)	GO:0005576//extracellular region;GO:0005576//extracellular region;GO:0005576//extracellular region;GO:0005576//extracellular region	GO:0004553//hydrolase activity, hydrolyzing O-glycosyl compounds;GO:0030248//cellulose binding;GO:0004553//hydrolase activity, hydrolyzing O-glycosyl compounds;GO:0004553//hydrolase activity, hydrolyzing O-glycosyl compounds;GO:0004553//hydrolase activity, hydrolyzing O-glycosyl compounds;GO:0004553//hydrolase activity, hydrolyzing O-glycosyl compounds;GO:0004553//hydrolase activity, hydrolyzing …	GO:0005975//carbohydrate metabolic process;GO:0005975//carbohydrate metabolic process;GO:0005975//carbohydrate metabolic process;GO:0005975//carbohydrate metabolic process;GO:0005975//carbohydrate metabolic process;GO:0005975//carbohydrate metabolic process;GO:0005975//carbohydrate metabolic process;GO:0005975//carbohydrate metabolic process;GO:0005975//carbohydrate metabolic process;GO:0005975//…
PDE_09226	80.02	38.01	1	6	7	36	413	44	5.21		PDE_09226	putative endo-beta-1,4-glucanase	15.7842	3.8582	249.252	9.78227	6739.32	9.94453	11428.7	3507.49	K01179|1|0.0|534|act:ACLA_085250|endoglucanase [EC:3.2.1.4] (A)	GO:0005576//extracellular region;GO:0005576//extracellular region;GO:0005576//extracellular region;GO:0005576//extracellular region	GO:0004553//hydrolase activity, hydrolyzing O-glycosyl compounds;GO:0030248//cellulose binding;GO:0004553//hydrolase activity, hydrolyzing O-glycosyl compounds;GO:0030248//cellulose binding;GO:0004553//hydrolase activity, hydrolyzing O-glycosyl compounds;GO:0004553//hydrolase activity, hydrolyzing O-glycosyl compounds;GO:0030248//cellulose binding;GO:0004553//hydrolase activity, hydrolyzing O-gly…	GO:0005975//carbohydrate metabolic process;GO:0005975//carbohydrate metabolic process;GO:0005975//carbohydrate metabolic process;GO:0005975//carbohydrate metabolic process;GO:0005975//carbohydrate metabolic process
PDE_09969	20.19	5.56	1	1	1	7	612	65	5.82		PDE_09969	endo-beta-1,4-glucanase Cel5C	22.9873	5.66345	469.254	29.9282	2810.64	21.599	3626.43	3402.73	K01179|1|0.0|847|pcs:Pc21g14410|endoglucanase [EC:3.2.1.4] (A)	-	-	-
PDE_00752	36.41	49.17	1	7	10	17	362	39.8	6.13	11 Hemicellulase	PDE_00752	putative endo-beta-1,4-xylanase	4.84735	0.232699	184.615	104.489	294.333	212.161	203.202	104.557	K01181|3|2e-101|307|ssl:SS1G_12191|endo-1,4-beta-xylanase [EC:3.2.1.8] (A)	-	GO:0004553//hydrolase activity, hydrolyzing O-glycosyl compounds;GO:0004553//hydrolase activity, hydrolyzing O-glycosyl compounds;GO:0004553//hydrolase activity, hydrolyzing O-glycosyl compounds;GO:0004553//hydrolase activity, hydrolyzing O-glycosyl compounds;GO:0004553//hydrolase activity, hydrolyzing O-glycosyl compounds;GO:0004553//hydrolase activity, hydrolyzing O-glycosyl compounds	GO:0005975//carbohydrate metabolic process;GO:0005975//carbohydrate metabolic process;GO:0005975//carbohydrate metabolic process;GO:0005975//carbohydrate metabolic process;GO:0005975//carbohydrate metabolic process;GO:0005975//carbohydrate metabolic process
PDE_02101	60.09	10.65	1	3	3	25	310	31.3	6.96		PDE_02101	putative endo-beta-1,4-xylanase	27.2835	24.018	1124.86	523.603	9410.42	1243.59	11429.2	3243.53	K01181|1|1e-122|357|afm:AFUA_3G00470|endo-1,4-beta-xylanase [EC:3.2.1.8] (A)	-	-	-
PDE_02514	8.99	13.17	1	1	3	7	524	55	6.24		PDE_02514	putative alpha-galactosidase	4.96464	6.54806	33.923	25.5542	596.088	38.9781	1144.53	32.9093	K07407|1|4e-163|476|mbe:MBM_03746|alpha-galactosidase [EC:3.2.1.22] (A)	-	-	-
PDE_02682	6.7	3.46	1	1	1	7	289	29.5	6.28		PDE_02682	putative endo-beta-1,4-xylanase	32.9259	14.5389	54.1114	60.8352	255.296	55.4032	444.698	69.4547	K01181|1|4e-104|306|bze:COCCADRAFT_10008|endo-1,4-beta-xylanase [EC:3.2.1.8] (A)	GO:0005576//extracellular region;GO:0005576//extracellular region;GO:0005576//extracellular region;GO:0005576//extracellular region	GO:0004553//hydrolase activity, hydrolyzing O-glycosyl compounds;GO:0030248//cellulose binding;GO:0004553//hydrolase activity, hydrolyzing O-glycosyl compounds;GO:0030248//cellulose binding;GO:0004553//hydrolase activity, hydrolyzing O-glycosyl compounds;GO:0004553//hydrolase activity, hydrolyzing O-glycosyl compounds;GO:0030248//cellulose binding;GO:0004553//hydrolase activity, hydrolyzing O-gly…	GO:0005975//carbohydrate metabolic process;GO:0005975//carbohydrate metabolic process;GO:0005975//carbohydrate metabolic process;GO:0005975//carbohydrate metabolic process;GO:0005975//carbohydrate metabolic process;GO:0005975//carbohydrate metabolic process
PDE_03573	2.46	2.5	1	1	1	2	480	52.4	5.41		PDE_03573	putative endo-beta-1,4-xylanase	5.27205	0.432695	412.144	382.631	368.092	318.102	277.405	455.425	-	-	GO:0004348//glucosylceramidase activity;GO:0004348//glucosylceramidase activity	GO:0006665//sphingolipid metabolic process;GO:0006665//sphingolipid metabolic process
PDE_04182	719.02	59.83	1	11	11	239	234	24	7.15		PDE_04182	putative acetyl xylan esterase	27.4672	10.3324	1267.62	2347.64	14897.4	8388.01	10597.8	1942.6	K01567|2|5e-114|332|afm:AFUA_3G00420|[EC:3.-.-.-] (A)	-	GO:0016787//hydrolase activity	GO:0008152//metabolic process
PDE_04478	26.43	9	1	1	1	8	211	22.9	7.02		PDE_04478	putative endo-beta-1,4-xylanase	43.4161	20.7958	10515	20633.9	48886.9	28052.3	41486.8	17291.1	K01181|1|4e-109|315|ttt:THITE_2149883|endo-1,4-beta-xylanase [EC:3.2.1.8] (A)	-	GO:0004553//hydrolase activity, hydrolyzing O-glycosyl compounds;GO:0004553//hydrolase activity, hydrolyzing O-glycosyl compounds;GO:0004553//hydrolase activity, hydrolyzing O-glycosyl compounds;GO:0004553//hydrolase activity, hydrolyzing O-glycosyl compounds;GO:0004553//hydrolase activity, hydrolyzing O-glycosyl compounds;GO:0004553//hydrolase activity, hydrolyzing O-glycosyl compounds;GO:000455…	GO:0005975//carbohydrate metabolic process;GO:0005975//carbohydrate metabolic process;GO:0005975//carbohydrate metabolic process;GO:0005975//carbohydrate metabolic process;GO:0005975//carbohydrate metabolic process;GO:0005975//carbohydrate metabolic process;GO:0005975//carbohydrate metabolic process;GO:0005975//carbohydrate metabolic process
PDE_06023	26.71	21.95	1	2	4	10	442	47.4	5.33		PDE_06023	putative beta-1,4-mannanase	30.0469	5.53842	313.648	32.1244	2699.79	31.0201	7878.78	2033.01	-	GO:0005576//extracellular region;GO:0005576//extracellular region;GO:0005576//extracellular region;GO:0005576//extracellular region	GO:0004553//hydrolase activity, hydrolyzing O-glycosyl compounds;GO:0004553//hydrolase activity, hydrolyzing O-glycosyl compounds;GO:0030248//cellulose binding;GO:0004553//hydrolase activity, hydrolyzing O-glycosyl compounds;GO:0030248//cellulose binding;GO:0004553//hydrolase activity, hydrolyzing O-glycosyl compounds;GO:0030248//cellulose binding;GO:0004553//hydrolase activity, hydrolyzing O-gly…	GO:0005975//carbohydrate metabolic process;GO:0005975//carbohydrate metabolic process;GO:0005975//carbohydrate metabolic process;GO:0005975//carbohydrate metabolic process;GO:0005975//carbohydrate metabolic process
PDE_06438	10.73	18.84	1	1	3	7	414	45.1	6.43		PDE_06438	putative beta-1,4-mannanase	7.59546	3.566	12.0149	2.40757	129.27	3.30714	539.046	21.6091	-	-	-	-
PDE_08094	97.11	57.07	1	13	14	40	410	43.5	6.42		PDE_08094	putative endo-beta-1,4-xylanase	7.92463	8.04077	3111.18	2779.42	15982.8	6148.58	20016.2	12873.1	K01181|1|0.0|524|afm:AFUA_6G13610|endo-1,4-beta-xylanase [EC:3.2.1.8] (A)	GO:0005576//extracellular region;GO:0005576//extracellular region;GO:0005576//extracellular region;GO:0005576//extracellular region;GO:0005576//extracellular region;GO:0005576//extracellular region	GO:0003824//catalytic activity;GO:0004553//hydrolase activity, hydrolyzing O-glycosyl compounds;GO:0030248//cellulose binding;GO:0004553//hydrolase activity, hydrolyzing O-glycosyl compounds;GO:0030248//cellulose binding;GO:0004553//hydrolase activity, hydrolyzing O-glycosyl compounds;GO:0004553//hydrolase activity, hydrolyzing O-glycosyl compounds;GO:0030248//cellulose binding;GO:0004553//hydrol…	GO:0005975//carbohydrate metabolic process;GO:0005975//carbohydrate metabolic process;GO:0005975//carbohydrate metabolic process;GO:0005975//carbohydrate metabolic process;GO:0005975//carbohydrate metabolic process;GO:0005975//carbohydrate metabolic process;GO:0005975//carbohydrate metabolic process;GO:0005975//carbohydrate metabolic process;GO:0005975//carbohydrate metabolic process;GO:0005975//…
PDE_09278	57.38	32.83	1	5	9	23	396	41.3	7.84		PDE_09278	putative acetyl xylan esterase	11.8559	3.15312	200.899	265.603	3627.33	710.954	4928.78	700.823	K05972|1|0.0|557|nfi:NFIA_099230|acetylxylan esterase [EC:3.1.1.72] (A)	GO:0005576//extracellular region;GO:0005576//extracellular region;GO:0005576//extracellular region;GO:0005576//extracellular region;GO:0005576//extracellular region	GO:0004553//hydrolase activity, hydrolyzing O-glycosyl compounds;GO:0030248//cellulose binding;GO:0004553//hydrolase activity, hydrolyzing O-glycosyl compounds;GO:0030248//cellulose binding;GO:0004553//hydrolase activity, hydrolyzing O-glycosyl compounds;GO:0030248//cellulose binding;GO:0004553//hydrolase activity, hydrolyzing O-glycosyl compounds;GO:0030248//cellulose binding	GO:0005975//carbohydrate metabolic process;GO:0005975//carbohydrate metabolic process;GO:0005975//carbohydrate metabolic process;GO:0005975//carbohydrate metabolic process
PDE_00331	0	8.52	1	1	1	3	317	34.4	5.03		PDE_00331	hypothetical protein	90.2888	76.5901	64.1694	65.839	53.3231	32.2682	46.8983	62.9266	-	GO:0005737//cytoplasm;GO:0005737//cytoplasm	GO:0051536//iron-sulfur cluster binding;GO:0051536//iron-sulfur cluster binding	GO:0006915//apoptotic process;GO:0016226//iron-sulfur cluster assembly;GO:0006915//apoptotic process;GO:0016226//iron-sulfur cluster assembly
PDE_00401	8.56	3.44	1	1	1	3	378	39.2	5.07		PDE_00401	putative chitin glucanosyltransferase	462.211	203.972	424.85	536.323	319.404	458.374	157.468	368.592	K01238|4|8e-126|371|afm:AFUA_1G16190|[EC:3.2.1.-] (A)	-	GO:0004553//hydrolase activity, hydrolyzing O-glycosyl compounds	GO:0005975//carbohydrate metabolic process
PDE_00503	8.7	12.66	1	2	3	5	158	17.4	5.92		PDE_00503	hypothetical protein	20.7673	407.044	9.56842	13.0949	12.7433	13.072	12.6033	7.5021	-	-	-	-
PDE_00508	46.6	20.83	1	2	4	17	509	54.6	6.95		PDE_00508	hypothetical protein	3296.11	2672.41	4088.06	3422.65	2837.95	4251.53	3465.64	4057.04	-	-	-	-
PDE_00667	60.04	68.7	1	2	2	21	115	12.4	4.75		PDE_00667	hypothetical protein	1.13033	1.07454	0.624077	3.27086	1.43144	1.58321	0.337279	0.890001	-	-	-	-
PDE_01201	66.55	15.02	1	5	6	25	626	67.5	5.55		PDE_01201	alpha-amylase Amy13A	144.092	2.27181	291.081	118.652	1329.54	355.304	134.732	1.62425	K01176|1|0.0|965|pcs:Pc16g00630|alpha-amylase [EC:3.2.1.1] (A)	-	GO:0003824//catalytic activity;GO:0043169//cation binding;GO:2001070//starch binding;GO:0003824//catalytic activity;GO:0043169//cation binding;GO:2001070//starch binding;GO:0004556//alpha-amylase activity;GO:0005509//calcium ion binding;GO:2001070//starch binding	GO:0005975//carbohydrate metabolic process;GO:0005975//carbohydrate metabolic process;GO:0016052//carbohydrate catabolic process
PDE_01229	1.63	23.08	1	2	2	3	91	10.1	8.02		PDE_01229	hypothetical protein	2111.3	4.10542	2012.2	3932.88	750.401	2308.11	70.6867	2345.7	-	-	-	-
PDE_01252	12.69	20.53	1	2	3	5	151	16.2	5.12		PDE_01252	hypothetical protein	4045.08	2323.86	3813.83	6447	1674.12	4291.51	724.707	5113.41	-	-	-	-
PDE_01274	5.24	36.84	1	1	2	3	95	10.1	5.12		PDE_01274	hypothetical protein	1.47523	2.16674	1.97388	1.98917	2.27868	0.87934	1.77416	1.15035	-	-	-	-
PDE_01330	8.13	32	1	1	2	3	125	13.3	4.65		PDE_01330	hypothetical protein	195.517	4.17608	177.408	485.615	203.182	82.0727	94.1873	173.61	K01167|2|4e-57|177|afm:AFUA_4G03230|ribonuclease T1 [EC:3.1.27.3] (A)	-	GO:0003723//RNA binding;GO:0004521//endoribonuclease activity	-
PDE_01335	12.15	22.09	1	2	2	5	172	18.4	4.97		PDE_01335	hypothetical protein	3600.62	1366.28	2166.69	4977	1388.08	6978.24	721.842	4637.38	-	-	-	-
PDE_01354	109.37	16.38	1	8	9	57	403	42.8	6.38		PDE_01354	starch binding domain- and chitin binding domain-containing protein	213.424	3.89752	1102.01	171.274	4893.05	1130.97	1113.08	17.3218	-	GO:0019028//viral capsid	GO:2001070//starch binding;GO:2001070//starch binding;GO:2001070//starch binding	-
PDE_01372	4.64	7.38	1	2	2	2	420	46.8	6.28		PDE_01372	hypothetical protein	33.2697	16.5722	24.2573	65.4264	15.3837	20.2299	13.9702	20.7105	K01078|1|0.0|608|afm:AFUA_4G03660|acid phosphatase [EC:3.1.3.2] (A)	-	GO:0016788//hydrolase activity, acting on ester bonds	-
PDE_01403	9.55	3.2	1	1	2	3	1093	119.6	5.4		PDE_01403	putative alpha,alpha-trehalase	10.5173	3.66711	17.5913	20.1078	13.4308	55.1142	6.37351	8.79272	-	-	GO:0003824//catalytic activity;GO:0003824//catalytic activity	GO:0005975//carbohydrate metabolic process;GO:0005975//carbohydrate metabolic process
PDE_01767	0	8.7	1	1	1	2	138	15	4.98		PDE_01767	hypothetical protein	918.58	250.918	1058.34	1258.08	927.919	1949.15	1179.79	1745.97	-	-	-	-
PDE_01796	261.36	36.27	1	6	6	75	193	19.9	4.92		PDE_01796	hypothetical protein	328.203	684.061	293.277	506.031	121.789	194.641	64.4988	426.895	K11244|3|1e-14|74.3|cpw:CPC735_047020|cell wall integrity and stress response component (A)	-	-	-
PDE_01896	11.09	12.61	1	5	5	11	436	47.6	6.01		PDE_01896	putative exopolygalacturonase	13.6391	1.71986	13.4345	10.8746	8.37835	6.04904	11.3694	12.5136	K01238|3|0.0|564|afm:AFUA_3G08680|[EC:3.2.1.-] (A)	-	GO:0004650//polygalacturonase activity	GO:0005975//carbohydrate metabolic process
PDE_02102	67.43	36.47	1	7	10	33	499	51.9	5.05		PDE_02102	putative swollenin	32.2533	3.08683	1081.52	68.9414	5836.77	161.201	6451.03	3526.57	K01567|2|0.0|704|afm:AFUA_6G03280|[EC:3.-.-.-] (A)	-	-	-
PDE_02125	0	37.97	1	1	2	2	158	17.8	6.92		PDE_02125	hypothetical protein	230.133	28.8788	984.856	1216.22	1344	737.622	792.604	666.922	-	-	-	-
PDE_02422	0	24.71	1	1	1	1	170	18.1	5.36		PDE_02422	hypothetical protein	0	0.239697	0.253647	0	0	0.249413	0	0	-	-	-	-
PDE_02536	267.17	24.87	1	8	8	73	197	18.6	5.01		PDE_02536	hypothetical protein	173.96	281.154	295.168	177.494	483.973	207.921	329.843	137.429	-	-	-	-
PDE_02797	4.04	12.36	1	1	2	3	453	49.4	5.14		PDE_02797	hypothetical protein	2.19034	63.7131	1.66615	1.20786	4.92732	1.99626	2.6108	0.976897	K01078|1|0.0|665|nfi:NFIA_021090|acid phosphatase [EC:3.1.3.2] (A)	-	GO:0016788//hydrolase activity, acting on ester bonds	-
PDE_02854	136.64	59.49	1	10	10	59	237	25.8	5.33		PDE_02854	hypothetical protein	766.562	294.614	2084.22	4196.74	1878.46	7349.51	2483.77	4716.94	-	-	-	-
PDE_03112	90.71	18.62	1	7	7	33	521	50.3	4.79		PDE_03112	putative exo-beta-1,3-glucanase	279.558	732.412	153.432	133.143	123.734	386.744	129.436	92.0583	K01238|4|2e-152|446|afm:AFUA_3G00270|[EC:3.2.1.-] (A)	-	GO:0004553//hydrolase activity, hydrolyzing O-glycosyl compounds	GO:0005975//carbohydrate metabolic process
PDE_03148	0	18.13	1	1	2	2	364	39.2	7.84		PDE_03148	hypothetical protein	274.569	260.936	255.141	205.421	225.987	196.497	181.829	186.685	K00273|2|0.0|530|afv:AFLA_132490|D-amino-acid oxidase [EC:1.4.3.3] (A);K00272|3|0.0|530|aor:AOR_1_1272014|D-aspartate oxidase [EC:1.4.3.1] (A)	-	GO:0016491//oxidoreductase activity	GO:0055114//oxidation-reduction process
PDE_03255	626.7	82.31	1	7	7	218	147	15	5.26		PDE_03255	hypothetical protein	51.7446	237.276	79.493	107.136	58.9439	114.3	28.0586	50.162	-	-	-	-
PDE_03296	4.45	24	1	1	2	2	225	23.7	5.21		PDE_03296	putative lysozyme	846.567	90.4893	350.725	720.441	498.625	432.698	203.728	366.545	K01238|4|1e-121|348|afm:AFUA_6G10130|[EC:3.2.1.-] (A)	-	GO:0003796//lysozyme activity;GO:0003796//lysozyme activity	GO:0009253//peptidoglycan catabolic process;GO:0016998//cell wall macromolecule catabolic process;GO:0009253//peptidoglycan catabolic process;GO:0016998//cell wall macromolecule catabolic process
PDE_03399	4.61	7.08	1	2	3	4	607	66.7	5.85		PDE_03399	hypothetical protein	13.6347	12.2882	7.59601	2.78957	2.30895	3.08367	1.63953	0.769357	K01078|2|0.0|961|afm:AFUA_5G01330|acid phosphatase [EC:3.1.3.2] (A)	-	GO:0016787//hydrolase activity	-
PDE_03437	35.58	6.22	1	2	2	13	225	23.4	5.45		PDE_03437	hypothetical protein	78.0756	37.1625	71.1185	12.4615	296.508	58.7658	76.7253	20.3348	-	-	-	-
PDE_03452	4.69	11.01	1	2	3	4	536	57	5.22		PDE_03452	putative beta-1,3-glucanosyltransglycosylase	118.903	38.9625	115.096	84.7048	44.3492	65.8537	33.6803	81.6779	-	-	-	-
PDE_03466	23.73	25.06	1	6	8	11	435	47	6.6		PDE_03466	putative rhamnogalacturonase	16.5107	2.73774	11.0142	10.679	4.89857	3.74097	5.50136	10.1147	K01238|1|0.0|688|afm:AFUA_6G02980|[EC:3.2.1.-] (A)	-	GO:0004650//polygalacturonase activity;GO:0004650//polygalacturonase activity	GO:0005975//carbohydrate metabolic process;GO:0005975//carbohydrate metabolic process
PDE_03934	100.1	19.73	1	3	4	30	147	15.7	6.95		PDE_03934	hypothetical protein	22.0426	15.1501	93.4516	282.4	200.266	465	139.388	229.665	-	-	-	-
PDE_03966	2.26	16.38	1	1	5	5	983	108	5.57		PDE_03966	putative alpha-glucosidase	46.4998	138.039	174.704	20.3908	123.767	38.3466	29.6205	2.44242	K01187|1|0.0|1458|pcs:Pc22g12350|alpha-glucosidase [EC:3.2.1.20] (A)	-	GO:0004553//hydrolase activity, hydrolyzing O-glycosyl compounds;GO:0004553//hydrolase activity, hydrolyzing O-glycosyl compounds;GO:0004553//hydrolase activity, hydrolyzing O-glycosyl compounds	GO:0005975//carbohydrate metabolic process;GO:0005975//carbohydrate metabolic process;GO:0005975//carbohydrate metabolic process
PDE_04162	113.34	35.53	1	10	10	38	380	38.4	5.85		PDE_04162	putative endopolygalacturonase	5.99487	0.840002	3.20375	2.44716	17.8395	13.4057	32.0946	9.37643	K01184|1|0.0|587|ani:AN8327.2|polygalacturonase [EC:3.2.1.15] (A)	-	GO:0004650//polygalacturonase activity;GO:0004650//polygalacturonase activity	GO:0005975//carbohydrate metabolic process;GO:0005975//carbohydrate metabolic process
PDE_04409	2.22	32.54	1	1	6	11	418	47.3	6.86		PDE_04409	hypothetical protein	22.8036	27.8338	18.2767	13.071	16.683	15.7093	17.0009	9.76988	-	-	-	-
PDE_04459	1.95	9.84	1	1	4	4	772	81.7	5.21		PDE_04459	putative bifunctional polygalacturonase/pectin methylesterase	0.867208	0.144625	0.563503	0.525271	0.233207	0.163438	0.360628	0.433308	K01184|1|0.0|1095|ttt:THITE_2116431|polygalacturonase [EC:3.2.1.15] (A)	GO:0005618//cell wall	GO:0004650//polygalacturonase activity;GO:0030599//pectinesterase activity;GO:0004650//polygalacturonase activity	GO:0005975//carbohydrate metabolic process;GO:0042545//cell wall modification;GO:0005975//carbohydrate metabolic process
PDE_04519	40.37	29.63	1	4	4	19	189	19.6	4.81		PDE_04519	hypothetical protein	90.17	345.339	61.0768	72.3078	38.547	88.0259	52.0346	87.5481	-	-	-	-
PDE_04665	0	21.35	1	1	1	1	89	9	4.91		PDE_04665	hypothetical protein	4.44758	1.3953	13.599	6.86922	244.809	7.06328	164.174	0.723834	-	-	-	-
PDE_04682	49.74	14.54	1	2	2	14	227	22.5	4.88		PDE_04682	hypothetical protein	1942.64	3143.24	1883.72	1817.76	1296.11	1841.63	907.957	1021.95	-	-	-	-
PDE_04913	113.69	50	1	8	8	30	310	32.2	5.19		PDE_04913	hypothetical protein	3.84598	1.34365	4.36137	4.26666	6.77106	9.71475	3.39812	3.59181	-	-	-	-
PDE_05097	5.09	23	1	4	5	7	400	43.7	6.19		PDE_05097	hypothetical protein	49.1816	29.7026	112.368	55.618	238.82	77.8132	258.444	70.1619	K01785|1|0.0|590|pcs:Pc13g14400|aldose 1-epimerase [EC:5.1.3.3] (A)	-	GO:0016853//isomerase activity	GO:0005975//carbohydrate metabolic process
PDE_05527	1.92	7.14	1	1	3	3	616	67.5	6		PDE_05527	putative glucoamylase	73.4346	8.54674	204.679	64.2266	441.125	128.695	165.573	36.814	K01178|1|0.0|785|nfi:NFIA_001210|glucoamylase [EC:3.2.1.3] (A)	-	GO:0004339//glucan 1,4-alpha-glucosidase activity;GO:0004339//glucan 1,4-alpha-glucosidase activity;GO:0004339//glucan 1,4-alpha-glucosidase activity;GO:0004339//glucan 1,4-alpha-glucosidase activity;GO:0004339//glucan 1,4-alpha-glucosidase activity;GO:0004339//glucan 1,4-alpha-glucosidase activity;GO:0004339//glucan 1,4-alpha-glucosidase activity;GO:0004553//hydrolase activity, hydrolyzing O-gly…	GO:0005976//polysaccharide metabolic process;GO:0005976//polysaccharide metabolic process;GO:0005976//polysaccharide metabolic process;GO:0005976//polysaccharide metabolic process;GO:0005976//polysaccharide metabolic process;GO:0005976//polysaccharide metabolic process;GO:0005976//polysaccharide metabolic process;GO:0005976//polysaccharide metabolic process;GO:0005976//polysaccharide metabolic pr…
PDE_05537	22.45	8.88	1	1	2	8	642	68.5	5.01		PDE_05537	hypothetical protein	797.887	895.684	1406.01	1875.62	1085.85	3376.76	1214.85	1617.19	K13333|1|0.0|973|pcs:Pc18g02900|lysophospholipase [EC:3.1.1.5] (A)	-	GO:0004620//phospholipase activity;GO:0004620//phospholipase activity;GO:0004620//phospholipase activity	GO:0009395//phospholipid catabolic process;GO:0009395//phospholipid catabolic process;GO:0009395//phospholipid catabolic process
PDE_06057	0	7.14	1	1	3	20	616	68.7	6.74		PDE_06057	hypothetical protein	28.5745	3.35397	19.0444	15.2662	19.0037	15.3219	17.547	15.2848	-	GO:0005634//nucleus	GO:0003677//DNA binding;GO:0008270//zinc ion binding	GO:0006351//transcription, DNA-templated
PDE_06089	54.04	51.81	1	4	5	23	166	18.1	7.37		PDE_06089	hypothetical protein	164.865	816.613	157.761	285.582	225.899	511.757	492.237	349.262	-	-	-	-
PDE_06128	100.2	19.21	1	4	4	39	177	16.6	5.22		PDE_06128	hypothetical protein	265.663	348.019	371.609	328.156	428.334	359.488	501.737	348.577	-	-	-	-
PDE_06138	231.08	45.39	1	17	18	93	401	41.9	5.12		PDE_06138	Ecm33 domain-containing protein	679.634	1262.34	670.703	468.517	631.637	629.076	844.704	494.931	-	-	-	-
PDE_06156	0	19.72	1	1	5	5	644	71.8	5.44		PDE_06156	putative beta-fructofuranosidase	30.2675	9.00404	22.0178	22.7278	8.04204	17.185	7.01084	27.7188	K01193|1|0.0|924|pcs:Pc20g11430|beta-fructofuranosidase [EC:3.2.1.26] (A)	-	-	-
PDE_06187	4.65	2.24	1	1	1	2	535	56.2	7.42		PDE_06187	hypothetical protein	18.6522	15.291	20.2167	7.1827	8.44674	6.85902	6.22217	4.77766	-	-	-	-
PDE_06333	5.14	16.06	1	2	2	2	193	20	5.41		PDE_06333	hypothetical protein	193.129	85.4001	122.832	65.8682	237.361	271.565	267.826	56.0533	-	-	-	-
PDE_06677	0	9.26	1	1	1	2	216	23.1	5.07		PDE_06677	hypothetical protein	491.363	215.538	401.114	399.327	184.255	456.13	176.232	471.355	-	-	-	-
PDE_07033	12.06	7.49	1	1	2	5	467	50.4	5.34		PDE_07033	hypothetical protein	112.612	286.814	88.7242	100.239	59.353	169.472	56.1571	126.71	-	-	-	-
PDE_07056	6.34	21.65	1	2	4	12	462	47.6	5.54		PDE_07056	hypothetical protein	30.853	32.221	36.3104	21.7257	30.7359	27.8675	19.0684	8.85734	-	-	-	-
PDE_07106	466.79	100	1	8	9	179	145	15.1	8.47		PDE_07106	hypothetical protein	3556.02	7753.3	3969.88	4866.44	3353.21	10629.8	3046.82	6031.78	-	-	-	-
PDE_07803	2.13	2.06	1	1	1	1	535	59.8	6.86		PDE_07803	hypothetical protein	238.575	14.1707	239.214	500.005	141.175	182.331	55.0713	368.708	K09704|1|0.0|864|pcs:Pc21g19010|hypothetical protein (A)	-	-	-
PDE_07927	2.31	9.49	1	3	3	4	390	40.2	6.79		PDE_07927	hypothetical protein	420.809	151.577	761.649	926.364	927.526	201.962	519.791	693.632	K06004|1|5e-180|509|pcs:Pc21g03510|aspergillopepsin I [EC:3.4.23.18] (A)	-	GO:0004190//aspartic-type endopeptidase activity;GO:0004190//aspartic-type endopeptidase activity;GO:0004190//aspartic-type endopeptidase activity;GO:0004190//aspartic-type endopeptidase activity;GO:0004190//aspartic-type endopeptidase activity;GO:0004190//aspartic-type endopeptidase activity;GO:0004190//aspartic-type endopeptidase activity	GO:0006508//proteolysis;GO:0006508//proteolysis;GO:0006508//proteolysis;GO:0006508//proteolysis;GO:0006508//proteolysis;GO:0006508//proteolysis;GO:0006508//proteolysis
PDE_07936	2.31	12.5	1	1	3	4	352	37.5	7.28		PDE_07936	hypothetical protein	682.005	21.2813	2390.8	3159.15	2385.54	860.014	2762.06	3856.69	-	-	GO:0004222//metalloendopeptidase activity;GO:0004222//metalloendopeptidase activity;GO:0004222//metalloendopeptidase activity;GO:0004222//metalloendopeptidase activity;GO:0004222//metalloendopeptidase activity;GO:0004222//metalloendopeptidase activity	GO:0006508//proteolysis;GO:0006508//proteolysis;GO:0006508//proteolysis;GO:0006508//proteolysis;GO:0006508//proteolysis;GO:0006508//proteolysis
PDE_08075	28.67	8.68	1	3	3	11	288	27.7	4.02		PDE_08075	hypothetical protein	351.555	377.51	677.892	423.923	514.516	777.9	571.181	303.98	-	-	-	-
PDE_08082	4.87	5.12	1	2	3	4	566	62.1	7.05		PDE_08082	hypothetical protein	262.746	6.91557	216.706	227.622	75.0643	258.438	47.1487	136.578	-	-	-	-
PDE_08085	2.1	3.08	1	1	1	1	780	86.2	5.2		PDE_08085	putative alpha-mannosidase	0.372213	0.0535204	0.315363	0.225895	0.124923	0.236298	0.10019	0.143735	-	-	-	-
PDE_08122	4.62	15.85	1	2	4	7	429	46.9	5.52		PDE_08122	putative chitinase	342.521	21.5747	415.908	704.596	353.484	142.985	80.3053	452.452	K01183|1|0.0|603|afm:AFUA_8G01410|chitinase [EC:3.2.1.14] (A)	-	GO:0004553//hydrolase activity, hydrolyzing O-glycosyl compounds;GO:0004553//hydrolase activity, hydrolyzing O-glycosyl compounds;GO:0004568//chitinase activity	GO:0005975//carbohydrate metabolic process;GO:0005975//carbohydrate metabolic process;GO:0006032//chitin catabolic process
PDE_09285	138.57	34.62	1	10	12	45	465	51.4	4.92		PDE_09285	putative rhamnogalacturonan alpha-L-rhamnopyranohydrolase	22.0489	3.4617	26.1334	24.0956	79.6304	19.5257	42.5533	19.0865	-	-	GO:0004650//polygalacturonase activity	GO:0005975//carbohydrate metabolic process
PDE_09289	24.75	9.64	1	1	1	10	166	18	4.83		PDE_09289	hypothetical protein	88.5847	467.783	98.8928	137.315	53.6	108.734	62.4094	138.039	-	-	-	-
PDE_09417	642.46	53.39	1	32	33	246	635	67.2	6.01		PDE_09417	glucoamylase Amy15A	943.927	7.73745	1313.28	423.454	4559.39	2460.09	1151.57	21.4762	K01178|1|0.0|1016|afm:AFUA_2G00690|glucoamylase [EC:3.2.1.3] (A)	-	GO:0004339//glucan 1,4-alpha-glucosidase activity;GO:2001070//starch binding;GO:0004339//glucan 1,4-alpha-glucosidase activity;GO:0004339//glucan 1,4-alpha-glucosidase activity;GO:0004339//glucan 1,4-alpha-glucosidase activity;GO:0004339//glucan 1,4-alpha-glucosidase activity;GO:0004339//glucan 1,4-alpha-glucosidase activity;GO:0004339//glucan 1,4-alpha-glucosidase activity;GO:0004339//glucan 1,4…	GO:0005976//polysaccharide metabolic process;GO:0005976//polysaccharide metabolic process;GO:0005976//polysaccharide metabolic process;GO:0005976//polysaccharide metabolic process;GO:0005976//polysaccharide metabolic process;GO:0005976//polysaccharide metabolic process;GO:0005976//polysaccharide metabolic process;GO:0005976//polysaccharide metabolic process;GO:0005976//polysaccharide metabolic pr…
PDE_09780	2.99	5.76	1	1	1	1	243	26.2	5.2		PDE_09780	hypothetical protein	2486.21	447.035	1987.85	1345.74	679.097	525.335	582.391	1601.4	-	-	-	-

## Sheet: gpdA(p)-creA 30 proteins
Table Identification and quantificaIdentification and quantification of predicted secretory proteins in the supernatant of strain with overexpression of CreA in Avicel for 96 hours											RNA-seq data (RPKM)
Description	Score	Coverage	# Proteins	# Unique Peptides	# Peptides	# PSMs	# AAs	MW [kDa]	calc. pI	Description	GeneID	Description	Means (Wild-type on No Carbon)	Means (Wild-type on Glucose)	Means (Wild-type on Cellulose)	Means (ΔclrB on Cellulose)	Means (ΔcreA on Cellulose)	Means (ΔcreA-ΔclrB on Cellulose)	Means (ΔcreA-gpdA(p)::clrB on Cellulose)	Means (ΔamyR on Cellulose)	KEGG Orthology	GO Component	GO Function	GO Process
PDE_07124	188.65	47.2	1	7	10	79	464	48.5	5.67	5 Cellulase	PDE_07124	cellobiohydrolase Cel6A	13.3682	9.9835	290.641	12.3933	23415.9	13.308	32888.2	4781.31	K01238|1|0.0|705|afm:AFUA_3G01910|[EC:3.2.1.-] (A)	GO:0005576//extracellular region;GO:0005576//extracellular region;GO:0005576//extracellular region;GO:0005576//extracellular region;GO:0005576//extracellular region;GO:0005576//extracellular region	GO:0004553//hydrolase activity, hydrolyzing O-glycosyl compounds;GO:0030248//cellulose binding;GO:0004553//hydrolase activity, hydrolyzing O-glycosyl compounds;GO:0030248//cellulose binding;GO:0004553//hydrolase activity, hydrolyzing O-glycosyl compounds;GO:0030248//cellulose binding;GO:0004553//hydrolase activity, hydrolyzing O-glycosyl compounds;GO:0004553//hydrolase activity, hydrolyzing O-gly…	GO:0005975//carbohydrate metabolic process;GO:0005975//carbohydrate metabolic process;GO:0005975//carbohydrate metabolic process;GO:0030245//cellulose catabolic process;GO:0005975//carbohydrate metabolic process;GO:0005975//carbohydrate metabolic process;GO:0005975//carbohydrate metabolic process;GO:0030245//cellulose catabolic process;GO:0005975//carbohydrate metabolic process;GO:0030245//cellul…
PDE_07929	30.67	37.55	1	4	8	20	474	49.3	5.26		PDE_07929	endo-beta-1,4-glucanase Cel7B	16.7688	6.07481	718.277	40.0349	7070.4	85.4336	9443.06	3824.15	K01179|1|0.0|711|nfi:NFIA_047960|endoglucanase [EC:3.2.1.4] (A)	GO:0005576//extracellular region;GO:0005576//extracellular region;GO:0005576//extracellular region;GO:0005576//extracellular region	GO:0004553//hydrolase activity, hydrolyzing O-glycosyl compounds;GO:0030248//cellulose binding;GO:0004553//hydrolase activity, hydrolyzing O-glycosyl compounds;GO:0004553//hydrolase activity, hydrolyzing O-glycosyl compounds;GO:0004553//hydrolase activity, hydrolyzing O-glycosyl compounds;GO:0004553//hydrolase activity, hydrolyzing O-glycosyl compounds;GO:0004553//hydrolase activity, hydrolyzing …	GO:0005975//carbohydrate metabolic process;GO:0005975//carbohydrate metabolic process;GO:0005975//carbohydrate metabolic process;GO:0005975//carbohydrate metabolic process;GO:0005975//carbohydrate metabolic process;GO:0005975//carbohydrate metabolic process;GO:0005975//carbohydrate metabolic process;GO:0005975//carbohydrate metabolic process;GO:0005975//carbohydrate metabolic process;GO:0005975//…
PDE_07945	293.54	45.42	2	10	12	114	546	56.9	5.12		PDE_07945	cellobiohydrolase CBHI/Cel7A-2	42.8597	8.61052	1002.3	218.914	20100.1	184.485	26125.9	8950.58	K01238|1|0.0|771|afm:AFUA_6G11610|[EC:3.2.1.-] (A)	GO:0005576//extracellular region;GO:0005576//extracellular region;GO:0005576//extracellular region;GO:0005576//extracellular region	GO:0004553//hydrolase activity, hydrolyzing O-glycosyl compounds;GO:0030248//cellulose binding;GO:0004553//hydrolase activity, hydrolyzing O-glycosyl compounds;GO:0004553//hydrolase activity, hydrolyzing O-glycosyl compounds;GO:0004553//hydrolase activity, hydrolyzing O-glycosyl compounds;GO:0004553//hydrolase activity, hydrolyzing O-glycosyl compounds;GO:0004553//hydrolase activity, hydrolyzing …	GO:0005975//carbohydrate metabolic process;GO:0005975//carbohydrate metabolic process;GO:0005975//carbohydrate metabolic process;GO:0005975//carbohydrate metabolic process;GO:0005975//carbohydrate metabolic process;GO:0005975//carbohydrate metabolic process;GO:0005975//carbohydrate metabolic process;GO:0005975//carbohydrate metabolic process;GO:0005975//carbohydrate metabolic process;GO:0005975//…
PDE_09226	51.86	20.1	1	5	5	26	413	44	5.21		PDE_09226	putative endo-beta-1,4-glucanase	15.7842	3.8582	249.252	9.78227	6739.32	9.94453	11428.7	3507.49	K01179|1|0.0|534|act:ACLA_085250|endoglucanase [EC:3.2.1.4] (A)	GO:0005576//extracellular region;GO:0005576//extracellular region;GO:0005576//extracellular region;GO:0005576//extracellular region	GO:0004553//hydrolase activity, hydrolyzing O-glycosyl compounds;GO:0030248//cellulose binding;GO:0004553//hydrolase activity, hydrolyzing O-glycosyl compounds;GO:0030248//cellulose binding;GO:0004553//hydrolase activity, hydrolyzing O-glycosyl compounds;GO:0004553//hydrolase activity, hydrolyzing O-glycosyl compounds;GO:0030248//cellulose binding;GO:0004553//hydrolase activity, hydrolyzing O-gly…	GO:0005975//carbohydrate metabolic process;GO:0005975//carbohydrate metabolic process;GO:0005975//carbohydrate metabolic process;GO:0005975//carbohydrate metabolic process;GO:0005975//carbohydrate metabolic process
PDE_09969	27.88	9.64	1	2	2	8	612	65	5.82		PDE_09969	endo-beta-1,4-glucanase Cel5C	22.9873	5.66345	469.254	29.9282	2810.64	21.599	3626.43	3402.73	K01179|1|0.0|847|pcs:Pc21g14410|endoglucanase [EC:3.2.1.4] (A)	-	-	-
PDE_02101	12.45	3.23	1	1	1	11	310	31.3	6.96	4 Hemicellulase	PDE_02101	putative endo-beta-1,4-xylanase	27.2835	24.018	1124.86	523.603	9410.42	1243.59	11429.2	3243.53	K01181|1|1e-122|357|afm:AFUA_3G00470|endo-1,4-beta-xylanase [EC:3.2.1.8] (A)	-	-	-
PDE_04182	147.1	59.83	1	7	9	49	234	24	7.15		PDE_04182	putative acetyl xylan esterase	27.4672	10.3324	1267.62	2347.64	14897.4	8388.01	10597.8	1942.6	K01567|2|5e-114|332|afm:AFUA_3G00420|[EC:3.-.-.-] (A)	-	GO:0016787//hydrolase activity	GO:0008152//metabolic process
PDE_06023	17.81	9.73	1	1	2	5	442	47.4	5.33		PDE_06023	putative beta-1,4-mannanase	30.0469	5.53842	313.648	32.1244	2699.79	31.0201	7878.78	2033.01	-	GO:0005576//extracellular region;GO:0005576//extracellular region;GO:0005576//extracellular region;GO:0005576//extracellular region	GO:0004553//hydrolase activity, hydrolyzing O-glycosyl compounds;GO:0004553//hydrolase activity, hydrolyzing O-glycosyl compounds;GO:0030248//cellulose binding;GO:0004553//hydrolase activity, hydrolyzing O-glycosyl compounds;GO:0030248//cellulose binding;GO:0004553//hydrolase activity, hydrolyzing O-glycosyl compounds;GO:0030248//cellulose binding;GO:0004553//hydrolase activity, hydrolyzing O-gly…	GO:0005975//carbohydrate metabolic process;GO:0005975//carbohydrate metabolic process;GO:0005975//carbohydrate metabolic process;GO:0005975//carbohydrate metabolic process;GO:0005975//carbohydrate metabolic process
PDE_08094	38.36	23.17	1	4	4	13	410	43.5	6.42		PDE_08094	putative endo-beta-1,4-xylanase	7.92463	8.04077	3111.18	2779.42	15982.8	6148.58	20016.2	12873.1	K01181|1|0.0|524|afm:AFUA_6G13610|endo-1,4-beta-xylanase [EC:3.2.1.8] (A)	GO:0005576//extracellular region;GO:0005576//extracellular region;GO:0005576//extracellular region;GO:0005576//extracellular region;GO:0005576//extracellular region;GO:0005576//extracellular region	GO:0003824//catalytic activity;GO:0004553//hydrolase activity, hydrolyzing O-glycosyl compounds;GO:0030248//cellulose binding;GO:0004553//hydrolase activity, hydrolyzing O-glycosyl compounds;GO:0030248//cellulose binding;GO:0004553//hydrolase activity, hydrolyzing O-glycosyl compounds;GO:0004553//hydrolase activity, hydrolyzing O-glycosyl compounds;GO:0030248//cellulose binding;GO:0004553//hydrol…	GO:0005975//carbohydrate metabolic process;GO:0005975//carbohydrate metabolic process;GO:0005975//carbohydrate metabolic process;GO:0005975//carbohydrate metabolic process;GO:0005975//carbohydrate metabolic process;GO:0005975//carbohydrate metabolic process;GO:0005975//carbohydrate metabolic process;GO:0005975//carbohydrate metabolic process;GO:0005975//carbohydrate metabolic process;GO:0005975//…
PDE_00667	3.44	68.7	1	1	2	2	115	12.4	4.75		PDE_00667	hypothetical protein	1.13033	1.07454	0.624077	3.27086	1.43144	1.58321	0.337279	0.890001	-	-	-	-
PDE_00925	2.51	17.94	1	1	2	2	223	22.3	4.42		PDE_00925	hypothetical protein	835.561	412.492	817.077	867.287	547.326	1010.71	447.886	790.198	-	-	-	-
PDE_01201	23.19	6.23	1	2	3	10	626	67.5	5.55		PDE_01201	alpha-amylase Amy13A	144.092	2.27181	291.081	118.652	1329.54	355.304	134.732	1.62425	K01176|1|0.0|965|pcs:Pc16g00630|alpha-amylase [EC:3.2.1.1] (A)	-	GO:0003824//catalytic activity;GO:0043169//cation binding;GO:2001070//starch binding;GO:0003824//catalytic activity;GO:0043169//cation binding;GO:2001070//starch binding;GO:0004556//alpha-amylase activity;GO:0005509//calcium ion binding;GO:2001070//starch binding	GO:0005975//carbohydrate metabolic process;GO:0005975//carbohydrate metabolic process;GO:0016052//carbohydrate catabolic process
PDE_01354	71.52	6.7	1	4	4	37	403	42.8	6.38		PDE_01354	starch binding domain- and chitin binding domain-containing protein	213.424	3.89752	1102.01	171.274	4893.05	1130.97	1113.08	17.3218	-	GO:0019028//viral capsid	GO:2001070//starch binding;GO:2001070//starch binding;GO:2001070//starch binding	-
PDE_01796	9.21	23.32	1	2	2	7	193	19.9	4.92		PDE_01796	hypothetical protein	328.203	684.061	293.277	506.031	121.789	194.641	64.4988	426.895	K11244|3|1e-14|74.3|cpw:CPC735_047020|cell wall integrity and stress response component (A)	-	-	-
PDE_02102	3.41	10.62	1	1	3	4	499	51.9	5.05		PDE_02102	putative swollenin	32.2533	3.08683	1081.52	68.9414	5836.77	161.201	6451.03	3526.57	K01567|2|0.0|704|afm:AFUA_6G03280|[EC:3.-.-.-] (A)	-	-	-
PDE_02145	1.71	3.67	1	1	1	2	245	25.7	6.4		PDE_02145	hypothetical protein	504.116	231.905	638.881	210.013	169.995	143.652	273.01	185.312	-	-	-	-
PDE_02536	77.96	23.35	1	3	3	23	197	18.6	5.01		PDE_02536	hypothetical protein	173.96	281.154	295.168	177.494	483.973	207.921	329.843	137.429	-	-	-	-
PDE_03255	259.92	50.34	1	4	4	70	147	15	5.26		PDE_03255	hypothetical protein	51.7446	237.276	79.493	107.136	58.9439	114.3	28.0586	50.162	-	-	-	-
PDE_03934	19.67	18.37	1	1	1	4	147	15.7	6.95		PDE_03934	hypothetical protein	22.0426	15.1501	93.4516	282.4	200.266	465	139.388	229.665	-	-	-	-
PDE_04162	14.05	7.89	1	1	1	4	380	38.4	5.85		PDE_04162	putative endopolygalacturonase	5.99487	0.840002	3.20375	2.44716	17.8395	13.4057	32.0946	9.37643	K01184|1|0.0|587|ani:AN8327.2|polygalacturonase [EC:3.2.1.15] (A)	-	GO:0004650//polygalacturonase activity;GO:0004650//polygalacturonase activity	GO:0005975//carbohydrate metabolic process;GO:0005975//carbohydrate metabolic process
PDE_04613	0	5.94	1	1	1	15	101	11.7	8.72		PDE_04613	hypothetical protein	0	0.601013	0	0	0	0	0	0.40165	-	-	-	-
PDE_04913	5.49	9.68	1	1	1	2	310	32.2	5.19		PDE_04913	hypothetical protein	3.84598	1.34365	4.36137	4.26666	6.77106	9.71475	3.39812	3.59181	-	-	-	-
PDE_06089	23.86	14.46	1	1	1	5	166	18.1	7.37		PDE_06089	hypothetical protein	164.865	816.613	157.761	285.582	225.899	511.757	492.237	349.262	-	-	-	-
PDE_06128	29.56	19.21	1	3	3	11	177	16.6	5.22		PDE_06128	hypothetical protein	265.663	348.019	371.609	328.156	428.334	359.488	501.737	348.577	-	-	-	-
PDE_06138	0	15.96	1	1	3	4	401	41.9	5.12		PDE_06138	Ecm33 domain-containing protein	679.634	1262.34	670.703	468.517	631.637	629.076	844.704	494.931	-	-	-	-
PDE_07106	46.94	71.03	1	4	5	17	145	15.1	8.47		PDE_07106	hypothetical protein	3556.02	7753.3	3969.88	4866.44	3353.21	10629.8	3046.82	6031.78	-	-	-	-
PDE_08075	0	19.1	1	1	2	3	288	27.7	4.02		PDE_08075	hypothetical protein	351.555	377.51	677.892	423.923	514.516	777.9	571.181	303.98	-	-	-	-
PDE_09285	23.75	5.81	1	1	3	10	465	51.4	4.92		PDE_09285	putative rhamnogalacturonan alpha-L-rhamnopyranohydrolase	22.0489	3.4617	26.1334	24.0956	79.6304	19.5257	42.5533	19.0865	-	-	GO:0004650//polygalacturonase activity	GO:0005975//carbohydrate metabolic process
PDE_09289	2.19	9.64	1	1	1	3	166	18	4.83		PDE_09289	hypothetical protein	88.5847	467.783	98.8928	137.315	53.6	108.734	62.4094	138.039	-	-	-	-
PDE_09417	99.18	29.92	1	8	12	39	635	67.2	6.01		PDE_09417	glucoamylase Amy15A	943.927	7.73745	1313.28	423.454	4559.39	2460.09	1151.57	21.4762	K01178|1|0.0|1016|afm:AFUA_2G00690|glucoamylase [EC:3.2.1.3] (A)	-	GO:0004339//glucan 1,4-alpha-glucosidase activity;GO:2001070//starch binding;GO:0004339//glucan 1,4-alpha-glucosidase activity;GO:0004339//glucan 1,4-alpha-glucosidase activity;GO:0004339//glucan 1,4-alpha-glucosidase activity;GO:0004339//glucan 1,4-alpha-glucosidase activity;GO:0004339//glucan 1,4-alpha-glucosidase activity;GO:0004339//glucan 1,4-alpha-glucosidase activity;GO:0004339//glucan 1,4…	GO:0005976//polysaccharide metabolic process;GO:0005976//polysaccharide metabolic process;GO:0005976//polysaccharide metabolic process;GO:0005976//polysaccharide metabolic process;GO:0005976//polysaccharide metabolic process;GO:0005976//polysaccharide metabolic process;GO:0005976//polysaccharide metabolic process;GO:0005976//polysaccharide metabolic process;GO:0005976//polysaccharide metabolic pr…

## Sheet: ΔcreA-gpdA(p)  clrB 97 proteins
Table Identification and quantification of predicted secretory proteins in the supernatant of strain with deletion of CreA and overexpression of ClrB after shift to Avicel for 96 hours											RNA-seq data (RPKM)
Description	Score	Coverage	# Proteins	# Unique Peptides	# Peptides	# PSMs	# AAs	MW [kDa]	calc. pI	Description	GeneID	Description	Means (Wild-type on No Carbon)	Means (Wild-type on Glucose)	Means (Wild-type on Cellulose)	Means (ΔclrB on Cellulose)	Means (ΔcreA on Cellulose)	Means (ΔcreA-ΔclrB on Cellulose)	Means (ΔcreA-gpdA(p)::clrB on Cellulose)	Means (ΔamyR on Cellulose)	KEGG Orthology	GO Component	GO Function	GO Process
PDE_01261	1.94	2.54	1	1	1	1	355	36.2	5.9	10 Cellulase	PDE_01261	putative cellulose monooxygenase	29.0874	1.05183	167.771	28.0917	3399.27	69.586	3190.98	623.921	K01179|4|1e-151|434|afm:AFUA_3G03870|endoglucanase [EC:3.2.1.4] (A)	GO:0005576//extracellular region;GO:0005576//extracellular region;GO:0005576//extracellular region;GO:0005576//extracellular region	GO:0004553//hydrolase activity, hydrolyzing O-glycosyl compounds;GO:0030248//cellulose binding;GO:0004553//hydrolase activity, hydrolyzing O-glycosyl compounds;GO:0030248//cellulose binding;GO:0004553//hydrolase activity, hydrolyzing O-glycosyl compounds;GO:0030248//cellulose binding;GO:0004553//hydrolase activity, hydrolyzing O-glycosyl compounds;GO:0030248//cellulose binding	GO:0005975//carbohydrate metabolic process;GO:0005975//carbohydrate metabolic process;GO:0005975//carbohydrate metabolic process;GO:0005975//carbohydrate metabolic process
PDE_05445	97.97	27.15	1	1	8	41	453	48.1	4.91		PDE_05445	putative cellobiohydrolase	1.58219	4.43956	2.62244	0.64853	75.522	0.52885	212.865	4.67618	-	-	GO:0004553//hydrolase activity, hydrolyzing O-glycosyl compounds;GO:0004553//hydrolase activity, hydrolyzing O-glycosyl compounds;GO:0004553//hydrolase activity, hydrolyzing O-glycosyl compounds;GO:0004553//hydrolase activity, hydrolyzing O-glycosyl compounds;GO:0004553//hydrolase activity, hydrolyzing O-glycosyl compounds;GO:0004553//hydrolase activity, hydrolyzing O-glycosyl compounds;GO:000455…	GO:0005975//carbohydrate metabolic process;GO:0005975//carbohydrate metabolic process;GO:0005975//carbohydrate metabolic process;GO:0005975//carbohydrate metabolic process;GO:0005975//carbohydrate metabolic process;GO:0005975//carbohydrate metabolic process;GO:0005975//carbohydrate metabolic process;GO:0005975//carbohydrate metabolic process;GO:0005975//carbohydrate metabolic process;GO:0005975//…
PDE_05633	95.26	52.61	1	10	10	31	249	26.2	6.27		PDE_05633	cellulose monooxygenase Cel61A	0.907004	0.169178	37.9886	0.545803	2094.24	6.11582	1513.1	293.653	K01238|3|1e-125|365|afm:AFUA_1G12560|[EC:3.2.1.-] (A)	-	-	-
PDE_06439	84.64	45.57	1	8	8	31	237	25.5	6.52		PDE_06439	putative endo-beta-1,4-glucanase	6.99098	6.43035	8.00839	3.79464	251.354	4.0937	1549.69	9.72331	K18576|1|2e-109|318|act:ACLA_007820|xyloglucan-specific endo-beta-1,4-glucanase [EC:3.2.1.151] (A)	-	-	-
PDE_07124	429.01	56.47	1	14	17	161	464	48.5	5.67		PDE_07124	cellobiohydrolase Cel6A	13.3682	9.9835	290.641	12.3933	23415.9	13.308	32888.2	4781.31	K01238|1|0.0|705|afm:AFUA_3G01910|[EC:3.2.1.-] (A)	GO:0005576//extracellular region;GO:0005576//extracellular region;GO:0005576//extracellular region;GO:0005576//extracellular region;GO:0005576//extracellular region;GO:0005576//extracellular region	GO:0004553//hydrolase activity, hydrolyzing O-glycosyl compounds;GO:0030248//cellulose binding;GO:0004553//hydrolase activity, hydrolyzing O-glycosyl compounds;GO:0030248//cellulose binding;GO:0004553//hydrolase activity, hydrolyzing O-glycosyl compounds;GO:0030248//cellulose binding;GO:0004553//hydrolase activity, hydrolyzing O-glycosyl compounds;GO:0004553//hydrolase activity, hydrolyzing O-gly…	GO:0005975//carbohydrate metabolic process;GO:0005975//carbohydrate metabolic process;GO:0005975//carbohydrate metabolic process;GO:0030245//cellulose catabolic process;GO:0005975//carbohydrate metabolic process;GO:0005975//carbohydrate metabolic process;GO:0005975//carbohydrate metabolic process;GO:0030245//cellulose catabolic process;GO:0005975//carbohydrate metabolic process;GO:0030245//cellul…
PDE_07928	10.1	8.65	1	2	2	9	266	26.9	4.84		PDE_07928	endo-beta-1,4-glucanase Cel45A	16.8767	4.3415	705.177	30.7255	4676.07	45.9239	4497.68	2936.17	K01179|1|2e-115|335|tre:TRIREDRAFT_49976|endoglucanase [EC:3.2.1.4] (A)	GO:0005576//extracellular region;GO:0005576//extracellular region;GO:0005576//extracellular region;GO:0005576//extracellular region;GO:0005576//extracellular region;GO:0005576//extracellular region	GO:0004553//hydrolase activity, hydrolyzing O-glycosyl compounds;GO:0030248//cellulose binding;GO:0008810//cellulase activity;GO:0004553//hydrolase activity, hydrolyzing O-glycosyl compounds;GO:0030248//cellulose binding;GO:0004553//hydrolase activity, hydrolyzing O-glycosyl compounds;GO:0030248//cellulose binding;GO:0004553//hydrolase activity, hydrolyzing O-glycosyl compounds;GO:0030248//cellul…	GO:0005975//carbohydrate metabolic process;GO:0005975//carbohydrate metabolic process;GO:0005975//carbohydrate metabolic process;GO:0005975//carbohydrate metabolic process;GO:0005975//carbohydrate metabolic process;GO:0005975//carbohydrate metabolic process;GO:0005975//carbohydrate metabolic process;GO:0005975//carbohydrate metabolic process
PDE_07929	220.74	27.22	1	9	9	82	474	49.3	5.26		PDE_07929	endo-beta-1,4-glucanase Cel7B	16.7688	6.07481	718.277	40.0349	7070.4	85.4336	9443.06	3824.15	K01179|1|0.0|711|nfi:NFIA_047960|endoglucanase [EC:3.2.1.4] (A)	GO:0005576//extracellular region;GO:0005576//extracellular region;GO:0005576//extracellular region;GO:0005576//extracellular region	GO:0004553//hydrolase activity, hydrolyzing O-glycosyl compounds;GO:0030248//cellulose binding;GO:0004553//hydrolase activity, hydrolyzing O-glycosyl compounds;GO:0004553//hydrolase activity, hydrolyzing O-glycosyl compounds;GO:0004553//hydrolase activity, hydrolyzing O-glycosyl compounds;GO:0004553//hydrolase activity, hydrolyzing O-glycosyl compounds;GO:0004553//hydrolase activity, hydrolyzing …	GO:0005975//carbohydrate metabolic process;GO:0005975//carbohydrate metabolic process;GO:0005975//carbohydrate metabolic process;GO:0005975//carbohydrate metabolic process;GO:0005975//carbohydrate metabolic process;GO:0005975//carbohydrate metabolic process;GO:0005975//carbohydrate metabolic process;GO:0005975//carbohydrate metabolic process;GO:0005975//carbohydrate metabolic process;GO:0005975//…
PDE_07945	1778.44	45.05	1	22	24	502	546	56.9	5.12		PDE_07945	cellobiohydrolase CBHI/Cel7A-2	42.8597	8.61052	1002.3	218.914	20100.1	184.485	26125.9	8950.58	K01238|1|0.0|771|afm:AFUA_6G11610|[EC:3.2.1.-] (A)	GO:0005576//extracellular region;GO:0005576//extracellular region;GO:0005576//extracellular region;GO:0005576//extracellular region	GO:0004553//hydrolase activity, hydrolyzing O-glycosyl compounds;GO:0030248//cellulose binding;GO:0004553//hydrolase activity, hydrolyzing O-glycosyl compounds;GO:0004553//hydrolase activity, hydrolyzing O-glycosyl compounds;GO:0004553//hydrolase activity, hydrolyzing O-glycosyl compounds;GO:0004553//hydrolase activity, hydrolyzing O-glycosyl compounds;GO:0004553//hydrolase activity, hydrolyzing …	GO:0005975//carbohydrate metabolic process;GO:0005975//carbohydrate metabolic process;GO:0005975//carbohydrate metabolic process;GO:0005975//carbohydrate metabolic process;GO:0005975//carbohydrate metabolic process;GO:0005975//carbohydrate metabolic process;GO:0005975//carbohydrate metabolic process;GO:0005975//carbohydrate metabolic process;GO:0005975//carbohydrate metabolic process;GO:0005975//…
PDE_09226	244.5	49.15	1	14	17	93	413	44	5.21		PDE_09226	putative endo-beta-1,4-glucanase	15.7842	3.8582	249.252	9.78227	6739.32	9.94453	11428.7	3507.49	K01179|1|0.0|534|act:ACLA_085250|endoglucanase [EC:3.2.1.4] (A)	GO:0005576//extracellular region;GO:0005576//extracellular region;GO:0005576//extracellular region;GO:0005576//extracellular region	GO:0004553//hydrolase activity, hydrolyzing O-glycosyl compounds;GO:0030248//cellulose binding;GO:0004553//hydrolase activity, hydrolyzing O-glycosyl compounds;GO:0030248//cellulose binding;GO:0004553//hydrolase activity, hydrolyzing O-glycosyl compounds;GO:0004553//hydrolase activity, hydrolyzing O-glycosyl compounds;GO:0030248//cellulose binding;GO:0004553//hydrolase activity, hydrolyzing O-gly…	GO:0005975//carbohydrate metabolic process;GO:0005975//carbohydrate metabolic process;GO:0005975//carbohydrate metabolic process;GO:0005975//carbohydrate metabolic process;GO:0005975//carbohydrate metabolic process
PDE_09969	21.43	22.39	1	6	7	13	612	65	5.82		PDE_09969	endo-beta-1,4-glucanase Cel5C	22.9873	5.66345	469.254	29.9282	2810.64	21.599	3626.43	3402.73	K01179|1|0.0|847|pcs:Pc21g14410|endoglucanase [EC:3.2.1.4] (A)	-	-	-
PDE_00014	9.87	5.67	1	1	2	5	529	55.3	6.01	15 Hemicellulase	PDE_00014	putative endo-beta-1,4-xylanase	0.0805945	0.130312	0	0.114103	1.98711	0.0788056	15.6708	0.121108	-	GO:0005576//extracellular region;GO:0005576//extracellular region;GO:0005576//extracellular region;GO:0005576//extracellular region	GO:0004553//hydrolase activity, hydrolyzing O-glycosyl compounds;GO:0030248//cellulose binding;GO:0004553//hydrolase activity, hydrolyzing O-glycosyl compounds;GO:0030248//cellulose binding;GO:0004553//hydrolase activity, hydrolyzing O-glycosyl compounds;GO:0030248//cellulose binding;GO:0004553//hydrolase activity, hydrolyzing O-glycosyl compounds;GO:0030248//cellulose binding	GO:0005975//carbohydrate metabolic process;GO:0005975//carbohydrate metabolic process;GO:0005975//carbohydrate metabolic process;GO:0005975//carbohydrate metabolic process
PDE_00016	69.65	40	1	7	8	22	395	41.5	5.62		PDE_00016	putative alpha-L-arabinofuranosidase	9.10634	3.33443	172.978	177.66	2196.04	191.564	2731.69	261.101	-	GO:0005576//extracellular region;GO:0005576//extracellular region;GO:0005576//extracellular region;GO:0005576//extracellular region	GO:0004553//hydrolase activity, hydrolyzing O-glycosyl compounds;GO:0030248//cellulose binding;GO:0004553//hydrolase activity, hydrolyzing O-glycosyl compounds;GO:0030248//cellulose binding;GO:0046556//alpha-L-arabinofuranosidase activity;GO:0004553//hydrolase activity, hydrolyzing O-glycosyl compounds;GO:0030248//cellulose binding;GO:0004553//hydrolase activity, hydrolyzing O-glycosyl compounds;…	GO:0005975//carbohydrate metabolic process;GO:0005975//carbohydrate metabolic process;GO:0046373//L-arabinose metabolic process;GO:0005975//carbohydrate metabolic process;GO:0005975//carbohydrate metabolic process
PDE_00752	19.9	20.99	1	5	7	10	362	39.8	6.13		PDE_00752	putative endo-beta-1,4-xylanase	4.84735	0.232699	184.615	104.489	294.333	212.161	203.202	104.557	K01181|3|2e-101|307|ssl:SS1G_12191|endo-1,4-beta-xylanase [EC:3.2.1.8] (A)	-	GO:0004553//hydrolase activity, hydrolyzing O-glycosyl compounds;GO:0004553//hydrolase activity, hydrolyzing O-glycosyl compounds;GO:0004553//hydrolase activity, hydrolyzing O-glycosyl compounds;GO:0004553//hydrolase activity, hydrolyzing O-glycosyl compounds;GO:0004553//hydrolase activity, hydrolyzing O-glycosyl compounds;GO:0004553//hydrolase activity, hydrolyzing O-glycosyl compounds	GO:0005975//carbohydrate metabolic process;GO:0005975//carbohydrate metabolic process;GO:0005975//carbohydrate metabolic process;GO:0005975//carbohydrate metabolic process;GO:0005975//carbohydrate metabolic process;GO:0005975//carbohydrate metabolic process
PDE_02101	156.63	10.65	1	3	3	74	310	31.3	6.96		PDE_02101	putative endo-beta-1,4-xylanase	27.2835	24.018	1124.86	523.603	9410.42	1243.59	11429.2	3243.53	K01181|1|1e-122|357|afm:AFUA_3G00470|endo-1,4-beta-xylanase [EC:3.2.1.8] (A)	-	-	-
PDE_02514	41.94	29.58	1	5	7	15	524	55	6.24		PDE_02514	putative alpha-galactosidase	4.96464	6.54806	33.923	25.5542	596.088	38.9781	1144.53	32.9093	K07407|1|4e-163|476|mbe:MBM_03746|alpha-galactosidase [EC:3.2.1.22] (A)	-	-	-
PDE_02682	29.31	3.46	1	1	1	41	289	29.5	6.28		PDE_02682	putative endo-beta-1,4-xylanase	32.9259	14.5389	54.1114	60.8352	255.296	55.4032	444.698	69.4547	K01181|1|4e-104|306|bze:COCCADRAFT_10008|endo-1,4-beta-xylanase [EC:3.2.1.8] (A)	GO:0005576//extracellular region;GO:0005576//extracellular region;GO:0005576//extracellular region;GO:0005576//extracellular region	GO:0004553//hydrolase activity, hydrolyzing O-glycosyl compounds;GO:0030248//cellulose binding;GO:0004553//hydrolase activity, hydrolyzing O-glycosyl compounds;GO:0030248//cellulose binding;GO:0004553//hydrolase activity, hydrolyzing O-glycosyl compounds;GO:0004553//hydrolase activity, hydrolyzing O-glycosyl compounds;GO:0030248//cellulose binding;GO:0004553//hydrolase activity, hydrolyzing O-gly…	GO:0005975//carbohydrate metabolic process;GO:0005975//carbohydrate metabolic process;GO:0005975//carbohydrate metabolic process;GO:0005975//carbohydrate metabolic process;GO:0005975//carbohydrate metabolic process;GO:0005975//carbohydrate metabolic process
PDE_04182	639.95	60.26	1	10	11	229	234	24	7.15		PDE_04182	putative acetyl xylan esterase	27.4672	10.3324	1267.62	2347.64	14897.4	8388.01	10597.8	1942.6	K01567|2|5e-114|332|afm:AFUA_3G00420|[EC:3.-.-.-] (A)	-	GO:0016787//hydrolase activity	GO:0008152//metabolic process
PDE_04478	44.22	30.81	1	2	2	13	211	22.9	7.02		PDE_04478	putative endo-beta-1,4-xylanase	43.4161	20.7958	10515	20633.9	48886.9	28052.3	41486.8	17291.1	K01181|1|4e-109|315|ttt:THITE_2149883|endo-1,4-beta-xylanase [EC:3.2.1.8] (A)	-	GO:0004553//hydrolase activity, hydrolyzing O-glycosyl compounds;GO:0004553//hydrolase activity, hydrolyzing O-glycosyl compounds;GO:0004553//hydrolase activity, hydrolyzing O-glycosyl compounds;GO:0004553//hydrolase activity, hydrolyzing O-glycosyl compounds;GO:0004553//hydrolase activity, hydrolyzing O-glycosyl compounds;GO:0004553//hydrolase activity, hydrolyzing O-glycosyl compounds;GO:000455…	GO:0005975//carbohydrate metabolic process;GO:0005975//carbohydrate metabolic process;GO:0005975//carbohydrate metabolic process;GO:0005975//carbohydrate metabolic process;GO:0005975//carbohydrate metabolic process;GO:0005975//carbohydrate metabolic process;GO:0005975//carbohydrate metabolic process;GO:0005975//carbohydrate metabolic process
PDE_06023	98.82	38.69	1	6	7	29	442	47.4	5.33		PDE_06023	putative beta-1,4-mannanase	30.0469	5.53842	313.648	32.1244	2699.79	31.0201	7878.78	2033.01	-	GO:0005576//extracellular region;GO:0005576//extracellular region;GO:0005576//extracellular region;GO:0005576//extracellular region	GO:0004553//hydrolase activity, hydrolyzing O-glycosyl compounds;GO:0004553//hydrolase activity, hydrolyzing O-glycosyl compounds;GO:0030248//cellulose binding;GO:0004553//hydrolase activity, hydrolyzing O-glycosyl compounds;GO:0030248//cellulose binding;GO:0004553//hydrolase activity, hydrolyzing O-glycosyl compounds;GO:0030248//cellulose binding;GO:0004553//hydrolase activity, hydrolyzing O-gly…	GO:0005975//carbohydrate metabolic process;GO:0005975//carbohydrate metabolic process;GO:0005975//carbohydrate metabolic process;GO:0005975//carbohydrate metabolic process;GO:0005975//carbohydrate metabolic process
PDE_06067	0	16.15	1	1	3	4	452	49.3	6.35		PDE_06067	putative alpha-L-arabinofuranosidase	68.2554	150.91	312.245	461.131	1905.26	1425.75	1859.67	286.401	-	-	GO:0004553//hydrolase activity, hydrolyzing O-glycosyl compounds;GO:0030246//carbohydrate binding;GO:0030246//carbohydrate binding;GO:0030246//carbohydrate binding	GO:0005975//carbohydrate metabolic process
PDE_06438	31.08	15.46	1	1	3	11	414	45.1	6.43		PDE_06438	putative beta-1,4-mannanase	7.59546	3.566	12.0149	2.40757	129.27	3.30714	539.046	21.6091	-	-	-	-
PDE_06649	17.25	6.74	1	2	2	7	341	35.7	7.74		PDE_06649	putative feruloyl esterase	51.9039	10.5985	781.12	371.07	5758.51	558.534	6945.68	1587.15	-	GO:0005576//extracellular region;GO:0005576//extracellular region;GO:0005576//extracellular region;GO:0005576//extracellular region	GO:0004553//hydrolase activity, hydrolyzing O-glycosyl compounds;GO:0030248//cellulose binding;GO:0004553//hydrolase activity, hydrolyzing O-glycosyl compounds;GO:0030248//cellulose binding;GO:0004553//hydrolase activity, hydrolyzing O-glycosyl compounds;GO:0030248//cellulose binding;GO:0004553//hydrolase activity, hydrolyzing O-glycosyl compounds;GO:0030248//cellulose binding;GO:0008236//serine-…	GO:0005975//carbohydrate metabolic process;GO:0005975//carbohydrate metabolic process;GO:0005975//carbohydrate metabolic process;GO:0005975//carbohydrate metabolic process;GO:0006508//proteolysis
PDE_08094	392.59	61.95	1	19	19	134	410	43.5	6.42		PDE_08094	putative endo-beta-1,4-xylanase	7.92463	8.04077	3111.18	2779.42	15982.8	6148.58	20016.2	12873.1	K01181|1|0.0|524|afm:AFUA_6G13610|endo-1,4-beta-xylanase [EC:3.2.1.8] (A)	GO:0005576//extracellular region;GO:0005576//extracellular region;GO:0005576//extracellular region;GO:0005576//extracellular region;GO:0005576//extracellular region;GO:0005576//extracellular region	GO:0003824//catalytic activity;GO:0004553//hydrolase activity, hydrolyzing O-glycosyl compounds;GO:0030248//cellulose binding;GO:0004553//hydrolase activity, hydrolyzing O-glycosyl compounds;GO:0030248//cellulose binding;GO:0004553//hydrolase activity, hydrolyzing O-glycosyl compounds;GO:0004553//hydrolase activity, hydrolyzing O-glycosyl compounds;GO:0030248//cellulose binding;GO:0004553//hydrol…	GO:0005975//carbohydrate metabolic process;GO:0005975//carbohydrate metabolic process;GO:0005975//carbohydrate metabolic process;GO:0005975//carbohydrate metabolic process;GO:0005975//carbohydrate metabolic process;GO:0005975//carbohydrate metabolic process;GO:0005975//carbohydrate metabolic process;GO:0005975//carbohydrate metabolic process;GO:0005975//carbohydrate metabolic process;GO:0005975//…
PDE_09278	147.97	33.08	1	7	8	60	396	41.3	7.84		PDE_09278	putative acetyl xylan esterase	11.8559	3.15312	200.899	265.603	3627.33	710.954	4928.78	700.823	K05972|1|0.0|557|nfi:NFIA_099230|acetylxylan esterase [EC:3.1.1.72] (A)	GO:0005576//extracellular region;GO:0005576//extracellular region;GO:0005576//extracellular region;GO:0005576//extracellular region;GO:0005576//extracellular region	GO:0004553//hydrolase activity, hydrolyzing O-glycosyl compounds;GO:0030248//cellulose binding;GO:0004553//hydrolase activity, hydrolyzing O-glycosyl compounds;GO:0030248//cellulose binding;GO:0004553//hydrolase activity, hydrolyzing O-glycosyl compounds;GO:0030248//cellulose binding;GO:0004553//hydrolase activity, hydrolyzing O-glycosyl compounds;GO:0030248//cellulose binding	GO:0005975//carbohydrate metabolic process;GO:0005975//carbohydrate metabolic process;GO:0005975//carbohydrate metabolic process;GO:0005975//carbohydrate metabolic process
PDE_09710	5.83	18.12	1	2	6	7	778	84.8	6		PDE_09710	putative beta-xylosidase	16.9946	1.21301	59.3564	21.7812	176.13	32.3428	360.052	342.393	K05349|1|0.0|1325|pcs:Pc22g14710|beta-glucosidase [EC:3.2.1.21] (A)	-	-	-
PDE_00401	9.52	6.61	1	2	2	4	378	39.2	5.07		PDE_00401	putative chitin glucanosyltransferase	462.211	203.972	424.85	536.323	319.404	458.374	157.468	368.592	K01238|4|8e-126|371|afm:AFUA_1G16190|[EC:3.2.1.-] (A)	-	GO:0004553//hydrolase activity, hydrolyzing O-glycosyl compounds	GO:0005975//carbohydrate metabolic process
PDE_00503	19.3	39.87	1	4	5	10	158	17.4	5.92		PDE_00503	hypothetical protein	20.7673	407.044	9.56842	13.0949	12.7433	13.072	12.6033	7.5021	-	-	-	-
PDE_00508	30.54	43.03	1	2	9	17	509	54.6	6.95		PDE_00508	hypothetical protein	3296.11	2672.41	4088.06	3422.65	2837.95	4251.53	3465.64	4057.04	-	-	-	-
PDE_00615	6.06	8.57	1	2	2	2	315	34.3	5.22		PDE_00615	putative beta-1,3-glucanosyltransferase	256.389	272.783	302.543	253.909	421.523	388.887	434.281	228.227	K01210|1|3e-177|496|pcs:Pc13g08730|glucan 1,3-beta-glucosidase [EC:3.2.1.58] (A)	-	GO:0004553//hydrolase activity, hydrolyzing O-glycosyl compounds	GO:0005975//carbohydrate metabolic process
PDE_00667	22.9	68.7	1	2	2	11	115	12.4	4.75		PDE_00667	hypothetical protein	1.13033	1.07454	0.624077	3.27086	1.43144	1.58321	0.337279	0.890001	-	-	-	-
PDE_00891	0	7.36	1	1	3	3	910	102.1	6.48		PDE_00891	putative alpha,alpha-trehalose-phosphate synthase [UDP-forming]	35.882	48.65	37.9984	31.655	33.5694	77.2202	21.3657	26.5387	K16055|1|0.0|1454|pcs:Pc21g04930|trehalose 6-phosphate synthase/phosphatase [EC:2.4.1.15 3.1.3.12] (A)	-	GO:0003824//catalytic activity;GO:0003824//catalytic activity;GO:0003824//catalytic activity;GO:0003824//catalytic activity	GO:0008152//metabolic process;GO:0005992//trehalose biosynthetic process;GO:0005992//trehalose biosynthetic process;GO:0005992//trehalose biosynthetic process
PDE_00925	2.97	4.48	1	1	1	1	223	22.3	4.42		PDE_00925	hypothetical protein	835.561	412.492	817.077	867.287	547.326	1010.71	447.886	790.198	-	-	-	-
PDE_01200	2.2	15.02	1	1	3	3	566	61.2	5.63		PDE_01200	hypothetical protein	87.2042	0.617142	76.9883	132.316	158.113	182.133	67.9551	61.8003	-	-	-	-
PDE_01201	43.29	28.75	1	8	10	26	626	67.5	5.55		PDE_01201	alpha-amylase Amy13A	144.092	2.27181	291.081	118.652	1329.54	355.304	134.732	1.62425	K01176|1|0.0|965|pcs:Pc16g00630|alpha-amylase [EC:3.2.1.1] (A)	-	GO:0003824//catalytic activity;GO:0043169//cation binding;GO:2001070//starch binding;GO:0003824//catalytic activity;GO:0043169//cation binding;GO:2001070//starch binding;GO:0004556//alpha-amylase activity;GO:0005509//calcium ion binding;GO:2001070//starch binding	GO:0005975//carbohydrate metabolic process;GO:0005975//carbohydrate metabolic process;GO:0016052//carbohydrate catabolic process
PDE_01252	40.83	17.22	1	3	3	11	151	16.2	5.12		PDE_01252	hypothetical protein	4045.08	2323.86	3813.83	6447	1674.12	4291.51	724.707	5113.41	-	-	-	-
PDE_01274	44.1	60	1	6	6	17	95	10.1	5.12		PDE_01274	hypothetical protein	1.47523	2.16674	1.97388	1.98917	2.27868	0.87934	1.77416	1.15035	-	-	-	-
PDE_01330	8.35	29.6	1	1	1	2	125	13.3	4.65		PDE_01330	hypothetical protein	195.517	4.17608	177.408	485.615	203.182	82.0727	94.1873	173.61	K01167|2|4e-57|177|afm:AFUA_4G03230|ribonuclease T1 [EC:3.1.27.3] (A)	-	GO:0003723//RNA binding;GO:0004521//endoribonuclease activity	-
PDE_01335	20.27	28.49	1	3	4	12	172	18.4	4.97		PDE_01335	hypothetical protein	3600.62	1366.28	2166.69	4977	1388.08	6978.24	721.842	4637.38	-	-	-	-
PDE_01346	0	3.73	1	1	1	1	161	16.9	4.7		PDE_01346	hypothetical protein	83.9441	528.061	131.265	131.395	62.0552	287.871	117.967	224.806	-	-	-	-
PDE_01353	3.06	15.47	1	1	5	5	601	65.1	5.64		PDE_01353	hypothetical protein	308.367	13.5492	380.302	124.997	204.649	109.936	129.738	58.2237	K01279|1|0.0|894|pcs:Pc12g14680|tripeptidyl-peptidase I [EC:3.4.14.9] (A)	-	GO:0008236//serine-type peptidase activity;GO:0008236//serine-type peptidase activity;GO:0004252//serine-type endopeptidase activity	GO:0006508//proteolysis
PDE_01354	121.33	40.94	1	11	13	52	403	42.8	6.38		PDE_01354	starch binding domain- and chitin binding domain-containing protein	213.424	3.89752	1102.01	171.274	4893.05	1130.97	1113.08	17.3218	-	GO:0019028//viral capsid	GO:2001070//starch binding;GO:2001070//starch binding;GO:2001070//starch binding	-
PDE_01372	9.07	20.95	1	3	5	6	420	46.8	6.28		PDE_01372	hypothetical protein	33.2697	16.5722	24.2573	65.4264	15.3837	20.2299	13.9702	20.7105	K01078|1|0.0|608|afm:AFUA_4G03660|acid phosphatase [EC:3.1.3.2] (A)	-	GO:0016788//hydrolase activity, acting on ester bonds	-
PDE_01478	3.39	13.98	1	1	1	1	93	10.2	9.25		PDE_01478	hypothetical protein	0	22.4558	0.922844	0	0	0	0	0.475116	-	-	-	-
PDE_01529	14.32	8.56	1	1	1	4	327	34.3	7.39		PDE_01529	putative pectin methylesterase	7.46429	2.45692	5.9007	7.02112	3.34451	2.89873	3.3706	3.99284	K01051|2|3e-139|401|afv:AFLA_020000|pectinesterase [EC:3.1.1.11] (A)	GO:0005618//cell wall	GO:0030599//pectinesterase activity	GO:0042545//cell wall modification
PDE_01796	304.86	36.27	1	6	6	85	193	19.9	4.92		PDE_01796	hypothetical protein	328.203	684.061	293.277	506.031	121.789	194.641	64.4988	426.895	K11244|3|1e-14|74.3|cpw:CPC735_047020|cell wall integrity and stress response component (A)	-	-	-
PDE_01896	8.1	22.94	1	5	6	8	436	47.6	6.01		PDE_01896	putative exopolygalacturonase	13.6391	1.71986	13.4345	10.8746	8.37835	6.04904	11.3694	12.5136	K01238|3|0.0|564|afm:AFUA_3G08680|[EC:3.2.1.-] (A)	-	GO:0004650//polygalacturonase activity	GO:0005975//carbohydrate metabolic process
PDE_02102	148.72	45.29	1	12	15	55	499	51.9	5.05		PDE_02102	putative swollenin	32.2533	3.08683	1081.52	68.9414	5836.77	161.201	6451.03	3526.57	K01567|2|0.0|704|afm:AFUA_6G03280|[EC:3.-.-.-] (A)	-	-	-
PDE_02125	5.86	20.25	1	2	2	3	158	17.8	6.92		PDE_02125	hypothetical protein	230.133	28.8788	984.856	1216.22	1344	737.622	792.604	666.922	-	-	-	-
PDE_02146	1.62	23.42	1	1	4	5	491	52.8	7.2		PDE_02146	hypothetical protein	491.253	3.35286	693.849	664.44	332.468	552.725	322.812	302.394	K01269|2|0.0|655|afm:AFUA_3G00650|aminopeptidase [EC:3.4.11.-] (A)	-	-	-
PDE_02536	388.46	24.87	1	8	8	102	197	18.6	5.01		PDE_02536	hypothetical protein	173.96	281.154	295.168	177.494	483.973	207.921	329.843	137.429	-	-	-	-
PDE_02854	13.09	12.24	1	3	3	6	237	25.8	5.33		PDE_02854	hypothetical protein	766.562	294.614	2084.22	4196.74	1878.46	7349.51	2483.77	4716.94	-	-	-	-
PDE_03112	45.03	15.74	1	5	5	16	521	50.3	4.79		PDE_03112	putative exo-beta-1,3-glucanase	279.558	732.412	153.432	133.143	123.734	386.744	129.436	92.0583	K01238|4|2e-152|446|afm:AFUA_3G00270|[EC:3.2.1.-] (A)	-	GO:0004553//hydrolase activity, hydrolyzing O-glycosyl compounds	GO:0005975//carbohydrate metabolic process
PDE_03255	711.22	82.31	1	6	6	245	147	15	5.26		PDE_03255	hypothetical protein	51.7446	237.276	79.493	107.136	58.9439	114.3	28.0586	50.162	-	-	-	-
PDE_03296	28.55	35.56	1	3	3	13	225	23.7	5.21		PDE_03296	putative lysozyme	846.567	90.4893	350.725	720.441	498.625	432.698	203.728	366.545	K01238|4|1e-121|348|afm:AFUA_6G10130|[EC:3.2.1.-] (A)	-	GO:0003796//lysozyme activity;GO:0003796//lysozyme activity	GO:0009253//peptidoglycan catabolic process;GO:0016998//cell wall macromolecule catabolic process;GO:0009253//peptidoglycan catabolic process;GO:0016998//cell wall macromolecule catabolic process
PDE_03437	45.69	6.22	1	2	2	16	225	23.4	5.45		PDE_03437	hypothetical protein	78.0756	37.1625	71.1185	12.4615	296.508	58.7658	76.7253	20.3348	-	-	-	-
PDE_03466	12.36	18.62	1	3	4	6	435	47	6.6		PDE_03466	putative rhamnogalacturonase	16.5107	2.73774	11.0142	10.679	4.89857	3.74097	5.50136	10.1147	K01238|1|0.0|688|afm:AFUA_6G02980|[EC:3.2.1.-] (A)	-	GO:0004650//polygalacturonase activity;GO:0004650//polygalacturonase activity	GO:0005975//carbohydrate metabolic process;GO:0005975//carbohydrate metabolic process
PDE_03636	4.18	17.39	1	2	7	9	667	73.3	6.07		PDE_03636	hypothetical protein	31.1305	27.2059	20.2126	14.1399	16.3614	15.8804	16.7355	14.2103	-	-	GO:0008236//serine-type peptidase activity;GO:0008236//serine-type peptidase activity	-
PDE_03934	23.78	18.37	1	1	1	5	147	15.7	6.95		PDE_03934	hypothetical protein	22.0426	15.1501	93.4516	282.4	200.266	465	139.388	229.665	-	-	-	-
PDE_04128	4.28	12.59	1	1	1	2	143	14.9	6.34		PDE_04128	hypothetical protein	117.01	2.91525	94.5969	90.9552	62.904	310.64	107.963	35.9564	-	-	-	-
PDE_04162	1070.22	50.53	1	14	15	292	380	38.4	5.85		PDE_04162	putative endopolygalacturonase	5.99487	0.840002	3.20375	2.44716	17.8395	13.4057	32.0946	9.37643	K01184|1|0.0|587|ani:AN8327.2|polygalacturonase [EC:3.2.1.15] (A)	-	GO:0004650//polygalacturonase activity;GO:0004650//polygalacturonase activity	GO:0005975//carbohydrate metabolic process;GO:0005975//carbohydrate metabolic process
PDE_04519	52.9	29.63	1	3	3	19	189	19.6	4.81		PDE_04519	hypothetical protein	90.17	345.339	61.0768	72.3078	38.547	88.0259	52.0346	87.5481	-	-	-	-
PDE_04618	0	11.97	1	1	2	5	468	49.8	5.45		PDE_04618	putative beta-1,3-glucanosyltransglycosylase	463.713	602.686	584.819	521.503	460.212	522.023	429.371	504.17	-	-	-	-
PDE_04682	11.77	14.54	1	2	2	3	227	22.5	4.88		PDE_04682	hypothetical protein	1942.64	3143.24	1883.72	1817.76	1296.11	1841.63	907.957	1021.95	-	-	-	-
PDE_04913	66.52	34.19	1	5	5	17	310	32.2	5.19		PDE_04913	hypothetical protein	3.84598	1.34365	4.36137	4.26666	6.77106	9.71475	3.39812	3.59181	-	-	-	-
PDE_05097	12.06	8.75	1	2	4	10	400	43.7	6.19		PDE_05097	hypothetical protein	49.1816	29.7026	112.368	55.618	238.82	77.8132	258.444	70.1619	K01785|1|0.0|590|pcs:Pc13g14400|aldose 1-epimerase [EC:5.1.3.3] (A)	-	GO:0016853//isomerase activity	GO:0005975//carbohydrate metabolic process
PDE_05194	5.58	3.4	1	1	1	2	294	32.6	6.8		PDE_05194	putative carbohydrate acetylesterase	54.8401	0.748471	134.239	33.7927	435.458	35.8979	1339.46	581.108	-	-	GO:0016788//hydrolase activity, acting on ester bonds	GO:0006629//lipid metabolic process
PDE_05527	35.02	28.57	1	9	10	16	616	67.5	6		PDE_05527	putative glucoamylase	73.4346	8.54674	204.679	64.2266	441.125	128.695	165.573	36.814	K01178|1|0.0|785|nfi:NFIA_001210|glucoamylase [EC:3.2.1.3] (A)	-	GO:0004339//glucan 1,4-alpha-glucosidase activity;GO:0004339//glucan 1,4-alpha-glucosidase activity;GO:0004339//glucan 1,4-alpha-glucosidase activity;GO:0004339//glucan 1,4-alpha-glucosidase activity;GO:0004339//glucan 1,4-alpha-glucosidase activity;GO:0004339//glucan 1,4-alpha-glucosidase activity;GO:0004339//glucan 1,4-alpha-glucosidase activity;GO:0004553//hydrolase activity, hydrolyzing O-gly…	GO:0005976//polysaccharide metabolic process;GO:0005976//polysaccharide metabolic process;GO:0005976//polysaccharide metabolic process;GO:0005976//polysaccharide metabolic process;GO:0005976//polysaccharide metabolic process;GO:0005976//polysaccharide metabolic process;GO:0005976//polysaccharide metabolic process;GO:0005976//polysaccharide metabolic process;GO:0005976//polysaccharide metabolic pr…
PDE_05537	27	2.34	1	1	1	7	642	68.5	5.01		PDE_05537	hypothetical protein	797.887	895.684	1406.01	1875.62	1085.85	3376.76	1214.85	1617.19	K13333|1|0.0|973|pcs:Pc18g02900|lysophospholipase [EC:3.1.1.5] (A)	-	GO:0004620//phospholipase activity;GO:0004620//phospholipase activity;GO:0004620//phospholipase activity	GO:0009395//phospholipid catabolic process;GO:0009395//phospholipid catabolic process;GO:0009395//phospholipid catabolic process
PDE_05941	37.16	28.74	1	5	5	13	341	36.1	5.45		PDE_05941	hypothetical protein	179.305	5.86879	108.821	161.189	61.5928	66.249	44.1292	134.713	-	-	GO:0003676//nucleic acid binding;GO:0004519//endonuclease activity	GO:0006308//DNA catabolic process
PDE_06031	11.44	6.34	1	2	2	4	473	51.7	5.39		PDE_06031	hypothetical protein	91.7053	5.28442	61.6914	72.7663	48.3083	30.4362	52.4376	41.6621	K01288|2|0.0|794|afm:AFUA_5G01200|carboxypeptidase D [EC:3.4.16.6] (A)	-	GO:0004185//serine-type carboxypeptidase activity;GO:0004185//serine-type carboxypeptidase activity;GO:0004185//serine-type carboxypeptidase activity;GO:0004185//serine-type carboxypeptidase activity;GO:0004185//serine-type carboxypeptidase activity;GO:0004185//serine-type carboxypeptidase activity	GO:0006508//proteolysis;GO:0006508//proteolysis;GO:0006508//proteolysis;GO:0006508//proteolysis;GO:0006508//proteolysis;GO:0006508//proteolysis
PDE_06068	41.19	33.54	1	8	8	15	325	34	7.64		PDE_06068	putative pectate lyase	28.881	7.0667	37.5806	50.6553	644.628	611.045	897.071	23.8122	K01728|1|6e-157|445|nfi:NFIA_033040|pectate lyase [EC:4.2.2.2] (A)	-	-	-
PDE_06089	54.18	39.76	1	3	4	19	166	18.1	7.37		PDE_06089	hypothetical protein	164.865	816.613	157.761	285.582	225.899	511.757	492.237	349.262	-	-	-	-
PDE_06128	72.93	19.21	1	4	4	33	177	16.6	5.22		PDE_06128	hypothetical protein	265.663	348.019	371.609	328.156	428.334	359.488	501.737	348.577	-	-	-	-
PDE_06138	178.05	52.87	1	16	17	70	401	41.9	5.12		PDE_06138	Ecm33 domain-containing protein	679.634	1262.34	670.703	468.517	631.637	629.076	844.704	494.931	-	-	-	-
PDE_06333	4.85	11.92	1	1	1	2	193	20	5.41		PDE_06333	hypothetical protein	193.129	85.4001	122.832	65.8682	237.361	271.565	267.826	56.0533	-	-	-	-
PDE_06400	2.67	3.16	1	1	1	1	348	36.2	5.27		PDE_06400	putative beta-N-acetylhexosaminidase	113.712	18.8767	110.141	79.0359	122.798	74.4112	68.4312	40.6907	K01567|2|4e-149|427|afm:AFUA_4G13770|[EC:3.-.-.-] (A)	-	-	-
PDE_06677	3.56	9.26	1	2	2	3	216	23.1	5.07		PDE_06677	hypothetical protein	491.363	215.538	401.114	399.327	184.255	456.13	176.232	471.355	-	-	-	-
PDE_07033	11.3	16.27	1	1	3	6	467	50.4	5.34		PDE_07033	hypothetical protein	112.612	286.814	88.7242	100.239	59.353	169.472	56.1571	126.71	-	-	-	-
PDE_07056	13.1	5.63	1	3	3	9	462	47.6	5.54		PDE_07056	hypothetical protein	30.853	32.221	36.3104	21.7257	30.7359	27.8675	19.0684	8.85734	-	-	-	-
PDE_07106	785.51	72.41	1	7	7	303	145	15.1	8.47		PDE_07106	hypothetical protein	3556.02	7753.3	3969.88	4866.44	3353.21	10629.8	3046.82	6031.78	-	-	-	-
PDE_07153	212.6	37.73	1	16	17	76	379	38.6	8.34		PDE_07153	putative endopolygalacturonase	12.808	5.87332	7.44382	7.51727	15.499	5.57364	52.2705	6.67559	K01184|1|0.0|538|nfi:NFIA_008150|polygalacturonase [EC:3.2.1.15] (A)	-	-	-
PDE_07803	5.01	5.23	1	2	2	3	535	59.8	6.86		PDE_07803	hypothetical protein	238.575	14.1707	239.214	500.005	141.175	182.331	55.0713	368.708	K09704|1|0.0|864|pcs:Pc21g19010|hypothetical protein (A)	-	-	-
PDE_07927	130.45	35.13	1	9	9	49	390	40.2	6.79		PDE_07927	hypothetical protein	420.809	151.577	761.649	926.364	927.526	201.962	519.791	693.632	K06004|1|5e-180|509|pcs:Pc21g03510|aspergillopepsin I [EC:3.4.23.18] (A)	-	GO:0004190//aspartic-type endopeptidase activity;GO:0004190//aspartic-type endopeptidase activity;GO:0004190//aspartic-type endopeptidase activity;GO:0004190//aspartic-type endopeptidase activity;GO:0004190//aspartic-type endopeptidase activity;GO:0004190//aspartic-type endopeptidase activity;GO:0004190//aspartic-type endopeptidase activity	GO:0006508//proteolysis;GO:0006508//proteolysis;GO:0006508//proteolysis;GO:0006508//proteolysis;GO:0006508//proteolysis;GO:0006508//proteolysis;GO:0006508//proteolysis
PDE_07936	34.6	7.39	1	4	4	14	352	37.5	7.28		PDE_07936	hypothetical protein	682.005	21.2813	2390.8	3159.15	2385.54	860.014	2762.06	3856.69	-	-	GO:0004222//metalloendopeptidase activity;GO:0004222//metalloendopeptidase activity;GO:0004222//metalloendopeptidase activity;GO:0004222//metalloendopeptidase activity;GO:0004222//metalloendopeptidase activity;GO:0004222//metalloendopeptidase activity	GO:0006508//proteolysis;GO:0006508//proteolysis;GO:0006508//proteolysis;GO:0006508//proteolysis;GO:0006508//proteolysis;GO:0006508//proteolysis
PDE_07938	32.72	17.25	1	3	3	11	371	37.6	5.14		PDE_07938	putative polygalacturonase	1.95041	1.04332	2.69524	2.17694	2.86765	1.10576	3.18253	1.34238	K01213|1|0.0|531|nfi:NFIA_102450|galacturan 1,4-alpha-galacturonidase [EC:3.2.1.67] (A)	-	GO:0004650//polygalacturonase activity;GO:0004650//polygalacturonase activity	GO:0005975//carbohydrate metabolic process;GO:0005975//carbohydrate metabolic process
PDE_08075	25.65	21.18	1	3	5	12	288	27.7	4.02		PDE_08075	hypothetical protein	351.555	377.51	677.892	423.923	514.516	777.9	571.181	303.98	-	-	-	-
PDE_08082	5.67	12.72	1	1	3	4	566	62.1	7.05		PDE_08082	hypothetical protein	262.746	6.91557	216.706	227.622	75.0643	258.438	47.1487	136.578	-	-	-	-
PDE_08122	50.75	49.18	2	9	12	24	429	46.9	5.52		PDE_08122	putative chitinase	342.521	21.5747	415.908	704.596	353.484	142.985	80.3053	452.452	K01183|1|0.0|603|afm:AFUA_8G01410|chitinase [EC:3.2.1.14] (A)	-	GO:0004553//hydrolase activity, hydrolyzing O-glycosyl compounds;GO:0004553//hydrolase activity, hydrolyzing O-glycosyl compounds;GO:0004568//chitinase activity	GO:0005975//carbohydrate metabolic process;GO:0005975//carbohydrate metabolic process;GO:0006032//chitin catabolic process
PDE_08426	2.02	14.16	1	1	4	8	798	85.7	6.13		PDE_08426	hypothetical protein	116.235	41.4182	150.144	158.458	91.4082	155.411	85.5171	112.637	-	-	GO:0004222//metalloendopeptidase activity;GO:0008270//zinc ion binding;GO:0004222//metalloendopeptidase activity	GO:0006508//proteolysis;GO:0006508//proteolysis
PDE_08688	2.03	10.03	1	1	3	3	778	83.2	6.7		PDE_08688	hypothetical protein	2.138	2.30548	1.82728	1.22573	0.95995	0.783192	0.639344	1.41418	-	-	-	-
PDE_09285	141.75	39.78	1	9	12	46	465	51.4	4.92		PDE_09285	putative rhamnogalacturonan alpha-L-rhamnopyranohydrolase	22.0489	3.4617	26.1334	24.0956	79.6304	19.5257	42.5533	19.0865	-	-	GO:0004650//polygalacturonase activity	GO:0005975//carbohydrate metabolic process
PDE_09289	20.25	9.64	1	1	1	9	166	18	4.83		PDE_09289	hypothetical protein	88.5847	467.783	98.8928	137.315	53.6	108.734	62.4094	138.039	-	-	-	-
PDE_09417	904.16	47.4	1	33	34	311	635	67.2	6.01		PDE_09417	glucoamylase Amy15A	943.927	7.73745	1313.28	423.454	4559.39	2460.09	1151.57	21.4762	K01178|1|0.0|1016|afm:AFUA_2G00690|glucoamylase [EC:3.2.1.3] (A)	-	GO:0004339//glucan 1,4-alpha-glucosidase activity;GO:2001070//starch binding;GO:0004339//glucan 1,4-alpha-glucosidase activity;GO:0004339//glucan 1,4-alpha-glucosidase activity;GO:0004339//glucan 1,4-alpha-glucosidase activity;GO:0004339//glucan 1,4-alpha-glucosidase activity;GO:0004339//glucan 1,4-alpha-glucosidase activity;GO:0004339//glucan 1,4-alpha-glucosidase activity;GO:0004339//glucan 1,4…	GO:0005976//polysaccharide metabolic process;GO:0005976//polysaccharide metabolic process;GO:0005976//polysaccharide metabolic process;GO:0005976//polysaccharide metabolic process;GO:0005976//polysaccharide metabolic process;GO:0005976//polysaccharide metabolic process;GO:0005976//polysaccharide metabolic process;GO:0005976//polysaccharide metabolic process;GO:0005976//polysaccharide metabolic pr…
PDE_09441	11.28	7.46	1	1	2	4	402	41.7	8.82		PDE_09441	chitin binding domain-containing protein	102.119	14.7457	117.4	124.376	118.436	75.7249	46.6592	80.1365	-	-	-	-
PDE_09474	2.57	9.41	1	1	1	1	170	18	6.93		PDE_09474	hypothetical protein	0.383386	0	0	0.26312	2.61704	0.252117	4.15805	0.23958	-	GO:0009277//fungal-type cell wall	GO:0005199//structural constituent of cell wall	-
PDE_09505	0	10.11	1	1	6	8	959	108.9	6.05		PDE_09505	putative alpha-glucosidase	39.5901	52.6539	57.9525	47.148	65.163	30.0061	47.9765	40.8055	K05546|1|0.0|1677|pcs:Pc21g15870|alpha 1,3-glucosidase [EC:3.2.1.84] (A)	-	GO:0004553//hydrolase activity, hydrolyzing O-glycosyl compounds;GO:0004553//hydrolase activity, hydrolyzing O-glycosyl compounds	GO:0005975//carbohydrate metabolic process;GO:0005975//carbohydrate metabolic process
PDE_09950	0	13.04	1	1	1	3	161	17.6	5.69		PDE_09950	hypothetical protein	5.22187	1.5535	1.96345	1.8451	1.11277	2.44576	0.602089	1.34761	-	-	-	-

## Sheet: Basal components 25 proteins
Table Basal components 25 proteins overlapped among secretomes from ΔclrB, gpdA(p)::clrB, ΔcreA, gpdA(p)::creA, and ΔcreA-gpdA(p)::clrB mutants after shift to Avicel for 96 hours					RNA-seq data (RPKM)
Gene ID	Length （AA)	MW [kDa]	calc. pI		Gene ID	Description	Means (Wild-type on No Carbon)	Means (Wild-type on Glucose)	Means (Wild-type on Cellulose)	Means (ΔclrB on Cellulose)	Means (ΔcreA on Cellulose)	Means (ΔcreA-ΔclrB on Cellulose)	Means (ΔcreA-gpdA(p)::clrB on Cellulose)	Means (ΔamyR on Cellulose)	KEGG	SPROT	STRing	funcat	NR
PDE_07124	464	48.5	5.67	5 Cellulase	PDE_07124	cellobiohydrolase Cel6A	13.3682	9.9835	290.641	12.3933	23415.9	13.308	32888.2	4781.31	K01238,E3.2.1.-;afm:AFUA_3G01910 cellobiohydrolase (EC:3.2.1.-); K01238 [EC:3.2.1.-]	gnl|BL_ORD_ID|48334 sp|Q4WFK4|CBHC_ASPFU Probable 1,4-beta-D-glucan cellobiohydrolase C OS=Aspergillus fumigatus GN=cbhC PE=3 SV=1	-	64c2_180 01.05.02.07 N.crassa; - probable cellulose 1,4-beta-cellobiosidase II precursor	gnl|BL_ORD_ID|252713 gi|70986018|ref|XP_748511.1| cellobiohydrolase [Aspergillus fumigatus Af293] &gt;gnl|BL_ORD_ID|252713 RecName: Full=Probable 1,4-beta-D-glucan cellobiohydrolase C; AltName: Full=Beta-glucancellobiohydrolase C; AltName: Full=Exocellobiohydrolase C; AltName: Full=Exoglucanase C; Flags: Precursor &gt;gnl|BL_ORD_ID|252713 RecName: Full=Probable 1,4-beta-D-glucan cellobiohydrolase…
PDE_07929	474	49.3	5.26		PDE_07929	endo-beta-1,4-glucanase Cel7B	16.7688	6.07481	718.277	40.0349	7070.4	85.4336	9443.06	3824.15	K01179,endoglucanase [EC:3.2.1.4];afm:AFUA_6G01800 endoglucanase (EC:3.2.1.4); K01179 endoglucanase [EC:3.2.1.4]	gnl|BL_ORD_ID|152635 sp|Q12714|GUN1_TRILO Endoglucanase EG-1 OS=Trichoderma longibrachiatum GN=egl1 PE=3 SV=1	-	2nc610_650 01.05.03 N.crassa; - probable endo-1,4-beta-glucanase	gnl|BL_ORD_ID|5560282 gi|164451746|gb|ABY56790.1| endoglucanase I [Penicillium decumbens]
PDE_07945	546	56.9	5.12		PDE_07945	cellobiohydrolase CBHI/Cel7A-2	42.8597	8.61052	1002.3	218.914	20100.1	184.485	26125.9	8950.58	K01238,E3.2.1.-;afm:AFUA_6G11610 1,4-beta-D-glucan-cellobiohydrolyase (EC:3.2.1.-); K01238 [EC:3.2.1.-]	gnl|BL_ORD_ID|152786 sp|Q06886|GUX1_PENJA Exoglucanase 1 OS=Penicillium janthinellum GN=cbh1 PE=2 SV=1	-	4nc610_380 01.05.03 N.crassa; - cellulose 1,4-beta-cellobiosidase	gnl|BL_ORD_ID|9601088 gi|259155464|gb|ACV95805.1| cellobiohydrolase [Penicillium decumbens]
PDE_09226	413	44	5.21		PDE_09226	putative endo-beta-1,4-glucanase	15.7842	3.8582	249.252	9.78227	6739.32	9.94453	11428.7	3507.49	K01567,E3.-.-.-;afm:AFUA_6G11600 endoglucanase (EC:3.-.-.-); K01567 [EC:3.-.-.-]	gnl|BL_ORD_ID|107290 sp|Q96WQ8|EGLB_ASPKA Probable endo-beta-1,4-glucanase B OS=Aspergillus kawachi GN=eglB PE=3 SV=1	-	90c4_290 01.05;32.10.07 N.crassa; - probable cellulase precursor	gnl|BL_ORD_ID|7400351 gi|170083838|gb|ACB06750.1| endo-1,4-beta-D-glucanase [Penicillium brasilianum]
PDE_09969	612	65	5.82		PDE_09969	endo-beta-1,4-glucanase Cel5C	22.9873	5.66345	469.254	29.9282	2810.64	21.599	3626.43	3402.73	K01179,endoglucanase [EC:3.2.1.4];afm:AFUA_5G01830 extracellular endoglucanase (EC:3.2.1.4); K01179 endoglucanase [EC:3.2.1.4]	gnl|BL_ORD_ID|152733 sp|P10477|GUNE_CLOTM Endoglucanase E OS=Clostridium thermocellum GN=celE PE=1 SV=1	-	90c4_290 01.05;32.10.07 N.crassa; - probable cellulase precursor	gnl|BL_ORD_ID|7012144 gi|255955405|ref|XP_002568455.1| Pc21g14410 [Penicillium chrysogenum Wisconsin 54-1255] &gt;gnl|BL_ORD_ID|1132619 Pc21g14410 [Penicillium chrysogenum Wisconsin 54-1255]
PDE_02101	310	31.3	6.96	4 Hemicellulase	PDE_02101	putative endo-beta-1,4-xylanase	27.2835	24.018	1124.86	523.603	9410.42	1243.59	11429.2	3243.53	K01181,endo-1,4-beta-xylanase [EC:3.2.1.8];afm:AFUA_3G00470 endo-1,4-beta-xylanase (EC:3.2.1.8); K01181 endo-1,4-beta-xylanase [EC:3.2.1.8]	gnl|BL_ORD_ID|476931 sp|A1DNU5|XYNB_NEOFI Probable endo-1,4-beta-xylanase B OS=Neosartorya fischeri (strain ATCC 1020 / DSM 3700 / FGSC A1164 / NRRL 181) GN=xlnB PE=3 SV=1	-	b8g12_010 01.05.02.07;32.10.07 N.crassa; - probable endo-1,4-beta-xylanase B precursor	gnl|BL_ORD_ID|247809 gi|70985723|ref|XP_748367.1| endo-1,4-beta-xylanase [Aspergillus fumigatus Af293] &gt;gnl|BL_ORD_ID|247809 endo-1,4-beta-xylanase, putative [Aspergillus fumigatus Af293] &gt;gnl|BL_ORD_ID|247809 endo-1,4-beta-xylanase, putative [Aspergillus fumigatus A1163]
PDE_04182	234	24	7.15		PDE_04182	putative acetyl xylan esterase	27.4672	10.3324	1267.62	2347.64	14897.4	8388.01	10597.8	1942.6	K01567,E3.-.-.-;afm:AFUA_3G00420 acetyl xylan esterase (Axe1) (EC:3.-.-.-); K01567 [EC:3.-.-.-]	gnl|BL_ORD_ID|36802 sp|O59893|AXE2_PENPU Acetylxylan esterase 2 OS=Penicillium purpurogenum GN=axe-2 PE=1 SV=1	-	b19a17_360 01.05.03;16.05 N.crassa; - probable acetylxylan esterase precursor	gnl|BL_ORD_ID|2364256 gi|74626767|sp|O59893.1|AXE2_PENPU RecName: Full=Acetylxylan esterase 2; AltName: Full=AXE II; Flags: Precursor &gt;gnl|BL_ORD_ID|2364256 acetyl xylan esterase II precursor [Penicillium purpurogenum]
PDE_06023	442	47.4	5.33		PDE_06023	putative beta-1,4-mannanase	30.0469	5.53842	313.648	32.1244	2699.79	31.0201	7878.78	2033.01	K01567,E3.-.-.-;afm:AFUA_8G07030 endo-1,4-beta-mannosidase (EC:3.-.-.-); K01567 [EC:3.-.-.-]	gnl|BL_ORD_ID|211388 sp|Q5AR04|MANF_EMENI Probable mannan endo-1,4-beta-mannosidase F OS=Emericella nidulans GN=manF PE=3 SV=2	-	fg04678 01.05.02.07 F.graminearum; - related to beta-mannanase	gnl|BL_ORD_ID|7012112 gi|255955337|ref|XP_002568421.1| Pc21g14050 [Penicillium chrysogenum Wisconsin 54-1255] &gt;gnl|BL_ORD_ID|1132587 Pc21g14050 [Penicillium chrysogenum Wisconsin 54-1255]
PDE_08094	410	43.5	6.42		PDE_08094	putative endo-beta-1,4-xylanase	7.92463	8.04077	3111.18	2779.42	15982.8	6148.58	20016.2	12873.1	K01181,endo-1,4-beta-xylanase [EC:3.2.1.8];afm:AFUA_6G13610 endo-1,4-beta-xylanase (EC:3.2.1.8); K01181 endo-1,4-beta-xylanase [EC:3.2.1.8]	gnl|BL_ORD_ID|475943 sp|O60206|XLNA_AGABI Endo-1,4-beta-xylanase OS=Agaricus bisporus GN=xlnA PE=2 SV=1	-	2nc610_010 01.05.03;16.05 N.crassa; - probable endo-1,4-beta-xylanase	gnl|BL_ORD_ID|3567866 gi|115390166|ref|XP_001212588.1| endo-1,4-beta-xylanase precursor [Aspergillus terreus NIH2624] &gt;gnl|BL_ORD_ID|580824 endo-1,4-beta-xylanase precursor [Aspergillus terreus NIH2624]
PDE_00667	115	12.4	4.75		PDE_00667	hypothetical protein	1.13033	1.07454	0.624077	3.27086	1.43144	1.58321	0.337279	0.890001	-	-	-	-	gnl|BL_ORD_ID|7010829 gi|255952747|ref|XP_002567126.1| Pc21g00520 [Penicillium chrysogenum Wisconsin 54-1255] &gt;gnl|BL_ORD_ID|1131304 Pc21g00520 [Penicillium chrysogenum Wisconsin 54-1255]
PDE_01201	626	67.5	5.55		PDE_01201	alpha-amylase Amy13A	144.092	2.27181	291.081	118.652	1329.54	355.304	134.732	1.62425	K01176,alpha-amylase [EC:3.2.1.1];afm:AFUA_2G00710 alpha-amylase (EC:3.2.1.1); K01176 alpha-amylase [EC:3.2.1.1]	gnl|BL_ORD_ID|14110 sp|P56271|AMYA_ASPNG Acid alpha-amylase OS=Aspergillus niger PE=1 SV=1	KOG0471,Alpha-amylase, putative	1nc250_040 01.05.03 N.crassa; - related to alpha-amylase A precursor	gnl|BL_ORD_ID|3561004 gi|115385717|ref|XP_001209405.1| alpha-amylase precursor [Aspergillus terreus NIH2624] &gt;gnl|BL_ORD_ID|573962 alpha-amylase precursor [Aspergillus terreus NIH2624]
PDE_01354	403	42.8	6.38		PDE_01354	starch binding domain- and chitin binding domain-containing protein	213.424	3.89752	1102.01	171.274	4893.05	1130.97	1113.08	17.3218	K01176,alpha-amylase [EC:3.2.1.1];afm:AFUA_2G00710 alpha-amylase (EC:3.2.1.1); K01176 alpha-amylase [EC:3.2.1.1]	gnl|BL_ORD_ID|14145 sp|P23176|AMYG_ASPKA Glucoamylase I OS=Aspergillus kawachi GN=gaI PE=1 SV=1	KOG0471,Alpha-amylase, putative	b24n4_140 01.05 N.crassa; - related to glucoamylase precursor	gnl|BL_ORD_ID|7006280 gi|255937169|ref|XP_002559611.1| Pc13g11940 [Penicillium chrysogenum Wisconsin 54-1255] &gt;gnl|BL_ORD_ID|1126755 Pc13g11940 [Penicillium chrysogenum Wisconsin 54-1255]
PDE_01796	193	19.9	4.92		PDE_01796	hypothetical protein	328.203	684.061	293.277	506.031	121.789	194.641	64.4988	426.895	K11244,cell wall integrity and stress response component;aor:AO090009000205 hypothetical protein; K11244 cell wall integrity and stress response component	gnl|BL_ORD_ID|476853 sp|Q5QQ53|XYLT_DROPS Xylosyltransferase oxt OS=Drosophila pseudoobscura pseudoobscura GN=oxt PE=2 SV=1	KOG0799,AGAP005811-PA	xnc064_390 32.01;42.01;42.04.03 N.crassa; - related to cell wall integrity and stress response component 1	gnl|BL_ORD_ID|7009558 gi|255944097|ref|XP_002562816.1| Pc20g02620 [Penicillium chrysogenum Wisconsin 54-1255] &gt;gnl|BL_ORD_ID|1130033 Pc20g02620 [Penicillium chrysogenum Wisconsin 54-1255]
PDE_02536	197	18.6	5.01		PDE_02536	hypothetical protein	173.96	281.154	295.168	177.494	483.973	207.921	329.843	137.429	-	-	-	-	gnl|BL_ORD_ID|7006820 gi|255938776|ref|XP_002560158.1| Pc14g01640 [Penicillium chrysogenum Wisconsin 54-1255] &gt;gnl|BL_ORD_ID|1127295 Pc14g01640 [Penicillium chrysogenum Wisconsin 54-1255]
PDE_03255	147	15	5.26		PDE_03255	hypothetical protein	51.7446	237.276	79.493	107.136	58.9439	114.3	28.0586	50.162	-	gnl|BL_ORD_ID|11406 sp|O60022|AL15_ASPFU Allergen Asp f 15 OS=Aspergillus fumigatus GN=AFUA_2G12630 PE=1 SV=1	-	fg11205 32.05 F.graminearum; - probable SnodProt1 PRECURSOR	gnl|BL_ORD_ID|7421005 gi|238496695|ref|XP_002379583.1| allergenic cerato-platanin Asp F13 [Aspergillus flavus NRRL3357] &gt;gnl|BL_ORD_ID|1541480 allergenic cerato-platanin Asp F13 [Aspergillus flavus NRRL3357]
PDE_03934	147	15.7	6.95		PDE_03934	hypothetical protein	22.0426	15.1501	93.4516	282.4	200.266	465	139.388	229.665	-	-	-	-	gnl|BL_ORD_ID|9595141 gi|259485827|tpe|CBF83178.1| TPA: hypothetical protein [Aspergillus nidulans FGSC A4]
PDE_04913	310	32.2	5.19		PDE_04913	hypothetical protein	3.84598	1.34365	4.36137	4.26666	6.77106	9.71475	3.39812	3.59181	-	-	-	-	gnl|BL_ORD_ID|7426079 gi|238482305|ref|XP_002372391.1| conserved hypothetical protein [Aspergillus flavus NRRL3357] &gt;gnl|BL_ORD_ID|1546554 conserved hypothetical protein [Aspergillus flavus NRRL3357]
PDE_06089	166	18.1	7.37		PDE_06089	hypothetical protein	164.865	816.613	157.761	285.582	225.899	511.757	492.237	349.262	-	-	-	-	gnl|BL_ORD_ID|7004220 gi|255931953|ref|XP_002557533.1| Pc12g06960 [Penicillium chrysogenum Wisconsin 54-1255] &gt;gnl|BL_ORD_ID|1124695 Pc12g06960 [Penicillium chrysogenum Wisconsin 54-1255]
PDE_06128	177	16.6	5.22		PDE_06128	hypothetical protein	265.663	348.019	371.609	328.156	428.334	359.488	501.737	348.577	-	-	-	-	gnl|BL_ORD_ID|7014648 gi|255949830|ref|XP_002565682.1| Pc22g17730 [Penicillium chrysogenum Wisconsin 54-1255] &gt;gnl|BL_ORD_ID|1135123 Pc22g17730 [Penicillium chrysogenum Wisconsin 54-1255]
PDE_06138	401	41.9	5.12		PDE_06138	Ecm33 domain-containing protein	679.634	1262.34	670.703	468.517	631.637	629.076	844.704	494.931	-	gnl|BL_ORD_ID|102851 sp|Q4WNS8|ECM33_ASPFU Protein ecm33 OS=Aspergillus fumigatus GN=ecm33 PE=1 SV=1	-	20h10_130 10.03.02;43.01.03;43.01.03.09 N.crassa; - related to sporulation-specific gene SPS2	gnl|BL_ORD_ID|7014662 gi|255949858|ref|XP_002565696.1| Pc22g17870 [Penicillium chrysogenum Wisconsin 54-1255] &gt;gnl|BL_ORD_ID|1135137 Pc22g17870 [Penicillium chrysogenum Wisconsin 54-1255]
PDE_07106	145	15.1	8.47		PDE_07106	hypothetical protein	3556.02	7753.3	3969.88	4866.44	3353.21	10629.8	3046.82	6031.78	-	-	-	-	gnl|BL_ORD_ID|7005796 gi|255936199|ref|XP_002559126.1| Pc13g06930 [Penicillium chrysogenum Wisconsin 54-1255] &gt;gnl|BL_ORD_ID|1126271 Pc13g06930 [Penicillium chrysogenum Wisconsin 54-1255]
PDE_08075	288	27.7	4.02		PDE_08075	hypothetical protein	351.555	377.51	677.892	423.923	514.516	777.9	571.181	303.98	-	gnl|BL_ORD_ID|504094 sp|Q4WLB9|YA090_ASPFU Uncharacterized protein AFUA_6G14090 OS=Aspergillus fumigatus GN=AFUA_6G14090 PE=1 SV=1	-	b2a19_130 01.05.02.07;01.05.09.04 N.crassa; - related to chitinase 3 precursor protein	gnl|BL_ORD_ID|7013076 gi|255946662|ref|XP_002564098.1| Pc22g00530 [Penicillium chrysogenum Wisconsin 54-1255] &gt;gnl|BL_ORD_ID|1133551 Pc22g00530 [Penicillium chrysogenum Wisconsin 54-1255]
PDE_09285	465	51.4	4.92		PDE_09285	putative rhamnogalacturonan alpha-L-rhamnopyranohydrolase	22.0489	3.4617	26.1334	24.0956	79.6304	19.5257	42.5533	19.0865	K01238,E3.2.1.-;afm:AFUA_7G06410 exo-polygalacturonase (EC:3.2.1.-); K01238 [EC:3.2.1.-]	gnl|BL_ORD_ID|321896 sp|Q2EQQ2|RGXA_ASPNG Putative galacturan 1,4-alpha-galacturonidase A OS=Aspergillus niger GN=rgxA PE=2 SV=1	-	fg10708 01.05.03 F.graminearum; - related to exopolygalacturonase	gnl|BL_ORD_ID|7348895 gi|242762775|ref|XP_002340446.1| exo-polygalacturonase, putative [Talaromyces stipitatus ATCC 10500] &gt;gnl|BL_ORD_ID|1469370 exo-polygalacturonase, putative [Talaromyces stipitatus ATCC 10500]
PDE_09289	166	18	4.83		PDE_09289	hypothetical protein	88.5847	467.783	98.8928	137.315	53.6	108.734	62.4094	138.039	-	-	-	-	gnl|BL_ORD_ID|7004220 gi|255931953|ref|XP_002557533.1| Pc12g06960 [Penicillium chrysogenum Wisconsin 54-1255] &gt;gnl|BL_ORD_ID|1124695 Pc12g06960 [Penicillium chrysogenum Wisconsin 54-1255]
PDE_09417	635	67.2	6.01		PDE_09417	glucoamylase Amy15A	943.927	7.73745	1313.28	423.454	4559.39	2460.09	1151.57	21.4762	K01178,glucoamylase [EC:3.2.1.3];afm:AFUA_2G00690 glucan 1,4-alpha-glucosidase (EC:3.2.1.3); K01178 glucoamylase [EC:3.2.1.3]	gnl|BL_ORD_ID|14146 sp|P69328|AMYG_ASPNG Glucoamylase OS=Aspergillus niger GN=GLAA PE=1 SV=1	KOG0471,Alpha-amylase, putative	b5o22_070 01.05.02.07;01.05.03 N.crassa; - glucan 1,4-alpha-glucosidase	gnl|BL_ORD_ID|7340999 gi|242807399|ref|XP_002484948.1| glucan 1,4-alpha-glucosidase, putative [Talaromyces stipitatus ATCC 10500] &gt;gnl|BL_ORD_ID|1461474 glucan 1,4-alpha-glucosidase, putative [Talaromyces stipitatus ATCC 10500]
