# Supplementary material for: Synergistic and Dose-Controlled Regulation of Cellulase Gene Expression in Penicillium oxalicum
Source: PLoS Genet. 2015 Sep 11;11(9):e1005509. doi: 10.1371/journal.pgen.1005509 (PMC4567317; doi:10.1371/journal.pgen.1005509)
Supplement: S7 Table — (XLSX) [file pgen.1005509.s018.xlsx]

## Sheet: 131 genes
GeneID	Means (Wild-type on No Carbon)	Means (Wild-type on Glucose)	Means (Wild-type on Cellulose)	Means (ΔclrB on Cellulose)	Means (ΔcreA on Cellulose)	Means (ΔcreA-ΔclrB on Cellulose)	Means (ΔcreA-gpdA(p)::clrB on Cellulose)	Means (ΔamyR on Cellulose)	log2Ratio(ΔamyR/Wild-type)	Probability (ΔamyR/Wild-type)	P-value (ΔamyR/Wild-type)	FDR (ΔamyR/Wild-type)	Description	KEGG Orthology	GO Component	GO Function	GO Process
PDE_00282	63.1216	17.2649	105.703	198.711	71.2396	95.1234	63.7629	235.905	1.1582	0.923668	2.62321e-22	3.66908e-20	putative beta-galactosidase	K01190|3|0.0|1501|afm:AFUA_1G14170|beta-galactosidase [EC:3.2.1.23] (A)	-	GO:0004553//hydrolase activity, hydrolyzing O-glycosyl compounds;GO:0004553//hydrolase activity, hydrolyzing O-glycosyl compounds;GO:0004553//hydrolase activity, hydrolyzing O-glycosyl compounds;GO:0004553//hydrolase activity, hydrolyzing O-glycosyl compounds;GO:0004553//hydrolase activity, hydrolyzing O-glycosyl compounds;GO:0004553//hydrolase activity, hydrolyzing O-glycosyl compounds;GO:000455…	GO:0005975//carbohydrate metabolic process;GO:0005975//carbohydrate metabolic process;GO:0005975//carbohydrate metabolic process;GO:0005975//carbohydrate metabolic process;GO:0005975//carbohydrate metabolic process;GO:0005975//carbohydrate metabolic process;GO:0005975//carbohydrate metabolic process;GO:0005975//carbohydrate metabolic process;GO:0005975//carbohydrate metabolic process
PDE_00422	133.935	284.998	47.4736	96.5798	33.5763	116.727	26.2819	177.056	1.89901	0.946062	4.43901e-06	7.11643e-05	hypothetical protein	-	-	-	-
PDE_00507	13.6867	7.15804	273.904	24.7503	5132.05	144.014	8186.02	1387.47	2.34072	0.964363	9.63333e-52	9.29713e-49	endo-beta-1,4-glucanase Cel5A	K01179|1|5e-169|483|tre:TRIREDRAFT_120312|endoglucanase [EC:3.2.1.4] (A)	GO:0005576//extracellular region;GO:0005576//extracellular region;GO:0005576//extracellular region;GO:0005576//extracellular region;GO:0005576//extracellular region;GO:0005576//extracellular region	GO:0004553//hydrolase activity, hydrolyzing O-glycosyl compounds;GO:0004553//hydrolase activity, hydrolyzing O-glycosyl compounds;GO:0030248//cellulose binding;GO:0004553//hydrolase activity, hydrolyzing O-glycosyl compounds;GO:0003824//catalytic activity;GO:0004553//hydrolase activity, hydrolyzing O-glycosyl compounds;GO:0030248//cellulose binding;GO:0004553//hydrolase activity, hydrolyzing O-gl…	GO:0005975//carbohydrate metabolic process;GO:0005975//carbohydrate metabolic process;GO:0005975//carbohydrate metabolic process;GO:0005975//carbohydrate metabolic process;GO:0005975//carbohydrate metabolic process;GO:0005975//carbohydrate metabolic process;GO:0005975//carbohydrate metabolic process;GO:0005975//carbohydrate metabolic process;GO:0005975//carbohydrate metabolic process
PDE_00579	26.1633	18.7881	521.706	15.1381	2408.51	11.6369	4091.42	1561.5	1.58162	0.953331	1.0536e-34	3.91088e-32	beta-glucosidase BGL2	K01188|1|0.0|911|pcs:Pc16g13830|beta-glucosidase [EC:3.2.1.21] (A)	-	GO:0004553//hydrolase activity, hydrolyzing O-glycosyl compounds;GO:0004553//hydrolase activity, hydrolyzing O-glycosyl compounds;GO:0004553//hydrolase activity, hydrolyzing O-glycosyl compounds;GO:0004553//hydrolase activity, hydrolyzing O-glycosyl compounds;GO:0004553//hydrolase activity, hydrolyzing O-glycosyl compounds;GO:0004553//hydrolase activity, hydrolyzing O-glycosyl compounds;GO:000455…	GO:0005975//carbohydrate metabolic process;GO:0005975//carbohydrate metabolic process;GO:0005975//carbohydrate metabolic process;GO:0005975//carbohydrate metabolic process;GO:0005975//carbohydrate metabolic process;GO:0005975//carbohydrate metabolic process;GO:0005975//carbohydrate metabolic process
PDE_00607	37.5625	6.04184	1896.02	17.1478	4127.86	26.2066	7273.5	3866.31	1.02798	0.927173	1.46728e-15	1.20006e-13	cellodextrin transporter CdtC	-	GO:0016020//membrane;GO:0016020//membrane;GO:0016021//integral component of membrane	GO:0022891//substrate-specific transmembrane transporter activity;GO:0005215//transporter activity;GO:0022857//transmembrane transporter activity	GO:0055085//transmembrane transport;GO:0006810//transport;GO:0055085//transmembrane transport;GO:0055085//transmembrane transport
PDE_00760	18.3057	3.25093	28.6019	114.917	9.39348	44.0877	5.55712	82.6686	1.53123	0.91835	1.79993e-08	4.68225e-07	hypothetical protein	-	GO:0019867//outer membrane	-	-
PDE_00928	386.059	76.8943	171.669	373.848	59.204	194.456	15.9628	445.711	1.37648	0.940916	0.000404826	0.00362092	hypothetical protein	K01758|1|0.0|720|pcs:Pc21g05430|cystathionine gamma-lyase [EC:4.4.1.1] (A)	-	GO:0030170//pyridoxal phosphate binding	-
PDE_00932	271.289	12.7558	104.993	318.403	27.6183	256.962	19.1188	425.614	2.01925	0.956335	5.09988e-06	8.00643e-05	hypothetical protein	-	-	GO:0005506//iron ion binding;GO:0009055//electron carrier activity;GO:0016705//oxidoreductase activity, acting on paired donors, with incorporation or reduction of molecular oxygen;GO:0020037//heme binding;GO:0005506//iron ion binding;GO:0009055//electron carrier activity;GO:0016705//oxidoreductase activity, acting on paired donors, with incorporation or reduction of molecular oxygen;GO:0020037//…	GO:0055114//oxidation-reduction process;GO:0055114//oxidation-reduction process;GO:0055114//oxidation-reduction process;GO:0055114//oxidation-reduction process;GO:0055114//oxidation-reduction process;GO:0055114//oxidation-reduction process;GO:0055114//oxidation-reduction process;GO:0055114//oxidation-reduction process;GO:0055114//oxidation-reduction process;GO:0055114//oxidation-reduction process
PDE_01080	401.194	1096.22	639.115	1845.87	155.048	155.056	69.1656	2307.52	1.85219	0.959995	4.5813e-20	5.59673e-18	hypothetical protein	K00122|1|0.0|734|nfi:NFIA_051470|formate dehydrogenase [EC:1.2.1.2] (A)	-	GO:0016616//oxidoreductase activity, acting on the CH-OH group of donors, NAD or NADP as acceptor;GO:0048037//cofactor binding;GO:0016616//oxidoreductase activity, acting on the CH-OH group of donors, NAD or NADP as acceptor;GO:0051287//NAD binding;GO:0016616//oxidoreductase activity, acting on the CH-OH group of donors, NAD or NADP as acceptor;GO:0048037//cofactor binding;GO:0016616//oxidoreduct…	GO:0055114//oxidation-reduction process;GO:0008152//metabolic process;GO:0055114//oxidation-reduction process;GO:0055114//oxidation-reduction process;GO:0055114//oxidation-reduction process;GO:0055114//oxidation-reduction process
PDE_01212	413.949	78.562	169.862	425.349	95.5305	584.944	52.5259	709.066	2.06156	0.959892	8.49972e-51	7.45735e-48	hypothetical protein	-	-	GO:0031177//phosphopantetheine binding;GO:0031177//phosphopantetheine binding;GO:0031177//phosphopantetheine binding;GO:0031177//phosphopantetheine binding;GO:0031177//phosphopantetheine binding;GO:0031177//phosphopantetheine binding;GO:0003824//catalytic activity;GO:0003824//catalytic activity;GO:0003824//catalytic activity;GO:0003824//catalytic activity;GO:0003824//catalytic activity;GO:0003824…	GO:0008152//metabolic process;GO:0008152//metabolic process;GO:0008152//metabolic process;GO:0008152//metabolic process;GO:0008152//metabolic process;GO:0008152//metabolic process
PDE_01213	632.037	111.976	320.47	787.786	161.552	768.319	111.649	1356.13	2.08124	0.962222	1.41787e-23	2.35929e-21	hypothetical protein	K12659|2|2e-29|126|clu:CLUG_04065|N-acetyl-gamma-glutamyl-phosphate reductase / acetylglutamate kinase [EC:1.2.1.38 2.7.2.8] (A)	-	-	-
PDE_01214	841.003	571.851	376.367	773.112	218.266	1018.07	189.228	1560.81	2.05209	0.962188	9.92644e-14	6.74649e-12	hypothetical protein	-	-	GO:0005515//protein binding;GO:0005515//protein binding;GO:0005515//protein binding;GO:0005515//protein binding;GO:0005515//protein binding;GO:0005515//protein binding;GO:0005515//protein binding	-
PDE_01215	3626.92	869.306	1696.74	3820.35	861.084	5041.88	452.136	6088.77	1.84339	0.960461	4.03627e-11	1.78688e-09	hypothetical protein	K00826|1|0.0|570|pcs:Pc21g10820|branched-chain amino acid aminotransferase [EC:2.6.1.42] (A)	-	GO:0003824//catalytic activity;GO:0004084//branched-chain-amino-acid transaminase activity	GO:0008152//metabolic process;GO:0009081//branched-chain amino acid metabolic process
PDE_01216	1406.03	747.762	991.443	1936.65	523.633	2205.49	443.464	2893	1.54497	0.953123	3.82037e-10	1.39864e-08	hypothetical protein	-	-	GO:0005506//iron ion binding;GO:0009055//electron carrier activity;GO:0016705//oxidoreductase activity, acting on paired donors, with incorporation or reduction of molecular oxygen;GO:0020037//heme binding;GO:0016705//oxidoreductase activity, acting on paired donors, with incorporation or reduction of molecular oxygen;GO:0005506//iron ion binding;GO:0016705//oxidoreductase activity, acting on pai…	GO:0055114//oxidation-reduction process;GO:0055114//oxidation-reduction process;GO:0055114//oxidation-reduction process;GO:0055114//oxidation-reduction process;GO:0055114//oxidation-reduction process;GO:0055114//oxidation-reduction process;GO:0055114//oxidation-reduction process;GO:0055114//oxidation-reduction process;GO:0055114//oxidation-reduction process;GO:0055114//oxidation-reduction process…
PDE_01217	893.049	197.151	493.122	1125.99	260.942	1453.72	182.689	2239.99	2.18348	0.963984	9.39737e-21	1.19334e-18	hypothetical protein	K00667|1|0.0|2578|pcs:Pc21g10840|fatty acid synthase subunit alpha, fungi type [EC:2.3.1.86] (A)	-	-	-
PDE_01218	737.574	131.658	463.717	919.41	312.705	1206.39	173.869	1342.58	1.53369	0.951069	4.19839e-10	1.52326e-08	hypothetical protein	-	GO:0016021//integral component of membrane;GO:0016021//integral component of membrane	GO:0000166//nucleotide binding;GO:0017111//nucleoside-triphosphatase activity;GO:0000166//nucleotide binding;GO:0017111//nucleoside-triphosphatase activity;GO:0005524//ATP binding;GO:0016887//ATPase activity;GO:0005524//ATP binding;GO:0016887//ATPase activity;GO:0005524//ATP binding;GO:0042626//ATPase activity, coupled to transmembrane movement of substances;GO:0005524//ATP binding;GO:0042626//AT…	GO:0006810//transport;GO:0055085//transmembrane transport;GO:0006810//transport;GO:0055085//transmembrane transport
PDE_01219	807.556	183.407	474.1	868.842	262.298	760.237	152.639	1146.12	1.2735	0.941124	7.43257e-12	3.79533e-10	hypothetical protein	-	-	-	-
PDE_01220	814.615	252.798	582.056	1215.26	362.95	1653.73	256.53	2017.31	1.7932	0.958614	1.57907e-12	8.75838e-11	hypothetical protein	K00668|1|0.0|3445|pcs:Pc21g10870|fatty acid synthase subunit beta, fungi type [EC:2.3.1.86] (A)	GO:0005835//fatty acid synthase complex;GO:0005835//fatty acid synthase complex;GO:0005835//fatty acid synthase complex;GO:0005835//fatty acid synthase complex;GO:0005835//fatty acid synthase complex;GO:0005835//fatty acid synthase complex;GO:0005835//fatty acid synthase complex;GO:0005835//fatty acid synthase complex;GO:0005835//fatty acid synthase complex;GO:0005835//fatty acid synthase complex…	GO:0004318//enoyl-[acyl-carrier-protein] reductase (NADH) activity;GO:0016491//oxidoreductase activity;GO:0004312//fatty acid synthase activity;GO:0004312//fatty acid synthase activity;GO:0004312//fatty acid synthase activity;GO:0004312//fatty acid synthase activity;GO:0004312//fatty acid synthase activity;GO:0004312//fatty acid synthase activity;GO:0004312//fatty acid synthase activity;GO:000431…	GO:0055114//oxidation-reduction process;GO:0008152//metabolic process;GO:0006633//fatty acid biosynthetic process;GO:0055114//oxidation-reduction process;GO:0006633//fatty acid biosynthetic process;GO:0055114//oxidation-reduction process;GO:0006633//fatty acid biosynthetic process;GO:0055114//oxidation-reduction process;GO:0006633//fatty acid biosynthetic process;GO:0055114//oxidation-reduction p…
PDE_01261	29.0874	1.05183	167.771	28.0917	3399.27	69.586	3190.98	623.921	1.89487	0.956853	2.1828e-26	4.5796e-24	putative cellulose monooxygenase	K01179|4|1e-151|434|afm:AFUA_3G03870|endoglucanase [EC:3.2.1.4] (A)	GO:0005576//extracellular region;GO:0005576//extracellular region;GO:0005576//extracellular region;GO:0005576//extracellular region	GO:0004553//hydrolase activity, hydrolyzing O-glycosyl compounds;GO:0030248//cellulose binding;GO:0004553//hydrolase activity, hydrolyzing O-glycosyl compounds;GO:0030248//cellulose binding;GO:0004553//hydrolase activity, hydrolyzing O-glycosyl compounds;GO:0030248//cellulose binding;GO:0004553//hydrolase activity, hydrolyzing O-glycosyl compounds;GO:0030248//cellulose binding	GO:0005975//carbohydrate metabolic process;GO:0005975//carbohydrate metabolic process;GO:0005975//carbohydrate metabolic process;GO:0005975//carbohydrate metabolic process
PDE_01278	201.547	0.995581	134.911	722.954	30.4096	87.5052	10.4015	489.132	1.85821	0.954919	7.26175e-20	8.76039e-18	hypothetical protein	K13953|1|0.0|589|pcs:Pc12g13440|alcohol dehydrogenase, propanol-preferring [EC:1.1.1.1] (A)	-	GO:0016491//oxidoreductase activity;GO:0016747//transferase activity, transferring acyl groups other than amino-acyl groups;GO:0016491//oxidoreductase activity;GO:0008270//zinc ion binding;GO:0016491//oxidoreductase activity;GO:0008270//zinc ion binding;GO:0016491//oxidoreductase activity	GO:0055114//oxidation-reduction process;GO:0055114//oxidation-reduction process;GO:0055114//oxidation-reduction process
PDE_01302	64.7472	2.4681	202.265	58.1391	408.065	86.7838	367.715	871.884	2.10789	0.961014	1.54814e-15	1.24934e-13	putative acetyl xylan esterase	-	GO:0005576//extracellular region;GO:0005576//extracellular region;GO:0005576//extracellular region;GO:0005576//extracellular region	GO:0004553//hydrolase activity, hydrolyzing O-glycosyl compounds;GO:0030248//cellulose binding;GO:0004553//hydrolase activity, hydrolyzing O-glycosyl compounds;GO:0030248//cellulose binding;GO:0004553//hydrolase activity, hydrolyzing O-glycosyl compounds;GO:0030248//cellulose binding;GO:0004553//hydrolase activity, hydrolyzing O-glycosyl compounds;GO:0030248//cellulose binding	GO:0005975//carbohydrate metabolic process;GO:0005975//carbohydrate metabolic process;GO:0005975//carbohydrate metabolic process;GO:0005975//carbohydrate metabolic process
PDE_01315	13.7066	14.3125	4.3471	14.218	2.84991	11.4809	1.98627	19.3052	2.15087	0.841345	7.7559e-28	1.74075e-25	hypothetical protein	K01078|5|0.0|734|afm:AFUA_7G00800|acid phosphatase [EC:3.1.3.2] (A)	-	GO:0016787//hydrolase activity	-
PDE_01335	3600.62	1366.28	2166.69	4977	1388.08	6978.24	721.842	4637.38	1.09782	0.933527	0.000110881	0.00121521	hypothetical protein	-	-	-	-
PDE_01735	162.262	266.923	102.126	198.863	103.391	423.076	94.2595	295.916	1.53483	0.942401	0.00050133	0.00437067	hypothetical protein	K01733|1|0.0|885|nfi:NFIA_068150|threonine synthase [EC:4.2.3.1] (A)	-	GO:0030170//pyridoxal phosphate binding	GO:0006520//cellular amino acid metabolic process
PDE_01884	24.2617	0.677401	10.8523	40.7227	2.46045	3.74092	1.27293	26.0332	1.26235	0.824511	3.61006e-11	1.6205e-09	hypothetical protein	-	-	-	-
PDE_02004	42.0269	22.1995	22.2712	45.314	28.0057	51.9532	47.0817	77.4229	1.79758	0.925464	0.000320952	0.00296981	putative beta-1,6-glucanase	K01201|1|0.0|800|act:ACLA_060250|glucosylceramidase [EC:3.2.1.45] (A)	-	GO:0004348//glucosylceramidase activity	GO:0006665//sphingolipid metabolic process
PDE_02101	27.2835	24.018	1124.86	523.603	9410.42	1243.59	11429.2	3243.53	1.52782	0.95245	5.07644e-33	1.68941e-30	putative endo-beta-1,4-xylanase	K01181|1|1e-122|357|afm:AFUA_3G00470|endo-1,4-beta-xylanase [EC:3.2.1.8] (A)	-	-	-
PDE_02102	32.2533	3.08683	1081.52	68.9414	5836.77	161.201	6451.03	3526.57	1.70521	0.957975	1.26339e-38	6.41738e-36	putative swollenin	K01567|2|0.0|704|afm:AFUA_6G03280|[EC:3.-.-.-] (A)	-	-	-
PDE_02287	103.544	124.018	70.9007	155.642	71.3595	388.868	91.3219	284.917	2.00667	0.953003	2.05789e-06	3.5529e-05	hypothetical protein	K00872|1|0.0|662|afm:AFUA_5G05820|homoserine kinase [EC:2.7.1.39] (A)	-	-	-
PDE_02311	105.007	116.102	32.7348	64.4385	40.7506	125.456	27.4482	143.302	2.13016	0.946683	0.000541939	0.00464912	hypothetical protein	K00928|1|0.0|934|pcs:Pc20g00640|aspartate kinase [EC:2.7.2.4] (A)	-	-	-
PDE_02377	66.7119	154.71	35.7607	65.1358	44.1437	142.781	49.8398	98.8352	1.46665	0.922304	0.0226884	0.0926252	hypothetical protein	-	-	-	-
PDE_02574	93.9127	22.8468	76.5142	128.024	26.9211	68.2437	59.2736	189.462	1.30811	0.929193	8.48985e-19	9.31086e-17	hypothetical protein	-	-	-	-
PDE_02854	766.562	294.614	2084.22	4196.74	1878.46	7349.51	2483.77	4716.94	1.17834	0.938378	3.79195e-23	5.80891e-21	hypothetical protein	-	-	-	-
PDE_03134	35.3857	50.383	31.3118	57.9515	18.165	83.1036	14.9157	105.614	1.75402	0.933337	5.07455e-05	0.000616032	hypothetical protein	K00618|1|0.0|884|pcs:Pc15g00060|amino-acid N-acetyltransferase [EC:2.3.1.1] (A)	-	-	-
PDE_03241	57.0036	115.074	28.6284	66.1423	28.7965	134.202	28.8437	90.8972	1.66679	0.927466	0.00566617	0.0319791	hypothetical protein	K00818|1|0.0|840|pcs:Pc20g14810|acetylornithine aminotransferase [EC:2.6.1.11] (A)	-	GO:0008483//transaminase activity;GO:0008483//transaminase activity;GO:0030170//pyridoxal phosphate binding;GO:0008483//transaminase activity	GO:0006525//arginine metabolic process;GO:0006525//arginine metabolic process
PDE_03282	27.0918	16.2036	50.1126	926.103	11.1029	4.38649	3.75202	918.059	4.19534	0.97367	8.12512e-27	1.74257e-24	hypothetical protein	K00018|3|3e-175|493|afm:AFUA_6G10090|glycerate dehydrogenase [EC:1.1.1.29] (A)	-	GO:0016616//oxidoreductase activity, acting on the CH-OH group of donors, NAD or NADP as acceptor;GO:0048037//cofactor binding;GO:0016616//oxidoreductase activity, acting on the CH-OH group of donors, NAD or NADP as acceptor;GO:0051287//NAD binding	GO:0055114//oxidation-reduction process;GO:0008152//metabolic process;GO:0055114//oxidation-reduction process
PDE_03289	11.3943	0.531271	12.4668	20.2879	13.3223	15.2281	7.23446	26.6552	1.09633	0.808574	1.97957e-05	0.000272149	putative pectin acetylesterase	-	-	-	-
PDE_03313	376.031	9.5133	439.252	877.299	172.695	213.341	199.622	902.922	1.03955	0.925757	0.0137883	0.0643787	hypothetical protein	-	GO:0016021//integral component of membrane;GO:0016020//membrane;GO:0016020//membrane;GO:0016020//membrane;GO:0016020//membrane;GO:0016020//membrane;GO:0016020//membrane;GO:0016020//membrane;GO:0016020//membrane	GO:0022857//transmembrane transporter activity;GO:0005215//transporter activity;GO:0005215//transporter activity;GO:0022891//substrate-specific transmembrane transporter activity;GO:0022891//substrate-specific transmembrane transporter activity;GO:0022891//substrate-specific transmembrane transporter activity;GO:0022891//substrate-specific transmembrane transporter activity;GO:0022891//substrate-…	GO:0055085//transmembrane transport;GO:0006810//transport;GO:0055085//transmembrane transport;GO:0006810//transport;GO:0055085//transmembrane transport;GO:0055085//transmembrane transport;GO:0055085//transmembrane transport;GO:0055085//transmembrane transport;GO:0055085//transmembrane transport;GO:0055085//transmembrane transport;GO:0055085//transmembrane transport
PDE_03432	1388.76	240.342	637.129	1167.99	404.214	2379.02	275.078	1858.06	1.54414	0.952346	0.000212533	0.00210131	hypothetical protein	-	-	-	-
PDE_03458	473.476	197.727	272.652	535.891	167.411	1014.01	140.926	937.451	1.78168	0.956628	4.79154e-06	7.56844e-05	hypothetical protein	K12659|1|0.0|1641|pcs:Pc22g23250|N-acetyl-gamma-glutamyl-phosphate reductase / acetylglutamate kinase [EC:1.2.1.38 2.7.2.8] (A)	GO:0005737//cytoplasm	GO:0016620//oxidoreductase activity, acting on the aldehyde or oxo group of donors, NAD or NADP as acceptor;GO:0051287//NAD binding;GO:0003942//N-acetyl-gamma-glutamyl-phosphate reductase activity;GO:0003942//N-acetyl-gamma-glutamyl-phosphate reductase activity;GO:0003991//acetylglutamate kinase activity;GO:0016620//oxidoreductase activity, acting on the aldehyde or oxo group of donors, NAD or NA…	GO:0055114//oxidation-reduction process;GO:0008652//cellular amino acid biosynthetic process;GO:0055114//oxidation-reduction process;GO:0006526//arginine biosynthetic process;GO:0055114//oxidation-reduction process;GO:0006526//arginine biosynthetic process;GO:0055114//oxidation-reduction process
PDE_03463	8.40258	18.2367	10.6209	175.813	2.21636	3.6991	1.34244	73.5735	2.79228	0.93843	9.19126e-25	1.7741e-22	hypothetical protein	-	-	GO:0008198//ferrous iron binding;GO:0016491//oxidoreductase activity	GO:0006725//cellular aromatic compound metabolic process
PDE_03471	69.731	37.2844	71.1174	311.847	26.8499	134.872	18.8796	180.842	1.34645	0.93016	9.32803e-21	1.19334e-18	hypothetical protein	-	-	-	-
PDE_03749	13.8573	9.40098	9.46641	46.8931	4.88388	6.44663	3.77031	32.2911	1.77025	0.877292	5.80394e-23	8.75216e-21	hypothetical protein	-	-	-	-
PDE_03934	22.0426	15.1501	93.4516	282.4	200.266	465	139.388	229.665	1.29724	0.931507	7.66342e-10	2.63202e-08	hypothetical protein	-	-	-	-
PDE_04181	49.422	6.12566	42.9077	98.1952	113.632	146.661	103.505	91.8856	1.0986	0.898046	3.49694e-19	3.97047e-17	hypothetical protein	-	-	-	-
PDE_04186	8.2471	13.909	2.87109	6.02421	2.16337	2.27945	3.37091	29.3622	3.35429	0.899858	2.8185e-10	1.05432e-08	hypothetical protein	K07078|1|3e-130|369|ang:ANI_1_972124|(A)	-	GO:0016491//oxidoreductase activity	-
PDE_04228	38.9696	4.59599	244.653	2866.92	51.4425	18.8601	4.04759	1189.19	2.28117	0.963638	1.77558e-19	2.04001e-17	hypothetical protein	K10438|1|0.0|885|pcs:Pc16g01770|3-hydroxyphenylacetate 6-hydroxylase [EC:1.14.13.63] (A)	-	GO:0005506//iron ion binding;GO:0009055//electron carrier activity;GO:0016705//oxidoreductase activity, acting on paired donors, with incorporation or reduction of molecular oxygen;GO:0020037//heme binding;GO:0005506//iron ion binding;GO:0016705//oxidoreductase activity, acting on paired donors, with incorporation or reduction of molecular oxygen;GO:0020037//heme binding;GO:0005506//iron ion bind…	GO:0055114//oxidation-reduction process;GO:0055114//oxidation-reduction process;GO:0055114//oxidation-reduction process;GO:0055114//oxidation-reduction process;GO:0055114//oxidation-reduction process;GO:0055114//oxidation-reduction process;GO:0055114//oxidation-reduction process;GO:0055114//oxidation-reduction process;GO:0055114//oxidation-reduction process;GO:0055114//oxidation-reduction process…
PDE_04251	31.3393	11.2378	206.165	27.7216	632.668	13.7343	885.195	848.581	2.04125	0.960479	3.84447e-13	2.36325e-11	putative beta-glucosidase	K05349|1|0.0|1526|pcs:Pc21g18230|beta-glucosidase [EC:3.2.1.21] (A)	-	GO:0004553//hydrolase activity, hydrolyzing O-glycosyl compounds;GO:0004553//hydrolase activity, hydrolyzing O-glycosyl compounds;GO:0004553//hydrolase activity, hydrolyzing O-glycosyl compounds;GO:0004553//hydrolase activity, hydrolyzing O-glycosyl compounds;GO:0004553//hydrolase activity, hydrolyzing O-glycosyl compounds;GO:0004553//hydrolase activity, hydrolyzing O-glycosyl compounds;GO:000455…	GO:0005975//carbohydrate metabolic process;GO:0005975//carbohydrate metabolic process;GO:0005975//carbohydrate metabolic process;GO:0005975//carbohydrate metabolic process;GO:0005975//carbohydrate metabolic process;GO:0005975//carbohydrate metabolic process;GO:0005975//carbohydrate metabolic process;GO:0005975//carbohydrate metabolic process
PDE_04263	608.532	58.0621	286.503	510.672	160.624	634.425	134.573	850.928	1.57049	0.951431	4.27536e-06	6.89992e-05	hypothetical protein	-	GO:0016021//integral component of membrane	-	GO:0006950//response to stress
PDE_04274	130.423	31.5046	17.1718	30.8424	12.1001	40.8745	4.88477	40.4818	1.23724	0.864291	0.000106834	0.0011824	hypothetical protein	-	-	GO:0005506//iron ion binding;GO:0009055//electron carrier activity;GO:0016705//oxidoreductase activity, acting on paired donors, with incorporation or reduction of molecular oxygen;GO:0020037//heme binding;GO:0016705//oxidoreductase activity, acting on paired donors, with incorporation or reduction of molecular oxygen;GO:0005506//iron ion binding;GO:0016705//oxidoreductase activity, acting on pai…	GO:0055114//oxidation-reduction process;GO:0055114//oxidation-reduction process;GO:0055114//oxidation-reduction process;GO:0055114//oxidation-reduction process;GO:0055114//oxidation-reduction process;GO:0055114//oxidation-reduction process;GO:0055114//oxidation-reduction process;GO:0055114//oxidation-reduction process;GO:0055114//oxidation-reduction process;GO:0055114//oxidation-reduction process…
PDE_04276	238.651	125.209	123.331	278.75	71.5737	291.914	53.7173	365.261	1.56639	0.946096	3.80589e-06	6.17322e-05	hypothetical protein	-	GO:0016021//integral component of membrane	-	GO:0055085//transmembrane transport
PDE_04505	17.4165	62.4267	9.64618	33.2791	3.87521	10.9237	2.76451	42.335	2.13382	0.907283	1.54913e-09	4.96698e-08	hypothetical protein	K00505|1|3e-169|483|afv:AFLA_067860|tyrosinase [EC:1.14.18.1] (A)	-	GO:0016491//oxidoreductase activity;GO:0016491//oxidoreductase activity;GO:0016491//oxidoreductase activity;GO:0016491//oxidoreductase activity;GO:0016491//oxidoreductase activity;GO:0016491//oxidoreductase activity	GO:0008152//metabolic process;GO:0008152//metabolic process;GO:0008152//metabolic process;GO:0008152//metabolic process;GO:0008152//metabolic process;GO:0008152//metabolic process
PDE_04540	42.9612	14.4197	76.0525	35.9119	75.3242	22.1054	180.588	211.511	1.47566	0.937394	3.4187e-16	2.99945e-14	hypothetical protein	-	-	GO:0003824//catalytic activity;GO:0016614//oxidoreductase activity, acting on CH-OH group of donors;GO:0050660//flavin adenine dinucleotide binding;GO:0008762//UDP-N-acetylmuramate dehydrogenase activity;GO:0016491//oxidoreductase activity;GO:0050660//flavin adenine dinucleotide binding;GO:0016491//oxidoreductase activity;GO:0050660//flavin adenine dinucleotide binding	GO:0055114//oxidation-reduction process;GO:0055114//oxidation-reduction process;GO:0055114//oxidation-reduction process
PDE_04563	101.27	280.729	170.132	254.677	180.677	515.407	353.343	394.785	1.21441	0.932525	0.00191252	0.0131185	hypothetical protein	-	-	-	-
PDE_04748	192.46	272.429	116.999	179.695	175.735	433.295	180.411	372.772	1.6718	0.949221	1.46076e-07	3.16805e-06	hypothetical protein	K01652|1|0.0|1260|pcs:Pc13g10120|acetolactate synthase I/II/III large subunit [EC:2.2.1.6] (A)	-	GO:0000287//magnesium ion binding;GO:0003984//acetolactate synthase activity;GO:0030976//thiamine pyrophosphate binding;GO:0050660//flavin adenine dinucleotide binding;GO:0000287//magnesium ion binding;GO:0030976//thiamine pyrophosphate binding;GO:0030976//thiamine pyrophosphate binding;GO:0003824//catalytic activity;GO:0030976//thiamine pyrophosphate binding;GO:0000287//magnesium ion binding;GO:…	GO:0009082//branched-chain amino acid biosynthetic process
PDE_04857	17.6275	1.45685	85.4668	16.8012	75.5141	8.55255	119.832	251.751	1.55856	0.941814	2.64334e-11	1.22648e-09	hypothetical protein	-	GO:0016021//integral component of membrane	GO:0022857//transmembrane transporter activity	GO:0055085//transmembrane transport
PDE_04935	11.8707	11.6532	27.623	41.7974	45.7185	17.5201	38.2094	56.8	1.04002	0.86897	0.00896335	0.0457942	hypothetical protein	-	-	-	-
PDE_04936	38.203	37.729	81.9449	113.357	163.579	79.5428	149.324	200.131	1.28822	0.929469	8.27147e-07	1.56833e-05	hypothetical protein	K17862|1|0.0|1814|pcs:Pc18g00240|linoleate 10R-lipoxygenase [EC:1.13.11.62] (A)	-	GO:0004601//peroxidase activity;GO:0020037//heme binding;GO:0004601//peroxidase activity;GO:0020037//heme binding;GO:0004601//peroxidase activity;GO:0020037//heme binding;GO:0004601//peroxidase activity;GO:0020037//heme binding;GO:0004601//peroxidase activity;GO:0020037//heme binding;GO:0004601//peroxidase activity;GO:0020037//heme binding	GO:0006979//response to oxidative stress;GO:0055114//oxidation-reduction process;GO:0006979//response to oxidative stress;GO:0055114//oxidation-reduction process;GO:0006979//response to oxidative stress;GO:0055114//oxidation-reduction process;GO:0006979//response to oxidative stress;GO:0055114//oxidation-reduction process;GO:0006979//response to oxidative stress;GO:0055114//oxidation-reduction pr…
PDE_05051	7.94974	11.5009	10.0952	67.221	5.03003	5.9981	4.47715	37.592	1.89676	0.893436	6.72628e-21	8.89251e-19	hypothetical protein	-	GO:0016021//integral component of membrane;GO:0016021//integral component of membrane;GO:0016021//integral component of membrane;GO:0016021//integral component of membrane;GO:0016021//integral component of membrane;GO:0016021//integral component of membrane;GO:0016021//integral component of membrane;GO:0016021//integral component of membrane	GO:0019829//cation-transporting ATPase activity;GO:0019829//cation-transporting ATPase activity;GO:0019829//cation-transporting ATPase activity;GO:0019829//cation-transporting ATPase activity;GO:0019829//cation-transporting ATPase activity;GO:0000166//nucleotide binding;GO:0046872//metal ion binding;GO:0046872//metal ion binding;GO:0046872//metal ion binding;GO:0046872//metal ion binding;GO:00198…	GO:0006812//cation transport;GO:0006812//cation transport;GO:0006812//cation transport;GO:0006812//cation transport;GO:0006812//cation transport;GO:0030001//metal ion transport;GO:0030001//metal ion transport;GO:0030001//metal ion transport;GO:0006812//cation transport;GO:0006812//cation transport;GO:0006812//cation transport;GO:0006825//copper ion transport;GO:0030001//metal ion transport;GO:003…
PDE_05193	0.448597	0.55957	0.854919	0.18261	18.5733	0.32952	124.144	20.0125	4.54897	0.879916	0.0019281	0.013216	putative endo-beta-1,4-glucanase	K01179|1|3e-179|502|nfi:NFIA_053150|endoglucanase [EC:3.2.1.4] (A)	-	GO:0004553//hydrolase activity, hydrolyzing O-glycosyl compounds	GO:0005975//carbohydrate metabolic process
PDE_05194	54.8401	0.748471	134.239	33.7927	435.458	35.8979	1339.46	581.108	2.114	0.959356	3.45531e-08	8.59519e-07	putative carbohydrate acetylesterase	-	-	GO:0016788//hydrolase activity, acting on ester bonds	GO:0006629//lipid metabolic process
PDE_05342	30.4727	3.57621	273.389	416.83	473.655	273.518	211.277	781.706	1.51567	0.949049	3.68236e-09	1.09687e-07	putative carbohydrate acetylesterase	-	-	GO:0016788//hydrolase activity, acting on ester bonds	GO:0006629//lipid metabolic process
PDE_05502	63.3549	20.7948	40.4661	63.2921	33.9996	119.83	49.7506	139.49	1.78538	0.940157	2.98059e-17	2.90563e-15	hypothetical protein	-	-	-	-
PDE_05542	16.7396	9.51476	13.1858	16.8275	5.38684	2.63516	3.08292	28.9197	1.13306	0.822784	0.00233179	0.0154243	hypothetical protein	-	-	-	-
PDE_05543	110.233	6.86642	71.3604	88.8933	63.8211	46.5268	43.2941	195.323	1.45267	0.935167	2.47381e-29	6.63188e-27	hypothetical protein	-	-	-	-
PDE_05544	76.4185	210.662	59.2261	182.83	27.4824	83.1441	17.2821	253.517	2.09778	0.953037	2.46596e-13	1.57126e-11	hypothetical protein	-	-	GO:0003993//acid phosphatase activity;GO:0003993//acid phosphatase activity;GO:0003993//acid phosphatase activity	-
PDE_05599	54.7157	23.0051	56.5698	53.92	39.3098	50.5744	243.694	201.802	1.83483	0.946614	1.52591e-05	0.000216886	hypothetical protein	K00135|1|0.0|959|pcs:Pc13g07790|succinate-semialdehyde dehydrogenase / glutarate-semialdehyde dehydrogenase [EC:1.2.1.16 1.2.1.79 1.2.1.20] (A)	-	GO:0016491//oxidoreductase activity;GO:0016491//oxidoreductase activity;GO:0009013//succinate-semialdehyde dehydrogenase [NAD(P)+] activity	GO:0008152//metabolic process;GO:0055114//oxidation-reduction process;GO:0008152//metabolic process;GO:0055114//oxidation-reduction process;GO:0009450//gamma-aminobutyric acid catabolic process;GO:0055114//oxidation-reduction process
PDE_05606	114.099	85.464	61.9036	99.0737	59.3288	151.534	46.0669	190.764	1.62369	0.94102	9.78513e-07	1.82662e-05	hypothetical protein	K01754|1|0.0|993|pcs:Pc13g07730|threonine dehydratase [EC:4.3.1.19] (A)	-	GO:0004794//L-threonine ammonia-lyase activity;GO:0004794//L-threonine ammonia-lyase activity;GO:0030170//pyridoxal phosphate binding;GO:0004794//L-threonine ammonia-lyase activity	GO:0009097//isoleucine biosynthetic process;GO:0009097//isoleucine biosynthetic process;GO:0006520//cellular amino acid metabolic process;GO:0009097//isoleucine biosynthetic process
PDE_05633	0.907004	0.169178	37.9886	0.545803	2094.24	6.11582	1513.1	293.653	2.95048	0.960997	2.45946e-06	4.15695e-05	cellulose monooxygenase Cel61A	K01238|3|1e-125|365|afm:AFUA_1G12560|[EC:3.2.1.-] (A)	-	-	-
PDE_05686	54.1299	62.8475	29.7498	54.7628	28.8914	85.2033	15.0303	88.4978	1.57276	0.922822	0.00916168	0.0466347	hypothetical protein	-	-	-	-
PDE_05709	55.5783	0.584952	38.7958	136.167	7.95207	10.625	4.06669	114.771	1.56478	0.929694	1.08613e-09	3.60215e-08	hypothetical protein	-	-	GO:0016884//carbon-nitrogen ligase activity, with glutamine as amido-N-donor	-
PDE_05788	32.8137	210.384	111.757	132	238.729	62.5038	246.662	261.934	1.22884	0.929435	0.0185213	0.0798508	hypothetical protein	-	-	-	-
PDE_05883	3.60579	7.22666	16.1359	6.8599	35.2751	3.43844	62.9031	51.3642	1.67049	0.905263	6.73654e-32	2.09724e-29	hypothetical protein	-	GO:0005634//nucleus;GO:0005634//nucleus	GO:0003677//DNA binding;GO:0008270//zinc ion binding;GO:0003677//DNA binding;GO:0008270//zinc ion binding	GO:0006351//transcription, DNA-templated;GO:0006351//transcription, DNA-templated
PDE_05885	91.7349	19.4261	75.2855	359.942	37.0715	157.988	13.7688	614.297	3.02849	0.965969	2.21961e-37	1.07107e-34	hypothetical protein	-	-	GO:0020037//heme binding;GO:0020037//heme binding;GO:0020037//heme binding;GO:0020037//heme binding;GO:0020037//heme binding;GO:0020037//heme binding;GO:0020037//heme binding	-
PDE_05886	115.577	62.5767	93.4737	210.301	54.1005	162.852	33.3943	280.836	1.5871	0.943869	1.13666e-16	1.01573e-14	hypothetical protein	-	-	GO:0005506//iron ion binding;GO:0009055//electron carrier activity;GO:0016705//oxidoreductase activity, acting on paired donors, with incorporation or reduction of molecular oxygen;GO:0020037//heme binding;GO:0016705//oxidoreductase activity, acting on paired donors, with incorporation or reduction of molecular oxygen;GO:0005506//iron ion binding;GO:0016705//oxidoreductase activity, acting on pai…	GO:0055114//oxidation-reduction process;GO:0055114//oxidation-reduction process;GO:0055114//oxidation-reduction process;GO:0055114//oxidation-reduction process;GO:0055114//oxidation-reduction process;GO:0055114//oxidation-reduction process;GO:0055114//oxidation-reduction process;GO:0055114//oxidation-reduction process;GO:0055114//oxidation-reduction process;GO:0055114//oxidation-reduction process
PDE_05888	298.225	83.6525	124.035	221.957	50.6193	112.732	25.2611	265.924	1.10027	0.920992	4.15316e-17	3.89147e-15	hypothetical protein	-	-	-	-
PDE_05889	87.8183	15.7556	54.1574	194.438	22.6408	80.9032	5.73212	199.813	1.88342	0.947443	3.53611e-07	7.16954e-06	hypothetical protein	K01667|1|1e-122|382|ela:UCREL1_916|tryptophanase [EC:4.1.99.1] (A)	-	GO:0050364	GO:0009820//alkaloid metabolic process
PDE_05998	14.0818	4.15866	222.106	34.0299	380.975	23.795	399.182	606.112	1.44834	0.945492	1.35819e-08	3.60108e-07	putative beta-mannosidase	K01192|1|0.0|1419|pcs:Pc21g13810|beta-mannosidase [EC:3.2.1.25] (A)	-	GO:0004553//hydrolase activity, hydrolyzing O-glycosyl compounds;GO:0004553//hydrolase activity, hydrolyzing O-glycosyl compounds	GO:0005975//carbohydrate metabolic process;GO:0005975//carbohydrate metabolic process
PDE_06023	30.0469	5.53842	313.648	32.1244	2699.79	31.0201	7878.78	2033.01	2.6964	0.967385	3.82063e-15	2.90338e-13	putative beta-1,4-mannanase	-	GO:0005576//extracellular region;GO:0005576//extracellular region;GO:0005576//extracellular region;GO:0005576//extracellular region	GO:0004553//hydrolase activity, hydrolyzing O-glycosyl compounds;GO:0004553//hydrolase activity, hydrolyzing O-glycosyl compounds;GO:0030248//cellulose binding;GO:0004553//hydrolase activity, hydrolyzing O-glycosyl compounds;GO:0030248//cellulose binding;GO:0004553//hydrolase activity, hydrolyzing O-glycosyl compounds;GO:0030248//cellulose binding;GO:0004553//hydrolase activity, hydrolyzing O-gly…	GO:0005975//carbohydrate metabolic process;GO:0005975//carbohydrate metabolic process;GO:0005975//carbohydrate metabolic process;GO:0005975//carbohydrate metabolic process;GO:0005975//carbohydrate metabolic process
PDE_06055	17.2831	5.94729	10.3515	353.391	9.33034	19.1159	5.59935	44.1252	2.09177	0.908629	8.12704e-05	0.000931521	hypothetical protein	-	-	GO:0003723//RNA binding;GO:0004521//endoribonuclease activity	-
PDE_06089	164.865	816.613	157.761	285.582	225.899	511.757	492.237	349.262	1.14657	0.927432	1.15422e-20	1.44667e-18	hypothetical protein	-	-	-	-
PDE_06166	21.2757	8.94301	23.6321	31.0984	20.268	44.2835	10.0333	49.6377	1.07069	0.864205	0.0024887	0.0162616	hypothetical protein	-	-	-	-
PDE_06305	35.8054	0.126371	108.819	492.641	18.7502	11.1765	1.79966	340.844	1.64718	0.948151	1.46094e-10	5.73153e-09	hypothetical protein	-	-	-	-
PDE_06411	13.1998	7.35202	13.7095	37.9948	7.42551	61.2442	5.50696	29.1454	1.08809	0.817742	1.14425e-09	3.76901e-08	hypothetical protein	-	-	-	-
PDE_06510	58.0355	9.02598	32.9072	56.8532	10.7586	7.74759	6.47886	86.1165	1.38789	0.9145	6.73974e-15	4.96529e-13	hypothetical protein	-	-	-	-
PDE_06649	51.9039	10.5985	781.12	371.07	5758.51	558.534	6945.68	1587.15	1.02282	0.923823	2.25107e-07	4.66985e-06	putative feruloyl esterase	-	GO:0005576//extracellular region;GO:0005576//extracellular region;GO:0005576//extracellular region;GO:0005576//extracellular region	GO:0004553//hydrolase activity, hydrolyzing O-glycosyl compounds;GO:0030248//cellulose binding;GO:0004553//hydrolase activity, hydrolyzing O-glycosyl compounds;GO:0030248//cellulose binding;GO:0004553//hydrolase activity, hydrolyzing O-glycosyl compounds;GO:0030248//cellulose binding;GO:0004553//hydrolase activity, hydrolyzing O-glycosyl compounds;GO:0030248//cellulose binding;GO:0008236//serine-…	GO:0005975//carbohydrate metabolic process;GO:0005975//carbohydrate metabolic process;GO:0005975//carbohydrate metabolic process;GO:0005975//carbohydrate metabolic process;GO:0006508//proteolysis
PDE_06722	900.274	165.386	1515.73	9792.12	230.916	157.643	30.2477	8118.27	2.42116	0.966453	7.32621e-64	8.83816e-61	hypothetical protein	-	-	-	-
PDE_06745	236.683	3.94916	231.581	459.225	145.017	66.9535	50.7029	475.575	1.03815	0.921821	1.1494e-08	3.08994e-07	hypothetical protein	-	-	GO:0016614//oxidoreductase activity, acting on CH-OH group of donors;GO:0050660//flavin adenine dinucleotide binding;GO:0016614//oxidoreductase activity, acting on CH-OH group of donors;GO:0050660//flavin adenine dinucleotide binding;GO:0016614//oxidoreductase activity, acting on CH-OH group of donors;GO:0050660//flavin adenine dinucleotide binding;GO:0016614//oxidoreductase activity, acting on C…	GO:0055114//oxidation-reduction process;GO:0055114//oxidation-reduction process;GO:0055114//oxidation-reduction process;GO:0055114//oxidation-reduction process
PDE_06866	18.9204	16.3197	7.91272	9.02656	4.21718	10.8811	2.60713	21.7482	1.45865	0.820574	0.00118343	0.00891591	hypothetical protein	-	-	-	-
PDE_06868	619.714	149.036	380.525	496.259	183.134	790.143	101.56	904.587	1.24927	0.939673	0.00140212	0.0102676	hypothetical protein	K15114|1|0.0|515|pcs:Pc16g01080|mitochondrial ornithine carrier protein (A)	-	-	-
PDE_06944	11.4763	3.3052	95.2868	18.5603	138.322	7.27082	155.517	220.117	1.20792	0.926396	2.36803e-23	3.74653e-21	putative alpha-xylosidase	K01811|1|0.0|1341|pcs:Pc22g09210|alpha-D-xyloside xylohydrolase [EC:3.2.1.177] (A)	-	GO:0004553//hydrolase activity, hydrolyzing O-glycosyl compounds	GO:0005975//carbohydrate metabolic process
PDE_07122	16.6374	0.328882	3.73731	9.91225	1.89997	13.8975	2.49346	20.5853	2.46154	0.856608	1.71391e-35	7.19174e-33	hypothetical protein	K01567|5|0.0|616|afm:AFUA_6G03710|[EC:3.-.-.-] (A)	-	GO:0016787//hydrolase activity;GO:0016787//hydrolase activity	GO:0008152//metabolic process
PDE_07124	13.3682	9.9835	290.641	12.3933	23415.9	13.308	32888.2	4781.31	4.0401	0.974826	2.58539e-24	4.70785e-22	cellobiohydrolase Cel6A	K01238|1|0.0|705|afm:AFUA_3G01910|[EC:3.2.1.-] (A)	GO:0005576//extracellular region;GO:0005576//extracellular region;GO:0005576//extracellular region;GO:0005576//extracellular region;GO:0005576//extracellular region;GO:0005576//extracellular region	GO:0004553//hydrolase activity, hydrolyzing O-glycosyl compounds;GO:0030248//cellulose binding;GO:0004553//hydrolase activity, hydrolyzing O-glycosyl compounds;GO:0030248//cellulose binding;GO:0004553//hydrolase activity, hydrolyzing O-glycosyl compounds;GO:0030248//cellulose binding;GO:0004553//hydrolase activity, hydrolyzing O-glycosyl compounds;GO:0004553//hydrolase activity, hydrolyzing O-gly…	GO:0005975//carbohydrate metabolic process;GO:0005975//carbohydrate metabolic process;GO:0005975//carbohydrate metabolic process;GO:0030245//cellulose catabolic process;GO:0005975//carbohydrate metabolic process;GO:0005975//carbohydrate metabolic process;GO:0005975//carbohydrate metabolic process;GO:0030245//cellulose catabolic process;GO:0005975//carbohydrate metabolic process;GO:0030245//cellul…
PDE_07163	18.7226	64.555	23.5282	39.8064	59.7973	34.536	55.2846	77.4852	1.71953	0.923392	1.34979e-07	2.95435e-06	hypothetical protein	-	-	-	-
PDE_07165	14.1035	79.2504	16.395	31.6186	39.2307	24.4218	72.3968	34.3549	1.06726	0.833402	1.61853e-09	5.15526e-08	hypothetical protein	-	-	-	-
PDE_07334	21.6929	2.43173	111.362	184.685	95.2114	49.5442	49.5369	223.172	1.0029	0.907818	0.000975386	0.00754888	putative beta-xylosidase/alpha-L-arabinofuranosidase	-	-	-	-
PDE_07650	58.0909	26.1314	62.1597	80.1445	102.934	65.7251	103.332	150.923	1.27976	0.923599	3.88958e-07	7.8205e-06	hypothetical protein	-	-	-	-
PDE_07671	7.64224	1.04709	42.9155	64.5111	79.9535	68.3495	106.989	105.718	1.30065	0.916503	4.6997e-16	4.04972e-14	hypothetical protein	-	-	GO:0016491//oxidoreductase activity;GO:0016491//oxidoreductase activity;GO:0016491//oxidoreductase activity;GO:0016491//oxidoreductase activity	GO:0008152//metabolic process;GO:0008152//metabolic process;GO:0008152//metabolic process
PDE_07928	16.8767	4.3415	705.177	30.7255	4676.07	45.9239	4497.68	2936.17	2.05788	0.963172	1.97883e-50	1.59148e-47	endo-beta-1,4-glucanase Cel45A	K01179|1|2e-115|335|tre:TRIREDRAFT_49976|endoglucanase [EC:3.2.1.4] (A)	GO:0005576//extracellular region;GO:0005576//extracellular region;GO:0005576//extracellular region;GO:0005576//extracellular region;GO:0005576//extracellular region;GO:0005576//extracellular region	GO:0004553//hydrolase activity, hydrolyzing O-glycosyl compounds;GO:0030248//cellulose binding;GO:0008810//cellulase activity;GO:0004553//hydrolase activity, hydrolyzing O-glycosyl compounds;GO:0030248//cellulose binding;GO:0004553//hydrolase activity, hydrolyzing O-glycosyl compounds;GO:0030248//cellulose binding;GO:0004553//hydrolase activity, hydrolyzing O-glycosyl compounds;GO:0030248//cellul…	GO:0005975//carbohydrate metabolic process;GO:0005975//carbohydrate metabolic process;GO:0005975//carbohydrate metabolic process;GO:0005975//carbohydrate metabolic process;GO:0005975//carbohydrate metabolic process;GO:0005975//carbohydrate metabolic process;GO:0005975//carbohydrate metabolic process;GO:0005975//carbohydrate metabolic process
PDE_07929	16.7688	6.07481	718.277	40.0349	7070.4	85.4336	9443.06	3824.15	2.41253	0.966263	7.25258e-64	8.83816e-61	endo-beta-1,4-glucanase Cel7B	K01179|1|0.0|711|nfi:NFIA_047960|endoglucanase [EC:3.2.1.4] (A)	GO:0005576//extracellular region;GO:0005576//extracellular region;GO:0005576//extracellular region;GO:0005576//extracellular region	GO:0004553//hydrolase activity, hydrolyzing O-glycosyl compounds;GO:0030248//cellulose binding;GO:0004553//hydrolase activity, hydrolyzing O-glycosyl compounds;GO:0004553//hydrolase activity, hydrolyzing O-glycosyl compounds;GO:0004553//hydrolase activity, hydrolyzing O-glycosyl compounds;GO:0004553//hydrolase activity, hydrolyzing O-glycosyl compounds;GO:0004553//hydrolase activity, hydrolyzing …	GO:0005975//carbohydrate metabolic process;GO:0005975//carbohydrate metabolic process;GO:0005975//carbohydrate metabolic process;GO:0005975//carbohydrate metabolic process;GO:0005975//carbohydrate metabolic process;GO:0005975//carbohydrate metabolic process;GO:0005975//carbohydrate metabolic process;GO:0005975//carbohydrate metabolic process;GO:0005975//carbohydrate metabolic process;GO:0005975//…
PDE_07944	11.2881	62.9838	16.2371	19.4138	84.1299	18.1232	125.763	52.4323	1.69117	0.906661	4.10168e-07	8.19572e-06	hypothetical protein	K01433|1|0.0|519|pcs:Pc20g01960|formyltetrahydrofolate deformylase [EC:3.5.1.10] (A)	-	GO:0008864//formyltetrahydrofolate deformylase activity;GO:0008864//formyltetrahydrofolate deformylase activity;GO:0008864//formyltetrahydrofolate deformylase activity;GO:0008864//formyltetrahydrofolate deformylase activity;GO:0008864//formyltetrahydrofolate deformylase activity;GO:0008864//formyltetrahydrofolate deformylase activity;GO:0008864//formyltetrahydrofolate deformylase activity;GO:0016…	GO:0006189//'de novo' IMP biosynthetic process;GO:0006189//'de novo' IMP biosynthetic process;GO:0006189//'de novo' IMP biosynthetic process;GO:0006189//'de novo' IMP biosynthetic process;GO:0006189//'de novo' IMP biosynthetic process;GO:0006189//'de novo' IMP biosynthetic process;GO:0006189//'de novo' IMP biosynthetic process;GO:0009058//biosynthetic process;GO:0008152//metabolic process
PDE_07945	42.8597	8.61052	1002.3	218.914	20100.1	184.485	26125.9	8950.58	3.15866	0.970562	7.65502e-17	6.96968e-15	cellobiohydrolase CBHI/Cel7A-2	K01238|1|0.0|771|afm:AFUA_6G11610|[EC:3.2.1.-] (A)	GO:0005576//extracellular region;GO:0005576//extracellular region;GO:0005576//extracellular region;GO:0005576//extracellular region	GO:0004553//hydrolase activity, hydrolyzing O-glycosyl compounds;GO:0030248//cellulose binding;GO:0004553//hydrolase activity, hydrolyzing O-glycosyl compounds;GO:0004553//hydrolase activity, hydrolyzing O-glycosyl compounds;GO:0004553//hydrolase activity, hydrolyzing O-glycosyl compounds;GO:0004553//hydrolase activity, hydrolyzing O-glycosyl compounds;GO:0004553//hydrolase activity, hydrolyzing …	GO:0005975//carbohydrate metabolic process;GO:0005975//carbohydrate metabolic process;GO:0005975//carbohydrate metabolic process;GO:0005975//carbohydrate metabolic process;GO:0005975//carbohydrate metabolic process;GO:0005975//carbohydrate metabolic process;GO:0005975//carbohydrate metabolic process;GO:0005975//carbohydrate metabolic process;GO:0005975//carbohydrate metabolic process;GO:0005975//…
PDE_08094	7.92463	8.04077	3111.18	2779.42	15982.8	6148.58	20016.2	12873.1	2.04883	0.963535	2.59973e-50	1.93e-47	putative endo-beta-1,4-xylanase	K01181|1|0.0|524|afm:AFUA_6G13610|endo-1,4-beta-xylanase [EC:3.2.1.8] (A)	GO:0005576//extracellular region;GO:0005576//extracellular region;GO:0005576//extracellular region;GO:0005576//extracellular region;GO:0005576//extracellular region;GO:0005576//extracellular region	GO:0003824//catalytic activity;GO:0004553//hydrolase activity, hydrolyzing O-glycosyl compounds;GO:0030248//cellulose binding;GO:0004553//hydrolase activity, hydrolyzing O-glycosyl compounds;GO:0030248//cellulose binding;GO:0004553//hydrolase activity, hydrolyzing O-glycosyl compounds;GO:0004553//hydrolase activity, hydrolyzing O-glycosyl compounds;GO:0030248//cellulose binding;GO:0004553//hydrol…	GO:0005975//carbohydrate metabolic process;GO:0005975//carbohydrate metabolic process;GO:0005975//carbohydrate metabolic process;GO:0005975//carbohydrate metabolic process;GO:0005975//carbohydrate metabolic process;GO:0005975//carbohydrate metabolic process;GO:0005975//carbohydrate metabolic process;GO:0005975//carbohydrate metabolic process;GO:0005975//carbohydrate metabolic process;GO:0005975//…
PDE_08095	8.00826	25.1124	13.6765	11.8855	36.5705	18.1558	37.1385	28.0977	1.03875	0.807176	7.98246e-14	5.46374e-12	hypothetical protein	-	-	GO:0005515//protein binding;GO:0005515//protein binding;GO:0005515//protein binding;GO:0005515//protein binding;GO:0005515//protein binding;GO:0005515//protein binding	-
PDE_08238	94.5987	23.9434	62.7503	180.995	39.5632	62.7893	23.3824	200.401	1.6752	0.943368	2.74119e-34	9.79822e-32	putative feruloyl esterase	-	-	-	-
PDE_08266	167.76	11.0707	136.794	656.756	35.1939	46.1016	22.3509	324.829	1.24767	0.932767	2.66614e-24	4.76498e-22	hypothetical protein	K01027|1|0.0|994|pcs:Pc22g03940|3-oxoacid CoA-transferase [EC:2.8.3.5] (A)	-	GO:0008410//CoA-transferase activity;GO:0008410//CoA-transferase activity;GO:0008410//CoA-transferase activity;GO:0008410//CoA-transferase activity;GO:0008410//CoA-transferase activity;GO:0008410//CoA-transferase activity;GO:0008410//CoA-transferase activity	GO:0008152//metabolic process;GO:0008152//metabolic process;GO:0008152//metabolic process;GO:0008152//metabolic process;GO:0008152//metabolic process
PDE_08330	27.3457	42.1758	19.8968	34.0326	16.6068	40.8173	12.4028	55.6891	1.48486	0.900532	5.08068e-07	1.00069e-05	hypothetical protein	K18160|1|3e-77|233|ang:ANI_1_1204014|NADH dehydrogenase [ubiquinone] 1 alpha subcomplex assembly factor 2 (A)	GO:0016020//membrane	GO:0008137//NADH dehydrogenase (ubiquinone) activity;GO:0009055//electron carrier activity	-
PDE_08638	197.988	90.1956	118.63	281.684	49.8136	64.6664	35.262	304.113	1.35813	0.937066	1.50466e-07	3.24864e-06	hypothetical protein	K00838|1|0.0|902|pcs:Pc12g11860|aromatic amino acid aminotransferase I [EC:2.6.1.57 2.6.1.27 2.6.1.5] (A)	-	GO:0030170//pyridoxal phosphate binding	GO:0009058//biosynthetic process
PDE_08743	103.176	15.9174	196.968	224.654	132.891	127.874	517.619	640.349	1.7009	0.953227	3.20228e-07	6.50637e-06	hypothetical protein	K07005|1|5e-155|436|act:ACLA_083190|(A)	-	-	-
PDE_08904	60.8084	1.52988	14.6759	14.259	0.415983	0.921952	0.492085	30.4583	1.05339	0.817777	2.49935e-06	4.20964e-05	hypothetical protein	K00457|1|0.0|730|pcs:Pc12g09060|4-hydroxyphenylpyruvate dioxygenase [EC:1.13.11.27] (A)	-	GO:0003868//4-hydroxyphenylpyruvate dioxygenase activity;GO:0016701//oxidoreductase activity, acting on single donors with incorporation of molecular oxygen	GO:0009072//aromatic amino acid family metabolic process;GO:0055114//oxidation-reduction process
PDE_08906	149.039	49.6484	335.593	1992.38	57.853	40.3581	9.1088	1032.93	1.62195	0.953486	1.1837e-11	5.88858e-10	hypothetical protein	K00451|1|0.0|870|afm:AFUA_2G04220|homogentisate 1,2-dioxygenase [EC:1.13.11.5] (A)	-	GO:0004411//homogentisate 1,2-dioxygenase activity;GO:0004411//homogentisate 1,2-dioxygenase activity	GO:0006559//L-phenylalanine catabolic process;GO:0006570//tyrosine metabolic process;GO:0055114//oxidation-reduction process;GO:0006559//L-phenylalanine catabolic process;GO:0006570//tyrosine metabolic process;GO:0055114//oxidation-reduction process
PDE_08907	189.608	74.5054	546.615	4082.66	119.598	57.3022	37.2007	1664.07	1.60612	0.954263	1.15376e-09	3.78739e-08	hypothetical protein	K01555|1|0.0|780|pcs:Pc12g09030|fumarylacetoacetase [EC:3.7.1.2] (A)	-	GO:0004334//fumarylacetoacetase activity;GO:0003824//catalytic activity;GO:0004334//fumarylacetoacetase activity	GO:0009072//aromatic amino acid family metabolic process;GO:0008152//metabolic process;GO:0009072//aromatic amino acid family metabolic process
PDE_08908	23.7614	3.44281	44.6688	227.009	2.5189	0.565071	0.404584	145.638	1.70505	0.939345	5.72162e-10	2.0007e-08	hypothetical protein	K01800|1|3e-117|337|pcs:Pc12g09020|maleylacetoacetate isomerase [EC:5.2.1.2] (A)	GO:0005737//cytoplasm	GO:0003824//catalytic activity;GO:0005515//protein binding;GO:0005515//protein binding	GO:0009072//aromatic amino acid family metabolic process
PDE_09026	39.9621	24.1043	57.194	196.308	29.8177	24.9783	19.077	136.156	1.25133	0.920284	5.16628e-16	4.41237e-14	hypothetical protein	-	GO:0005634//nucleus;GO:0005634//nucleus;GO:0005634//nucleus;GO:0005634//nucleus;GO:0005634//nucleus;GO:0005634//nucleus	GO:0000981//sequence-specific DNA binding RNA polymerase II transcription factor activity;GO:0008270//zinc ion binding;GO:0003677//DNA binding;GO:0008270//zinc ion binding;GO:0000981//sequence-specific DNA binding RNA polymerase II transcription factor activity;GO:0008270//zinc ion binding;GO:0003677//DNA binding;GO:0008270//zinc ion binding;GO:0000981//sequence-specific DNA binding RNA polymeras…	GO:0006355//regulation of transcription, DNA-templated;GO:0006351//transcription, DNA-templated;GO:0006355//regulation of transcription, DNA-templated;GO:0006351//transcription, DNA-templated;GO:0006355//regulation of transcription, DNA-templated;GO:0006355//regulation of transcription, DNA-templated
PDE_09143	14.6123	66.0493	13.6449	19.9786	12.4869	70.4483	13.8989	33.552	1.29803	0.853552	0.10579	0.281727	hypothetical protein	K16261|1|0.0|910|pcs:Pc12g05510|yeast amino acid transporter (A)	GO:0016021//integral component of membrane;GO:0016021//integral component of membrane;GO:0016020//membrane	-	GO:0006865//amino acid transport;GO:0006865//amino acid transport;GO:0055085//transmembrane transport;GO:0006810//transport;GO:0055085//transmembrane transport
PDE_09197	25.4723	0.248439	9.58977	15.3262	2.50532	5.95802	4.02054	26.3277	1.45701	0.841828	3.72837e-08	9.15586e-07	hypothetical protein	-	GO:0005634//nucleus;GO:0005634//nucleus;GO:0005634//nucleus;GO:0005634//nucleus;GO:0005634//nucleus;GO:0005634//nucleus	GO:0000981//sequence-specific DNA binding RNA polymerase II transcription factor activity;GO:0008270//zinc ion binding;GO:0000981//sequence-specific DNA binding RNA polymerase II transcription factor activity;GO:0008270//zinc ion binding;GO:0003677//DNA binding;GO:0008270//zinc ion binding;GO:0000981//sequence-specific DNA binding RNA polymerase II transcription factor activity;GO:0008270//zinc i…	GO:0006355//regulation of transcription, DNA-templated;GO:0006355//regulation of transcription, DNA-templated;GO:0006351//transcription, DNA-templated;GO:0006355//regulation of transcription, DNA-templated;GO:0006355//regulation of transcription, DNA-templated;GO:0006351//transcription, DNA-templated
PDE_09226	15.7842	3.8582	249.252	9.78227	6739.32	9.94453	11428.7	3507.49	3.81476	0.973255	8.72251e-41	4.95182e-38	putative endo-beta-1,4-glucanase	K01179|1|0.0|534|act:ACLA_085250|endoglucanase [EC:3.2.1.4] (A)	GO:0005576//extracellular region;GO:0005576//extracellular region;GO:0005576//extracellular region;GO:0005576//extracellular region	GO:0004553//hydrolase activity, hydrolyzing O-glycosyl compounds;GO:0030248//cellulose binding;GO:0004553//hydrolase activity, hydrolyzing O-glycosyl compounds;GO:0030248//cellulose binding;GO:0004553//hydrolase activity, hydrolyzing O-glycosyl compounds;GO:0004553//hydrolase activity, hydrolyzing O-glycosyl compounds;GO:0030248//cellulose binding;GO:0004553//hydrolase activity, hydrolyzing O-gly…	GO:0005975//carbohydrate metabolic process;GO:0005975//carbohydrate metabolic process;GO:0005975//carbohydrate metabolic process;GO:0005975//carbohydrate metabolic process;GO:0005975//carbohydrate metabolic process
PDE_09243	46.8344	0.492908	54.0054	78.5298	14.3769	23.2094	8.94103	157.31	1.54244	0.935184	7.55433e-31	2.14432e-28	hypothetical protein	-	GO:0005634//nucleus;GO:0005634//nucleus;GO:0005634//nucleus;GO:0005634//nucleus;GO:0005634//nucleus;GO:0005634//nucleus;GO:0005634//nucleus;GO:0005634//nucleus;GO:0005634//nucleus	GO:0000981//sequence-specific DNA binding RNA polymerase II transcription factor activity;GO:0008270//zinc ion binding;GO:0000981//sequence-specific DNA binding RNA polymerase II transcription factor activity;GO:0008270//zinc ion binding;GO:0003700//sequence-specific DNA binding transcription factor activity;GO:0003700//sequence-specific DNA binding transcription factor activity;GO:0003700//seque…	GO:0006355//regulation of transcription, DNA-templated;GO:0006355//regulation of transcription, DNA-templated;GO:0006355//regulation of transcription, DNA-templated;GO:0006355//regulation of transcription, DNA-templated;GO:0006355//regulation of transcription, DNA-templated;GO:0006355//regulation of transcription, DNA-templated;GO:0006355//regulation of transcription, DNA-templated;GO:0045122//af…
PDE_09244	199.168	0.725856	114.696	141.189	57.3037	113.123	39.4658	247.048	1.10698	0.920595	2.26635e-20	2.80418e-18	hypothetical protein	-	-	-	-
PDE_09278	11.8559	3.15312	200.899	265.603	3627.33	710.954	4928.78	700.823	1.80258	0.955731	3.34302e-06	5.46839e-05	putative acetyl xylan esterase	K05972|1|0.0|557|nfi:NFIA_099230|acetylxylan esterase [EC:3.1.1.72] (A)	GO:0005576//extracellular region;GO:0005576//extracellular region;GO:0005576//extracellular region;GO:0005576//extracellular region;GO:0005576//extracellular region	GO:0004553//hydrolase activity, hydrolyzing O-glycosyl compounds;GO:0030248//cellulose binding;GO:0004553//hydrolase activity, hydrolyzing O-glycosyl compounds;GO:0030248//cellulose binding;GO:0004553//hydrolase activity, hydrolyzing O-glycosyl compounds;GO:0030248//cellulose binding;GO:0004553//hydrolase activity, hydrolyzing O-glycosyl compounds;GO:0030248//cellulose binding	GO:0005975//carbohydrate metabolic process;GO:0005975//carbohydrate metabolic process;GO:0005975//carbohydrate metabolic process;GO:0005975//carbohydrate metabolic process
PDE_09301	241.601	13.3944	307.762	359.903	183.778	122.102	915.499	1025.37	1.73626	0.95592	2.44729e-06	4.15094e-05	hypothetical protein	K13524|1|0.0|898|pcs:Pc21g17880|4-aminobutyrate aminotransferase / (S)-3-amino-2-methylpropionate transaminase [EC:2.6.1.19 2.6.1.22] (A)	-	GO:0003867//4-aminobutyrate transaminase activity;GO:0008483//transaminase activity;GO:0030170//pyridoxal phosphate binding	GO:0009448//gamma-aminobutyric acid metabolic process
PDE_09323	9.97777	0.704285	9.97423	66.4081	3.56938	2.86706	1.31474	51.6002	2.3711	0.921113	5.86526e-05	0.0006954	hypothetical protein	-	GO:0016020//membrane	GO:0015171//amino acid transmembrane transporter activity	GO:0003333//amino acid transmembrane transport
PDE_09675	7.98265	20.1257	8.09082	31.9026	11.4263	6.74737	4.04562	34.3306	2.08513	0.89259	1.34415e-22	1.96552e-20	hypothetical protein	-	-	-	-
PDE_09710	16.9946	1.21301	59.3564	21.7812	176.13	32.3428	360.052	342.393	2.52818	0.959443	3.61633e-29	9.43274e-27	putative beta-xylosidase	K05349|1|0.0|1325|pcs:Pc22g14710|beta-glucosidase [EC:3.2.1.21] (A)	-	-	-
PDE_09758	364.048	335.705	600.888	893.753	285.906	637.295	287.273	1267.02	1.07627	0.930333	4.14641e-09	1.21632e-07	hypothetical protein	-	-	-	-
PDE_09759	413.814	487.508	466.246	735.764	216.779	575.867	206.888	1040.16	1.15764	0.934839	1.11315e-06	2.05411e-05	hypothetical protein	K00838|1|5e-173|501|ani:AN6338.2|aromatic amino acid aminotransferase I [EC:2.6.1.57 2.6.1.27 2.6.1.5] (A)	-	-	-
PDE_09761	1609.99	1460.37	2704.01	4510.34	1288.09	4216.94	1017.85	6887.73	1.34893	0.947132	1.08256e-08	2.94304e-07	hypothetical protein	K00457|1|0.0|598|ang:ANI_1_230064|4-hydroxyphenylpyruvate dioxygenase [EC:1.13.11.27] (A)	-	-	-
PDE_09797	6.96124	5.72035	42.7474	267.723	17.6686	234.922	17.4471	118.492	1.47088	0.927156	0.0369403	0.132913	hypothetical protein	-	-	-	-
PDE_09901	41.1466	5.30309	99.4166	64.1231	245.089	51.9355	368.933	403.184	2.01988	0.955851	2.58464e-37	1.18783e-34	putative alpha-mannosyltransferase	K00754|1|4e-174|507|afm:AFUA_6G14480|[EC:2.4.1.-] (A)	-	-	-
PDE_09939	233.328	10.0839	160.851	419.213	77.3313	289.121	21.2602	393.312	1.28995	0.936531	0.000348204	0.00317629	hypothetical protein	-	-	-	-
PDE_09969	22.9873	5.66345	469.254	29.9282	2810.64	21.599	3626.43	3402.73	2.85825	0.968749	1.09066e-24	2.02422e-22	endo-beta-1,4-glucanase Cel5C	K01179|1|0.0|847|pcs:Pc21g14410|endoglucanase [EC:3.2.1.4] (A)	-	-	-

## Sheet: Group_1 84 genes
GeneID	Means (Wild-type on Cellulose)	Means (ΔamyR on Cellulose)	log2Ratio(ΔamyR/Wild-type)	Probability (ΔamyR/Wild-type)	P-value (ΔamyR/Wild-type)	FDR (ΔamyR/Wild-type)	Description	KEGG Orthology	GO Component	GO Function	GO Process
PDE_00282	105.703	235.905	1.1582	0.923668	2.62321e-22	3.66908e-20	putative beta-galactosidase	K01190|3|0.0|1501|afm:AFUA_1G14170|beta-galactosidase [EC:3.2.1.23] (A)	-	GO:0004553//hydrolase activity, hydrolyzing O-glycosyl compounds;GO:0004553//hydrolase activity, hydrolyzing O-glycosyl compounds;GO:0004553//hydrolase activity, hydrolyzing O-glycosyl compounds;GO:0004553//hydrolase activity, hydrolyzing O-glycosyl compounds;GO:0004553//hydrolase activity, hydrolyzing O-glycosyl compounds;GO:0004553//hydrolase activity, hydrolyzing O-glycosyl compounds;GO:000455…	GO:0005975//carbohydrate metabolic process;GO:0005975//carbohydrate metabolic process;GO:0005975//carbohydrate metabolic process;GO:0005975//carbohydrate metabolic process;GO:0005975//carbohydrate metabolic process;GO:0005975//carbohydrate metabolic process;GO:0005975//carbohydrate metabolic process;GO:0005975//carbohydrate metabolic process;GO:0005975//carbohydrate metabolic process
PDE_00422	47.4736	177.056	1.89901	0.946062	4.43901e-06	7.11643e-05	hypothetical protein	-	-	-	-
PDE_00760	28.6019	82.6686	1.53123	0.91835	1.79993e-08	4.68225e-07	hypothetical protein	-	GO:0019867//outer membrane	-	-
PDE_00928	171.669	445.711	1.37648	0.940916	0.000404826	0.00362092	hypothetical protein	K01758|1|0.0|720|pcs:Pc21g05430|cystathionine gamma-lyase [EC:4.4.1.1] (A)	-	GO:0030170//pyridoxal phosphate binding	-
PDE_00932	104.993	425.614	2.01925	0.956335	5.09988e-06	8.00643e-05	hypothetical protein	-	-	GO:0005506//iron ion binding;GO:0009055//electron carrier activity;GO:0016705//oxidoreductase activity, acting on paired donors, with incorporation or reduction of molecular oxygen;GO:0020037//heme binding;GO:0005506//iron ion binding;GO:0009055//electron carrier activity;GO:0016705//oxidoreductase activity, acting on paired donors, with incorporation or reduction of molecular oxygen;GO:0020037//…	GO:0055114//oxidation-reduction process;GO:0055114//oxidation-reduction process;GO:0055114//oxidation-reduction process;GO:0055114//oxidation-reduction process;GO:0055114//oxidation-reduction process;GO:0055114//oxidation-reduction process;GO:0055114//oxidation-reduction process;GO:0055114//oxidation-reduction process;GO:0055114//oxidation-reduction process;GO:0055114//oxidation-reduction process
PDE_01080	639.115	2307.52	1.85219	0.959995	4.5813e-20	5.59673e-18	hypothetical protein	K00122|1|0.0|734|nfi:NFIA_051470|formate dehydrogenase [EC:1.2.1.2] (A)	-	GO:0016616//oxidoreductase activity, acting on the CH-OH group of donors, NAD or NADP as acceptor;GO:0048037//cofactor binding;GO:0016616//oxidoreductase activity, acting on the CH-OH group of donors, NAD or NADP as acceptor;GO:0051287//NAD binding;GO:0016616//oxidoreductase activity, acting on the CH-OH group of donors, NAD or NADP as acceptor;GO:0048037//cofactor binding;GO:0016616//oxidoreduct…	GO:0055114//oxidation-reduction process;GO:0008152//metabolic process;GO:0055114//oxidation-reduction process;GO:0055114//oxidation-reduction process;GO:0055114//oxidation-reduction process;GO:0055114//oxidation-reduction process
PDE_01212	169.862	709.066	2.06156	0.959892	8.49972e-51	7.45735e-48	hypothetical protein	-	-	GO:0031177//phosphopantetheine binding;GO:0031177//phosphopantetheine binding;GO:0031177//phosphopantetheine binding;GO:0031177//phosphopantetheine binding;GO:0031177//phosphopantetheine binding;GO:0031177//phosphopantetheine binding;GO:0003824//catalytic activity;GO:0003824//catalytic activity;GO:0003824//catalytic activity;GO:0003824//catalytic activity;GO:0003824//catalytic activity;GO:0003824…	GO:0008152//metabolic process;GO:0008152//metabolic process;GO:0008152//metabolic process;GO:0008152//metabolic process;GO:0008152//metabolic process;GO:0008152//metabolic process
PDE_01213	320.47	1356.13	2.08124	0.962222	1.41787e-23	2.35929e-21	hypothetical protein	K12659|2|2e-29|126|clu:CLUG_04065|N-acetyl-gamma-glutamyl-phosphate reductase / acetylglutamate kinase [EC:1.2.1.38 2.7.2.8] (A)	-	-	-
PDE_01214	376.367	1560.81	2.05209	0.962188	9.92644e-14	6.74649e-12	hypothetical protein	-	-	GO:0005515//protein binding;GO:0005515//protein binding;GO:0005515//protein binding;GO:0005515//protein binding;GO:0005515//protein binding;GO:0005515//protein binding;GO:0005515//protein binding	-
PDE_01215	1696.74	6088.77	1.84339	0.960461	4.03627e-11	1.78688e-09	hypothetical protein	K00826|1|0.0|570|pcs:Pc21g10820|branched-chain amino acid aminotransferase [EC:2.6.1.42] (A)	-	GO:0003824//catalytic activity;GO:0004084//branched-chain-amino-acid transaminase activity	GO:0008152//metabolic process;GO:0009081//branched-chain amino acid metabolic process
PDE_01216	991.443	2893	1.54497	0.953123	3.82037e-10	1.39864e-08	hypothetical protein	-	-	GO:0005506//iron ion binding;GO:0009055//electron carrier activity;GO:0016705//oxidoreductase activity, acting on paired donors, with incorporation or reduction of molecular oxygen;GO:0020037//heme binding;GO:0016705//oxidoreductase activity, acting on paired donors, with incorporation or reduction of molecular oxygen;GO:0005506//iron ion binding;GO:0016705//oxidoreductase activity, acting on pai…	GO:0055114//oxidation-reduction process;GO:0055114//oxidation-reduction process;GO:0055114//oxidation-reduction process;GO:0055114//oxidation-reduction process;GO:0055114//oxidation-reduction process;GO:0055114//oxidation-reduction process;GO:0055114//oxidation-reduction process;GO:0055114//oxidation-reduction process;GO:0055114//oxidation-reduction process;GO:0055114//oxidation-reduction process…
PDE_01217	493.122	2239.99	2.18348	0.963984	9.39737e-21	1.19334e-18	hypothetical protein	K00667|1|0.0|2578|pcs:Pc21g10840|fatty acid synthase subunit alpha, fungi type [EC:2.3.1.86] (A)	-	-	-
PDE_01218	463.717	1342.58	1.53369	0.951069	4.19839e-10	1.52326e-08	hypothetical protein	-	GO:0016021//integral component of membrane;GO:0016021//integral component of membrane	GO:0000166//nucleotide binding;GO:0017111//nucleoside-triphosphatase activity;GO:0000166//nucleotide binding;GO:0017111//nucleoside-triphosphatase activity;GO:0005524//ATP binding;GO:0016887//ATPase activity;GO:0005524//ATP binding;GO:0016887//ATPase activity;GO:0005524//ATP binding;GO:0042626//ATPase activity, coupled to transmembrane movement of substances;GO:0005524//ATP binding;GO:0042626//AT…	GO:0006810//transport;GO:0055085//transmembrane transport;GO:0006810//transport;GO:0055085//transmembrane transport
PDE_01219	474.1	1146.12	1.2735	0.941124	7.43257e-12	3.79533e-10	hypothetical protein	-	-	-	-
PDE_01220	582.056	2017.31	1.7932	0.958614	1.57907e-12	8.75838e-11	hypothetical protein	K00668|1|0.0|3445|pcs:Pc21g10870|fatty acid synthase subunit beta, fungi type [EC:2.3.1.86] (A)	GO:0005835//fatty acid synthase complex;GO:0005835//fatty acid synthase complex;GO:0005835//fatty acid synthase complex;GO:0005835//fatty acid synthase complex;GO:0005835//fatty acid synthase complex;GO:0005835//fatty acid synthase complex;GO:0005835//fatty acid synthase complex;GO:0005835//fatty acid synthase complex;GO:0005835//fatty acid synthase complex;GO:0005835//fatty acid synthase complex…	GO:0004318//enoyl-[acyl-carrier-protein] reductase (NADH) activity;GO:0016491//oxidoreductase activity;GO:0004312//fatty acid synthase activity;GO:0004312//fatty acid synthase activity;GO:0004312//fatty acid synthase activity;GO:0004312//fatty acid synthase activity;GO:0004312//fatty acid synthase activity;GO:0004312//fatty acid synthase activity;GO:0004312//fatty acid synthase activity;GO:000431…	GO:0055114//oxidation-reduction process;GO:0008152//metabolic process;GO:0006633//fatty acid biosynthetic process;GO:0055114//oxidation-reduction process;GO:0006633//fatty acid biosynthetic process;GO:0055114//oxidation-reduction process;GO:0006633//fatty acid biosynthetic process;GO:0055114//oxidation-reduction process;GO:0006633//fatty acid biosynthetic process;GO:0055114//oxidation-reduction p…
PDE_01278	134.911	489.132	1.85821	0.954919	7.26175e-20	8.76039e-18	hypothetical protein	K13953|1|0.0|589|pcs:Pc12g13440|alcohol dehydrogenase, propanol-preferring [EC:1.1.1.1] (A)	-	GO:0016491//oxidoreductase activity;GO:0016747//transferase activity, transferring acyl groups other than amino-acyl groups;GO:0016491//oxidoreductase activity;GO:0008270//zinc ion binding;GO:0016491//oxidoreductase activity;GO:0008270//zinc ion binding;GO:0016491//oxidoreductase activity	GO:0055114//oxidation-reduction process;GO:0055114//oxidation-reduction process;GO:0055114//oxidation-reduction process
PDE_01315	4.3471	19.3052	2.15087	0.841345	7.7559e-28	1.74075e-25	hypothetical protein	K01078|5|0.0|734|afm:AFUA_7G00800|acid phosphatase [EC:3.1.3.2] (A)	-	GO:0016787//hydrolase activity	-
PDE_01335	2166.69	4637.38	1.09782	0.933527	0.000110881	0.00121521	hypothetical protein	-	-	-	-
PDE_01735	102.126	295.916	1.53483	0.942401	0.00050133	0.00437067	hypothetical protein	K01733|1|0.0|885|nfi:NFIA_068150|threonine synthase [EC:4.2.3.1] (A)	-	GO:0030170//pyridoxal phosphate binding	GO:0006520//cellular amino acid metabolic process
PDE_01884	10.8523	26.0332	1.26235	0.824511	3.61006e-11	1.6205e-09	hypothetical protein	-	-	-	-
PDE_02287	70.9007	284.917	2.00667	0.953003	2.05789e-06	3.5529e-05	hypothetical protein	K00872|1|0.0|662|afm:AFUA_5G05820|homoserine kinase [EC:2.7.1.39] (A)	-	-	-
PDE_02311	32.7348	143.302	2.13016	0.946683	0.000541939	0.00464912	hypothetical protein	K00928|1|0.0|934|pcs:Pc20g00640|aspartate kinase [EC:2.7.2.4] (A)	-	-	-
PDE_02377	35.7607	98.8352	1.46665	0.922304	0.0226884	0.0926252	hypothetical protein	-	-	-	-
PDE_02574	76.5142	189.462	1.30811	0.929193	8.48985e-19	9.31086e-17	hypothetical protein	-	-	-	-
PDE_02854	2084.22	4716.94	1.17834	0.938378	3.79195e-23	5.80891e-21	hypothetical protein	-	-	-	-
PDE_03134	31.3118	105.614	1.75402	0.933337	5.07455e-05	0.000616032	hypothetical protein	K00618|1|0.0|884|pcs:Pc15g00060|amino-acid N-acetyltransferase [EC:2.3.1.1] (A)	-	-	-
PDE_03241	28.6284	90.8972	1.66679	0.927466	0.00566617	0.0319791	hypothetical protein	K00818|1|0.0|840|pcs:Pc20g14810|acetylornithine aminotransferase [EC:2.6.1.11] (A)	-	GO:0008483//transaminase activity;GO:0008483//transaminase activity;GO:0030170//pyridoxal phosphate binding;GO:0008483//transaminase activity	GO:0006525//arginine metabolic process;GO:0006525//arginine metabolic process
PDE_03282	50.1126	918.059	4.19534	0.97367	8.12512e-27	1.74257e-24	hypothetical protein	K00018|3|3e-175|493|afm:AFUA_6G10090|glycerate dehydrogenase [EC:1.1.1.29] (A)	-	GO:0016616//oxidoreductase activity, acting on the CH-OH group of donors, NAD or NADP as acceptor;GO:0048037//cofactor binding;GO:0016616//oxidoreductase activity, acting on the CH-OH group of donors, NAD or NADP as acceptor;GO:0051287//NAD binding	GO:0055114//oxidation-reduction process;GO:0008152//metabolic process;GO:0055114//oxidation-reduction process
PDE_03289	12.4668	26.6552	1.09633	0.808574	1.97957e-05	0.000272149	putative pectin acetylesterase	-	-	-	-
PDE_03313	439.252	902.922	1.03955	0.925757	0.0137883	0.0643787	hypothetical protein	-	GO:0016021//integral component of membrane;GO:0016020//membrane;GO:0016020//membrane;GO:0016020//membrane;GO:0016020//membrane;GO:0016020//membrane;GO:0016020//membrane;GO:0016020//membrane;GO:0016020//membrane	GO:0022857//transmembrane transporter activity;GO:0005215//transporter activity;GO:0005215//transporter activity;GO:0022891//substrate-specific transmembrane transporter activity;GO:0022891//substrate-specific transmembrane transporter activity;GO:0022891//substrate-specific transmembrane transporter activity;GO:0022891//substrate-specific transmembrane transporter activity;GO:0022891//substrate-…	GO:0055085//transmembrane transport;GO:0006810//transport;GO:0055085//transmembrane transport;GO:0006810//transport;GO:0055085//transmembrane transport;GO:0055085//transmembrane transport;GO:0055085//transmembrane transport;GO:0055085//transmembrane transport;GO:0055085//transmembrane transport;GO:0055085//transmembrane transport;GO:0055085//transmembrane transport
PDE_03432	637.129	1858.06	1.54414	0.952346	0.000212533	0.00210131	hypothetical protein	-	-	-	-
PDE_03458	272.652	937.451	1.78168	0.956628	4.79154e-06	7.56844e-05	hypothetical protein	K12659|1|0.0|1641|pcs:Pc22g23250|N-acetyl-gamma-glutamyl-phosphate reductase / acetylglutamate kinase [EC:1.2.1.38 2.7.2.8] (A)	GO:0005737//cytoplasm	GO:0016620//oxidoreductase activity, acting on the aldehyde or oxo group of donors, NAD or NADP as acceptor;GO:0051287//NAD binding;GO:0003942//N-acetyl-gamma-glutamyl-phosphate reductase activity;GO:0003942//N-acetyl-gamma-glutamyl-phosphate reductase activity;GO:0003991//acetylglutamate kinase activity;GO:0016620//oxidoreductase activity, acting on the aldehyde or oxo group of donors, NAD or NA…	GO:0055114//oxidation-reduction process;GO:0008652//cellular amino acid biosynthetic process;GO:0055114//oxidation-reduction process;GO:0006526//arginine biosynthetic process;GO:0055114//oxidation-reduction process;GO:0006526//arginine biosynthetic process;GO:0055114//oxidation-reduction process
PDE_03463	10.6209	73.5735	2.79228	0.93843	9.19126e-25	1.7741e-22	hypothetical protein	-	-	GO:0008198//ferrous iron binding;GO:0016491//oxidoreductase activity	GO:0006725//cellular aromatic compound metabolic process
PDE_03471	71.1174	180.842	1.34645	0.93016	9.32803e-21	1.19334e-18	hypothetical protein	-	-	-	-
PDE_03749	9.46641	32.2911	1.77025	0.877292	5.80394e-23	8.75216e-21	hypothetical protein	-	-	-	-
PDE_04186	2.87109	29.3622	3.35429	0.899858	2.8185e-10	1.05432e-08	hypothetical protein	K07078|1|3e-130|369|ang:ANI_1_972124|(A)	-	GO:0016491//oxidoreductase activity	-
PDE_04228	244.653	1189.19	2.28117	0.963638	1.77558e-19	2.04001e-17	hypothetical protein	K10438|1|0.0|885|pcs:Pc16g01770|3-hydroxyphenylacetate 6-hydroxylase [EC:1.14.13.63] (A)	-	GO:0005506//iron ion binding;GO:0009055//electron carrier activity;GO:0016705//oxidoreductase activity, acting on paired donors, with incorporation or reduction of molecular oxygen;GO:0020037//heme binding;GO:0005506//iron ion binding;GO:0016705//oxidoreductase activity, acting on paired donors, with incorporation or reduction of molecular oxygen;GO:0020037//heme binding;GO:0005506//iron ion bind…	GO:0055114//oxidation-reduction process;GO:0055114//oxidation-reduction process;GO:0055114//oxidation-reduction process;GO:0055114//oxidation-reduction process;GO:0055114//oxidation-reduction process;GO:0055114//oxidation-reduction process;GO:0055114//oxidation-reduction process;GO:0055114//oxidation-reduction process;GO:0055114//oxidation-reduction process;GO:0055114//oxidation-reduction process…
PDE_04263	286.503	850.928	1.57049	0.951431	4.27536e-06	6.89992e-05	hypothetical protein	-	GO:0016021//integral component of membrane	-	GO:0006950//response to stress
PDE_04274	17.1718	40.4818	1.23724	0.864291	0.000106834	0.0011824	hypothetical protein	-	-	GO:0005506//iron ion binding;GO:0009055//electron carrier activity;GO:0016705//oxidoreductase activity, acting on paired donors, with incorporation or reduction of molecular oxygen;GO:0020037//heme binding;GO:0016705//oxidoreductase activity, acting on paired donors, with incorporation or reduction of molecular oxygen;GO:0005506//iron ion binding;GO:0016705//oxidoreductase activity, acting on pai…	GO:0055114//oxidation-reduction process;GO:0055114//oxidation-reduction process;GO:0055114//oxidation-reduction process;GO:0055114//oxidation-reduction process;GO:0055114//oxidation-reduction process;GO:0055114//oxidation-reduction process;GO:0055114//oxidation-reduction process;GO:0055114//oxidation-reduction process;GO:0055114//oxidation-reduction process;GO:0055114//oxidation-reduction process…
PDE_04276	123.331	365.261	1.56639	0.946096	3.80589e-06	6.17322e-05	hypothetical protein	-	GO:0016021//integral component of membrane	-	GO:0055085//transmembrane transport
PDE_04505	9.64618	42.335	2.13382	0.907283	1.54913e-09	4.96698e-08	hypothetical protein	K00505|1|3e-169|483|afv:AFLA_067860|tyrosinase [EC:1.14.18.1] (A)	-	GO:0016491//oxidoreductase activity;GO:0016491//oxidoreductase activity;GO:0016491//oxidoreductase activity;GO:0016491//oxidoreductase activity;GO:0016491//oxidoreductase activity;GO:0016491//oxidoreductase activity	GO:0008152//metabolic process;GO:0008152//metabolic process;GO:0008152//metabolic process;GO:0008152//metabolic process;GO:0008152//metabolic process;GO:0008152//metabolic process
PDE_04748	116.999	372.772	1.6718	0.949221	1.46076e-07	3.16805e-06	hypothetical protein	K01652|1|0.0|1260|pcs:Pc13g10120|acetolactate synthase I/II/III large subunit [EC:2.2.1.6] (A)	-	GO:0000287//magnesium ion binding;GO:0003984//acetolactate synthase activity;GO:0030976//thiamine pyrophosphate binding;GO:0050660//flavin adenine dinucleotide binding;GO:0000287//magnesium ion binding;GO:0030976//thiamine pyrophosphate binding;GO:0030976//thiamine pyrophosphate binding;GO:0003824//catalytic activity;GO:0030976//thiamine pyrophosphate binding;GO:0000287//magnesium ion binding;GO:…	GO:0009082//branched-chain amino acid biosynthetic process
PDE_05051	10.0952	37.592	1.89676	0.893436	6.72628e-21	8.89251e-19	hypothetical protein	-	GO:0016021//integral component of membrane;GO:0016021//integral component of membrane;GO:0016021//integral component of membrane;GO:0016021//integral component of membrane;GO:0016021//integral component of membrane;GO:0016021//integral component of membrane;GO:0016021//integral component of membrane;GO:0016021//integral component of membrane	GO:0019829//cation-transporting ATPase activity;GO:0019829//cation-transporting ATPase activity;GO:0019829//cation-transporting ATPase activity;GO:0019829//cation-transporting ATPase activity;GO:0019829//cation-transporting ATPase activity;GO:0000166//nucleotide binding;GO:0046872//metal ion binding;GO:0046872//metal ion binding;GO:0046872//metal ion binding;GO:0046872//metal ion binding;GO:00198…	GO:0006812//cation transport;GO:0006812//cation transport;GO:0006812//cation transport;GO:0006812//cation transport;GO:0006812//cation transport;GO:0030001//metal ion transport;GO:0030001//metal ion transport;GO:0030001//metal ion transport;GO:0006812//cation transport;GO:0006812//cation transport;GO:0006812//cation transport;GO:0006825//copper ion transport;GO:0030001//metal ion transport;GO:003…
PDE_05502	40.4661	139.49	1.78538	0.940157	2.98059e-17	2.90563e-15	hypothetical protein	-	-	-	-
PDE_05542	13.1858	28.9197	1.13306	0.822784	0.00233179	0.0154243	hypothetical protein	-	-	-	-
PDE_05543	71.3604	195.323	1.45267	0.935167	2.47381e-29	6.63188e-27	hypothetical protein	-	-	-	-
PDE_05544	59.2261	253.517	2.09778	0.953037	2.46596e-13	1.57126e-11	hypothetical protein	-	-	GO:0003993//acid phosphatase activity;GO:0003993//acid phosphatase activity;GO:0003993//acid phosphatase activity	-
PDE_05606	61.9036	190.764	1.62369	0.94102	9.78513e-07	1.82662e-05	hypothetical protein	K01754|1|0.0|993|pcs:Pc13g07730|threonine dehydratase [EC:4.3.1.19] (A)	-	GO:0004794//L-threonine ammonia-lyase activity;GO:0004794//L-threonine ammonia-lyase activity;GO:0030170//pyridoxal phosphate binding;GO:0004794//L-threonine ammonia-lyase activity	GO:0009097//isoleucine biosynthetic process;GO:0009097//isoleucine biosynthetic process;GO:0006520//cellular amino acid metabolic process;GO:0009097//isoleucine biosynthetic process
PDE_05686	29.7498	88.4978	1.57276	0.922822	0.00916168	0.0466347	hypothetical protein	-	-	-	-
PDE_05709	38.7958	114.771	1.56478	0.929694	1.08613e-09	3.60215e-08	hypothetical protein	-	-	GO:0016884//carbon-nitrogen ligase activity, with glutamine as amido-N-donor	-
PDE_05885	75.2855	614.297	3.02849	0.965969	2.21961e-37	1.07107e-34	hypothetical protein	-	-	GO:0020037//heme binding;GO:0020037//heme binding;GO:0020037//heme binding;GO:0020037//heme binding;GO:0020037//heme binding;GO:0020037//heme binding;GO:0020037//heme binding	-
PDE_05886	93.4737	280.836	1.5871	0.943869	1.13666e-16	1.01573e-14	hypothetical protein	-	-	GO:0005506//iron ion binding;GO:0009055//electron carrier activity;GO:0016705//oxidoreductase activity, acting on paired donors, with incorporation or reduction of molecular oxygen;GO:0020037//heme binding;GO:0016705//oxidoreductase activity, acting on paired donors, with incorporation or reduction of molecular oxygen;GO:0005506//iron ion binding;GO:0016705//oxidoreductase activity, acting on pai…	GO:0055114//oxidation-reduction process;GO:0055114//oxidation-reduction process;GO:0055114//oxidation-reduction process;GO:0055114//oxidation-reduction process;GO:0055114//oxidation-reduction process;GO:0055114//oxidation-reduction process;GO:0055114//oxidation-reduction process;GO:0055114//oxidation-reduction process;GO:0055114//oxidation-reduction process;GO:0055114//oxidation-reduction process
PDE_05888	124.035	265.924	1.10027	0.920992	4.15316e-17	3.89147e-15	hypothetical protein	-	-	-	-
PDE_05889	54.1574	199.813	1.88342	0.947443	3.53611e-07	7.16954e-06	hypothetical protein	K01667|1|1e-122|382|ela:UCREL1_916|tryptophanase [EC:4.1.99.1] (A)	-	GO:0050364	GO:0009820//alkaloid metabolic process
PDE_06166	23.6321	49.6377	1.07069	0.864205	0.0024887	0.0162616	hypothetical protein	-	-	-	-
PDE_06305	108.819	340.844	1.64718	0.948151	1.46094e-10	5.73153e-09	hypothetical protein	-	-	-	-
PDE_06411	13.7095	29.1454	1.08809	0.817742	1.14425e-09	3.76901e-08	hypothetical protein	-	-	-	-
PDE_06510	32.9072	86.1165	1.38789	0.9145	6.73974e-15	4.96529e-13	hypothetical protein	-	-	-	-
PDE_06722	1515.73	8118.27	2.42116	0.966453	7.32621e-64	8.83816e-61	hypothetical protein	-	-	-	-
PDE_06745	231.581	475.575	1.03815	0.921821	1.1494e-08	3.08994e-07	hypothetical protein	-	-	GO:0016614//oxidoreductase activity, acting on CH-OH group of donors;GO:0050660//flavin adenine dinucleotide binding;GO:0016614//oxidoreductase activity, acting on CH-OH group of donors;GO:0050660//flavin adenine dinucleotide binding;GO:0016614//oxidoreductase activity, acting on CH-OH group of donors;GO:0050660//flavin adenine dinucleotide binding;GO:0016614//oxidoreductase activity, acting on C…	GO:0055114//oxidation-reduction process;GO:0055114//oxidation-reduction process;GO:0055114//oxidation-reduction process;GO:0055114//oxidation-reduction process
PDE_06866	7.91272	21.7482	1.45865	0.820574	0.00118343	0.00891591	hypothetical protein	-	-	-	-
PDE_06868	380.525	904.587	1.24927	0.939673	0.00140212	0.0102676	hypothetical protein	K15114|1|0.0|515|pcs:Pc16g01080|mitochondrial ornithine carrier protein (A)	-	-	-
PDE_07122	3.73731	20.5853	2.46154	0.856608	1.71391e-35	7.19174e-33	hypothetical protein	K01567|5|0.0|616|afm:AFUA_6G03710|[EC:3.-.-.-] (A)	-	GO:0016787//hydrolase activity;GO:0016787//hydrolase activity	GO:0008152//metabolic process
PDE_07334	111.362	223.172	1.0029	0.907818	0.000975386	0.00754888	putative beta-xylosidase/alpha-L-arabinofuranosidase	-	-	-	-
PDE_08238	62.7503	200.401	1.6752	0.943368	2.74119e-34	9.79822e-32	putative feruloyl esterase	-	-	-	-
PDE_08266	136.794	324.829	1.24767	0.932767	2.66614e-24	4.76498e-22	hypothetical protein	K01027|1|0.0|994|pcs:Pc22g03940|3-oxoacid CoA-transferase [EC:2.8.3.5] (A)	-	GO:0008410//CoA-transferase activity;GO:0008410//CoA-transferase activity;GO:0008410//CoA-transferase activity;GO:0008410//CoA-transferase activity;GO:0008410//CoA-transferase activity;GO:0008410//CoA-transferase activity;GO:0008410//CoA-transferase activity	GO:0008152//metabolic process;GO:0008152//metabolic process;GO:0008152//metabolic process;GO:0008152//metabolic process;GO:0008152//metabolic process
PDE_08330	19.8968	55.6891	1.48486	0.900532	5.08068e-07	1.00069e-05	hypothetical protein	K18160|1|3e-77|233|ang:ANI_1_1204014|NADH dehydrogenase [ubiquinone] 1 alpha subcomplex assembly factor 2 (A)	GO:0016020//membrane	GO:0008137//NADH dehydrogenase (ubiquinone) activity;GO:0009055//electron carrier activity	-
PDE_08638	118.63	304.113	1.35813	0.937066	1.50466e-07	3.24864e-06	hypothetical protein	K00838|1|0.0|902|pcs:Pc12g11860|aromatic amino acid aminotransferase I [EC:2.6.1.57 2.6.1.27 2.6.1.5] (A)	-	GO:0030170//pyridoxal phosphate binding	GO:0009058//biosynthetic process
PDE_08904	14.6759	30.4583	1.05339	0.817777	2.49935e-06	4.20964e-05	hypothetical protein	K00457|1|0.0|730|pcs:Pc12g09060|4-hydroxyphenylpyruvate dioxygenase [EC:1.13.11.27] (A)	-	GO:0003868//4-hydroxyphenylpyruvate dioxygenase activity;GO:0016701//oxidoreductase activity, acting on single donors with incorporation of molecular oxygen	GO:0009072//aromatic amino acid family metabolic process;GO:0055114//oxidation-reduction process
PDE_08906	335.593	1032.93	1.62195	0.953486	1.1837e-11	5.88858e-10	hypothetical protein	K00451|1|0.0|870|afm:AFUA_2G04220|homogentisate 1,2-dioxygenase [EC:1.13.11.5] (A)	-	GO:0004411//homogentisate 1,2-dioxygenase activity;GO:0004411//homogentisate 1,2-dioxygenase activity	GO:0006559//L-phenylalanine catabolic process;GO:0006570//tyrosine metabolic process;GO:0055114//oxidation-reduction process;GO:0006559//L-phenylalanine catabolic process;GO:0006570//tyrosine metabolic process;GO:0055114//oxidation-reduction process
PDE_08907	546.615	1664.07	1.60612	0.954263	1.15376e-09	3.78739e-08	hypothetical protein	K01555|1|0.0|780|pcs:Pc12g09030|fumarylacetoacetase [EC:3.7.1.2] (A)	-	GO:0004334//fumarylacetoacetase activity;GO:0003824//catalytic activity;GO:0004334//fumarylacetoacetase activity	GO:0009072//aromatic amino acid family metabolic process;GO:0008152//metabolic process;GO:0009072//aromatic amino acid family metabolic process
PDE_08908	44.6688	145.638	1.70505	0.939345	5.72162e-10	2.0007e-08	hypothetical protein	K01800|1|3e-117|337|pcs:Pc12g09020|maleylacetoacetate isomerase [EC:5.2.1.2] (A)	GO:0005737//cytoplasm	GO:0003824//catalytic activity;GO:0005515//protein binding;GO:0005515//protein binding	GO:0009072//aromatic amino acid family metabolic process
PDE_09026	57.194	136.156	1.25133	0.920284	5.16628e-16	4.41237e-14	hypothetical protein	-	GO:0005634//nucleus;GO:0005634//nucleus;GO:0005634//nucleus;GO:0005634//nucleus;GO:0005634//nucleus;GO:0005634//nucleus	GO:0000981//sequence-specific DNA binding RNA polymerase II transcription factor activity;GO:0008270//zinc ion binding;GO:0003677//DNA binding;GO:0008270//zinc ion binding;GO:0000981//sequence-specific DNA binding RNA polymerase II transcription factor activity;GO:0008270//zinc ion binding;GO:0003677//DNA binding;GO:0008270//zinc ion binding;GO:0000981//sequence-specific DNA binding RNA polymeras…	GO:0006355//regulation of transcription, DNA-templated;GO:0006351//transcription, DNA-templated;GO:0006355//regulation of transcription, DNA-templated;GO:0006351//transcription, DNA-templated;GO:0006355//regulation of transcription, DNA-templated;GO:0006355//regulation of transcription, DNA-templated
PDE_09143	13.6449	33.552	1.29803	0.853552	0.10579	0.281727	hypothetical protein	K16261|1|0.0|910|pcs:Pc12g05510|yeast amino acid transporter (A)	GO:0016021//integral component of membrane;GO:0016021//integral component of membrane;GO:0016020//membrane	-	GO:0006865//amino acid transport;GO:0006865//amino acid transport;GO:0055085//transmembrane transport;GO:0006810//transport;GO:0055085//transmembrane transport
PDE_09197	9.58977	26.3277	1.45701	0.841828	3.72837e-08	9.15586e-07	hypothetical protein	-	GO:0005634//nucleus;GO:0005634//nucleus;GO:0005634//nucleus;GO:0005634//nucleus;GO:0005634//nucleus;GO:0005634//nucleus	GO:0000981//sequence-specific DNA binding RNA polymerase II transcription factor activity;GO:0008270//zinc ion binding;GO:0000981//sequence-specific DNA binding RNA polymerase II transcription factor activity;GO:0008270//zinc ion binding;GO:0003677//DNA binding;GO:0008270//zinc ion binding;GO:0000981//sequence-specific DNA binding RNA polymerase II transcription factor activity;GO:0008270//zinc i…	GO:0006355//regulation of transcription, DNA-templated;GO:0006355//regulation of transcription, DNA-templated;GO:0006351//transcription, DNA-templated;GO:0006355//regulation of transcription, DNA-templated;GO:0006355//regulation of transcription, DNA-templated;GO:0006351//transcription, DNA-templated
PDE_09243	54.0054	157.31	1.54244	0.935184	7.55433e-31	2.14432e-28	hypothetical protein	-	GO:0005634//nucleus;GO:0005634//nucleus;GO:0005634//nucleus;GO:0005634//nucleus;GO:0005634//nucleus;GO:0005634//nucleus;GO:0005634//nucleus;GO:0005634//nucleus;GO:0005634//nucleus	GO:0000981//sequence-specific DNA binding RNA polymerase II transcription factor activity;GO:0008270//zinc ion binding;GO:0000981//sequence-specific DNA binding RNA polymerase II transcription factor activity;GO:0008270//zinc ion binding;GO:0003700//sequence-specific DNA binding transcription factor activity;GO:0003700//sequence-specific DNA binding transcription factor activity;GO:0003700//seque…	GO:0006355//regulation of transcription, DNA-templated;GO:0006355//regulation of transcription, DNA-templated;GO:0006355//regulation of transcription, DNA-templated;GO:0006355//regulation of transcription, DNA-templated;GO:0006355//regulation of transcription, DNA-templated;GO:0006355//regulation of transcription, DNA-templated;GO:0006355//regulation of transcription, DNA-templated;GO:0045122//af…
PDE_09244	114.696	247.048	1.10698	0.920595	2.26635e-20	2.80418e-18	hypothetical protein	-	-	-	-
PDE_09323	9.97423	51.6002	2.3711	0.921113	5.86526e-05	0.0006954	hypothetical protein	-	GO:0016020//membrane	GO:0015171//amino acid transmembrane transporter activity	GO:0003333//amino acid transmembrane transport
PDE_09675	8.09082	34.3306	2.08513	0.89259	1.34415e-22	1.96552e-20	hypothetical protein	-	-	-	-
PDE_09758	600.888	1267.02	1.07627	0.930333	4.14641e-09	1.21632e-07	hypothetical protein	-	-	-	-
PDE_09759	466.246	1040.16	1.15764	0.934839	1.11315e-06	2.05411e-05	hypothetical protein	K00838|1|5e-173|501|ani:AN6338.2|aromatic amino acid aminotransferase I [EC:2.6.1.57 2.6.1.27 2.6.1.5] (A)	-	-	-
PDE_09761	2704.01	6887.73	1.34893	0.947132	1.08256e-08	2.94304e-07	hypothetical protein	K00457|1|0.0|598|ang:ANI_1_230064|4-hydroxyphenylpyruvate dioxygenase [EC:1.13.11.27] (A)	-	-	-
PDE_09797	42.7474	118.492	1.47088	0.927156	0.0369403	0.132913	hypothetical protein	-	-	-	-
PDE_09939	160.851	393.312	1.28995	0.936531	0.000348204	0.00317629	hypothetical protein	-	-	-	-

## Sheet: Group_2 22 genes
GeneID	Means (Wild-type on Cellulose)	Means (ΔamyR on Cellulose)	log2Ratio(ΔamyR/Wild-type)	Probability (ΔamyR/Wild-type)	P-value (ΔamyR/Wild-type)	FDR (ΔamyR/Wild-type)	Description	KEGG Orthology	GO Component	GO Function	GO Process
PDE_00507	273.904	1387.47	2.34072	0.964363	9.63333e-52	9.29713e-49	endo-beta-1,4-glucanase Cel5A	K01179|1|5e-169|483|tre:TRIREDRAFT_120312|endoglucanase [EC:3.2.1.4] (A)	GO:0005576//extracellular region;GO:0005576//extracellular region;GO:0005576//extracellular region;GO:0005576//extracellular region;GO:0005576//extracellular region;GO:0005576//extracellular region	GO:0004553//hydrolase activity, hydrolyzing O-glycosyl compounds;GO:0004553//hydrolase activity, hydrolyzing O-glycosyl compounds;GO:0030248//cellulose binding;GO:0004553//hydrolase activity, hydrolyzing O-glycosyl compounds;GO:0003824//catalytic activity;GO:0004553//hydrolase activity, hydrolyzing O-glycosyl compounds;GO:0030248//cellulose binding;GO:0004553//hydrolase activity, hydrolyzing O-gl…	GO:0005975//carbohydrate metabolic process;GO:0005975//carbohydrate metabolic process;GO:0005975//carbohydrate metabolic process;GO:0005975//carbohydrate metabolic process;GO:0005975//carbohydrate metabolic process;GO:0005975//carbohydrate metabolic process;GO:0005975//carbohydrate metabolic process;GO:0005975//carbohydrate metabolic process;GO:0005975//carbohydrate metabolic process
PDE_00579	521.706	1561.5	1.58162	0.953331	1.0536e-34	3.91088e-32	beta-glucosidase BGL2	K01188|1|0.0|911|pcs:Pc16g13830|beta-glucosidase [EC:3.2.1.21] (A)	-	GO:0004553//hydrolase activity, hydrolyzing O-glycosyl compounds;GO:0004553//hydrolase activity, hydrolyzing O-glycosyl compounds;GO:0004553//hydrolase activity, hydrolyzing O-glycosyl compounds;GO:0004553//hydrolase activity, hydrolyzing O-glycosyl compounds;GO:0004553//hydrolase activity, hydrolyzing O-glycosyl compounds;GO:0004553//hydrolase activity, hydrolyzing O-glycosyl compounds;GO:000455…	GO:0005975//carbohydrate metabolic process;GO:0005975//carbohydrate metabolic process;GO:0005975//carbohydrate metabolic process;GO:0005975//carbohydrate metabolic process;GO:0005975//carbohydrate metabolic process;GO:0005975//carbohydrate metabolic process;GO:0005975//carbohydrate metabolic process
PDE_00607	1896.02	3866.31	1.02798	0.927173	1.46728e-15	1.20006e-13	cellodextrin transporter CdtC	-	GO:0016020//membrane;GO:0016020//membrane;GO:0016021//integral component of membrane	GO:0022891//substrate-specific transmembrane transporter activity;GO:0005215//transporter activity;GO:0022857//transmembrane transporter activity	GO:0055085//transmembrane transport;GO:0006810//transport;GO:0055085//transmembrane transport;GO:0055085//transmembrane transport
PDE_01261	167.771	623.921	1.89487	0.956853	2.1828e-26	4.5796e-24	putative cellulose monooxygenase	K01179|4|1e-151|434|afm:AFUA_3G03870|endoglucanase [EC:3.2.1.4] (A)	GO:0005576//extracellular region;GO:0005576//extracellular region;GO:0005576//extracellular region;GO:0005576//extracellular region	GO:0004553//hydrolase activity, hydrolyzing O-glycosyl compounds;GO:0030248//cellulose binding;GO:0004553//hydrolase activity, hydrolyzing O-glycosyl compounds;GO:0030248//cellulose binding;GO:0004553//hydrolase activity, hydrolyzing O-glycosyl compounds;GO:0030248//cellulose binding;GO:0004553//hydrolase activity, hydrolyzing O-glycosyl compounds;GO:0030248//cellulose binding	GO:0005975//carbohydrate metabolic process;GO:0005975//carbohydrate metabolic process;GO:0005975//carbohydrate metabolic process;GO:0005975//carbohydrate metabolic process
PDE_02101	1124.86	3243.53	1.52782	0.95245	5.07644e-33	1.68941e-30	putative endo-beta-1,4-xylanase	K01181|1|1e-122|357|afm:AFUA_3G00470|endo-1,4-beta-xylanase [EC:3.2.1.8] (A)	-	-	-
PDE_02102	1081.52	3526.57	1.70521	0.957975	1.26339e-38	6.41738e-36	putative swollenin	K01567|2|0.0|704|afm:AFUA_6G03280|[EC:3.-.-.-] (A)	-	-	-
PDE_05193	0.854919	20.0125	4.54897	0.879916	0.0019281	0.013216	putative endo-beta-1,4-glucanase	K01179|1|3e-179|502|nfi:NFIA_053150|endoglucanase [EC:3.2.1.4] (A)	-	GO:0004553//hydrolase activity, hydrolyzing O-glycosyl compounds	GO:0005975//carbohydrate metabolic process
PDE_05194	134.239	581.108	2.114	0.959356	3.45531e-08	8.59519e-07	putative carbohydrate acetylesterase	-	-	GO:0016788//hydrolase activity, acting on ester bonds	GO:0006629//lipid metabolic process
PDE_05633	37.9886	293.653	2.95048	0.960997	2.45946e-06	4.15695e-05	cellulose monooxygenase Cel61A	K01238|3|1e-125|365|afm:AFUA_1G12560|[EC:3.2.1.-] (A)	-	-	-
PDE_06023	313.648	2033.01	2.6964	0.967385	3.82063e-15	2.90338e-13	putative beta-1,4-mannanase	-	GO:0005576//extracellular region;GO:0005576//extracellular region;GO:0005576//extracellular region;GO:0005576//extracellular region	GO:0004553//hydrolase activity, hydrolyzing O-glycosyl compounds;GO:0004553//hydrolase activity, hydrolyzing O-glycosyl compounds;GO:0030248//cellulose binding;GO:0004553//hydrolase activity, hydrolyzing O-glycosyl compounds;GO:0030248//cellulose binding;GO:0004553//hydrolase activity, hydrolyzing O-glycosyl compounds;GO:0030248//cellulose binding;GO:0004553//hydrolase activity, hydrolyzing O-gly…	GO:0005975//carbohydrate metabolic process;GO:0005975//carbohydrate metabolic process;GO:0005975//carbohydrate metabolic process;GO:0005975//carbohydrate metabolic process;GO:0005975//carbohydrate metabolic process
PDE_06089	157.761	349.262	1.14657	0.927432	1.15422e-20	1.44667e-18	hypothetical protein	-	-	-	-
PDE_06649	781.12	1587.15	1.02282	0.923823	2.25107e-07	4.66985e-06	putative feruloyl esterase	-	GO:0005576//extracellular region;GO:0005576//extracellular region;GO:0005576//extracellular region;GO:0005576//extracellular region	GO:0004553//hydrolase activity, hydrolyzing O-glycosyl compounds;GO:0030248//cellulose binding;GO:0004553//hydrolase activity, hydrolyzing O-glycosyl compounds;GO:0030248//cellulose binding;GO:0004553//hydrolase activity, hydrolyzing O-glycosyl compounds;GO:0030248//cellulose binding;GO:0004553//hydrolase activity, hydrolyzing O-glycosyl compounds;GO:0030248//cellulose binding;GO:0008236//serine-…	GO:0005975//carbohydrate metabolic process;GO:0005975//carbohydrate metabolic process;GO:0005975//carbohydrate metabolic process;GO:0005975//carbohydrate metabolic process;GO:0006508//proteolysis
PDE_07124	290.641	4781.31	4.0401	0.974826	2.58539e-24	4.70785e-22	cellobiohydrolase Cel6A	K01238|1|0.0|705|afm:AFUA_3G01910|[EC:3.2.1.-] (A)	GO:0005576//extracellular region;GO:0005576//extracellular region;GO:0005576//extracellular region;GO:0005576//extracellular region;GO:0005576//extracellular region;GO:0005576//extracellular region	GO:0004553//hydrolase activity, hydrolyzing O-glycosyl compounds;GO:0030248//cellulose binding;GO:0004553//hydrolase activity, hydrolyzing O-glycosyl compounds;GO:0030248//cellulose binding;GO:0004553//hydrolase activity, hydrolyzing O-glycosyl compounds;GO:0030248//cellulose binding;GO:0004553//hydrolase activity, hydrolyzing O-glycosyl compounds;GO:0004553//hydrolase activity, hydrolyzing O-gly…	GO:0005975//carbohydrate metabolic process;GO:0005975//carbohydrate metabolic process;GO:0005975//carbohydrate metabolic process;GO:0030245//cellulose catabolic process;GO:0005975//carbohydrate metabolic process;GO:0005975//carbohydrate metabolic process;GO:0005975//carbohydrate metabolic process;GO:0030245//cellulose catabolic process;GO:0005975//carbohydrate metabolic process;GO:0030245//cellul…
PDE_07165	16.395	34.3549	1.06726	0.833402	1.61853e-09	5.15526e-08	hypothetical protein	-	-	-	-
PDE_07928	705.177	2936.17	2.05788	0.963172	1.97883e-50	1.59148e-47	endo-beta-1,4-glucanase Cel45A	K01179|1|2e-115|335|tre:TRIREDRAFT_49976|endoglucanase [EC:3.2.1.4] (A)	GO:0005576//extracellular region;GO:0005576//extracellular region;GO:0005576//extracellular region;GO:0005576//extracellular region;GO:0005576//extracellular region;GO:0005576//extracellular region	GO:0004553//hydrolase activity, hydrolyzing O-glycosyl compounds;GO:0030248//cellulose binding;GO:0008810//cellulase activity;GO:0004553//hydrolase activity, hydrolyzing O-glycosyl compounds;GO:0030248//cellulose binding;GO:0004553//hydrolase activity, hydrolyzing O-glycosyl compounds;GO:0030248//cellulose binding;GO:0004553//hydrolase activity, hydrolyzing O-glycosyl compounds;GO:0030248//cellul…	GO:0005975//carbohydrate metabolic process;GO:0005975//carbohydrate metabolic process;GO:0005975//carbohydrate metabolic process;GO:0005975//carbohydrate metabolic process;GO:0005975//carbohydrate metabolic process;GO:0005975//carbohydrate metabolic process;GO:0005975//carbohydrate metabolic process;GO:0005975//carbohydrate metabolic process
PDE_07929	718.277	3824.15	2.41253	0.966263	7.25258e-64	8.83816e-61	endo-beta-1,4-glucanase Cel7B	K01179|1|0.0|711|nfi:NFIA_047960|endoglucanase [EC:3.2.1.4] (A)	GO:0005576//extracellular region;GO:0005576//extracellular region;GO:0005576//extracellular region;GO:0005576//extracellular region	GO:0004553//hydrolase activity, hydrolyzing O-glycosyl compounds;GO:0030248//cellulose binding;GO:0004553//hydrolase activity, hydrolyzing O-glycosyl compounds;GO:0004553//hydrolase activity, hydrolyzing O-glycosyl compounds;GO:0004553//hydrolase activity, hydrolyzing O-glycosyl compounds;GO:0004553//hydrolase activity, hydrolyzing O-glycosyl compounds;GO:0004553//hydrolase activity, hydrolyzing …	GO:0005975//carbohydrate metabolic process;GO:0005975//carbohydrate metabolic process;GO:0005975//carbohydrate metabolic process;GO:0005975//carbohydrate metabolic process;GO:0005975//carbohydrate metabolic process;GO:0005975//carbohydrate metabolic process;GO:0005975//carbohydrate metabolic process;GO:0005975//carbohydrate metabolic process;GO:0005975//carbohydrate metabolic process;GO:0005975//…
PDE_07944	16.2371	52.4323	1.69117	0.906661	4.10168e-07	8.19572e-06	hypothetical protein	K01433|1|0.0|519|pcs:Pc20g01960|formyltetrahydrofolate deformylase [EC:3.5.1.10] (A)	-	GO:0008864//formyltetrahydrofolate deformylase activity;GO:0008864//formyltetrahydrofolate deformylase activity;GO:0008864//formyltetrahydrofolate deformylase activity;GO:0008864//formyltetrahydrofolate deformylase activity;GO:0008864//formyltetrahydrofolate deformylase activity;GO:0008864//formyltetrahydrofolate deformylase activity;GO:0008864//formyltetrahydrofolate deformylase activity;GO:0016…	GO:0006189//'de novo' IMP biosynthetic process;GO:0006189//'de novo' IMP biosynthetic process;GO:0006189//'de novo' IMP biosynthetic process;GO:0006189//'de novo' IMP biosynthetic process;GO:0006189//'de novo' IMP biosynthetic process;GO:0006189//'de novo' IMP biosynthetic process;GO:0006189//'de novo' IMP biosynthetic process;GO:0009058//biosynthetic process;GO:0008152//metabolic process
PDE_07945	1002.3	8950.58	3.15866	0.970562	7.65502e-17	6.96968e-15	cellobiohydrolase CBHI/Cel7A-2	K01238|1|0.0|771|afm:AFUA_6G11610|[EC:3.2.1.-] (A)	GO:0005576//extracellular region;GO:0005576//extracellular region;GO:0005576//extracellular region;GO:0005576//extracellular region	GO:0004553//hydrolase activity, hydrolyzing O-glycosyl compounds;GO:0030248//cellulose binding;GO:0004553//hydrolase activity, hydrolyzing O-glycosyl compounds;GO:0004553//hydrolase activity, hydrolyzing O-glycosyl compounds;GO:0004553//hydrolase activity, hydrolyzing O-glycosyl compounds;GO:0004553//hydrolase activity, hydrolyzing O-glycosyl compounds;GO:0004553//hydrolase activity, hydrolyzing …	GO:0005975//carbohydrate metabolic process;GO:0005975//carbohydrate metabolic process;GO:0005975//carbohydrate metabolic process;GO:0005975//carbohydrate metabolic process;GO:0005975//carbohydrate metabolic process;GO:0005975//carbohydrate metabolic process;GO:0005975//carbohydrate metabolic process;GO:0005975//carbohydrate metabolic process;GO:0005975//carbohydrate metabolic process;GO:0005975//…
PDE_08094	3111.18	12873.1	2.04883	0.963535	2.59973e-50	1.93e-47	putative endo-beta-1,4-xylanase	K01181|1|0.0|524|afm:AFUA_6G13610|endo-1,4-beta-xylanase [EC:3.2.1.8] (A)	GO:0005576//extracellular region;GO:0005576//extracellular region;GO:0005576//extracellular region;GO:0005576//extracellular region;GO:0005576//extracellular region;GO:0005576//extracellular region	GO:0003824//catalytic activity;GO:0004553//hydrolase activity, hydrolyzing O-glycosyl compounds;GO:0030248//cellulose binding;GO:0004553//hydrolase activity, hydrolyzing O-glycosyl compounds;GO:0030248//cellulose binding;GO:0004553//hydrolase activity, hydrolyzing O-glycosyl compounds;GO:0004553//hydrolase activity, hydrolyzing O-glycosyl compounds;GO:0030248//cellulose binding;GO:0004553//hydrol…	GO:0005975//carbohydrate metabolic process;GO:0005975//carbohydrate metabolic process;GO:0005975//carbohydrate metabolic process;GO:0005975//carbohydrate metabolic process;GO:0005975//carbohydrate metabolic process;GO:0005975//carbohydrate metabolic process;GO:0005975//carbohydrate metabolic process;GO:0005975//carbohydrate metabolic process;GO:0005975//carbohydrate metabolic process;GO:0005975//…
PDE_08095	13.6765	28.0977	1.03875	0.807176	7.98246e-14	5.46374e-12	hypothetical protein	-	-	GO:0005515//protein binding;GO:0005515//protein binding;GO:0005515//protein binding;GO:0005515//protein binding;GO:0005515//protein binding;GO:0005515//protein binding	-
PDE_09226	249.252	3507.49	3.81476	0.973255	8.72251e-41	4.95182e-38	putative endo-beta-1,4-glucanase	K01179|1|0.0|534|act:ACLA_085250|endoglucanase [EC:3.2.1.4] (A)	GO:0005576//extracellular region;GO:0005576//extracellular region;GO:0005576//extracellular region;GO:0005576//extracellular region	GO:0004553//hydrolase activity, hydrolyzing O-glycosyl compounds;GO:0030248//cellulose binding;GO:0004553//hydrolase activity, hydrolyzing O-glycosyl compounds;GO:0030248//cellulose binding;GO:0004553//hydrolase activity, hydrolyzing O-glycosyl compounds;GO:0004553//hydrolase activity, hydrolyzing O-glycosyl compounds;GO:0030248//cellulose binding;GO:0004553//hydrolase activity, hydrolyzing O-gly…	GO:0005975//carbohydrate metabolic process;GO:0005975//carbohydrate metabolic process;GO:0005975//carbohydrate metabolic process;GO:0005975//carbohydrate metabolic process;GO:0005975//carbohydrate metabolic process
PDE_09278	200.899	700.823	1.80258	0.955731	3.34302e-06	5.46839e-05	putative acetyl xylan esterase	K05972|1|0.0|557|nfi:NFIA_099230|acetylxylan esterase [EC:3.1.1.72] (A)	GO:0005576//extracellular region;GO:0005576//extracellular region;GO:0005576//extracellular region;GO:0005576//extracellular region;GO:0005576//extracellular region	GO:0004553//hydrolase activity, hydrolyzing O-glycosyl compounds;GO:0030248//cellulose binding;GO:0004553//hydrolase activity, hydrolyzing O-glycosyl compounds;GO:0030248//cellulose binding;GO:0004553//hydrolase activity, hydrolyzing O-glycosyl compounds;GO:0030248//cellulose binding;GO:0004553//hydrolase activity, hydrolyzing O-glycosyl compounds;GO:0030248//cellulose binding	GO:0005975//carbohydrate metabolic process;GO:0005975//carbohydrate metabolic process;GO:0005975//carbohydrate metabolic process;GO:0005975//carbohydrate metabolic process

## Sheet: Group_3 16 genes
GeneID	Means (Wild-type on Cellulose)	Means (ΔamyR on Cellulose)	log2Ratio(ΔamyR/Wild-type)	Probability (ΔamyR/Wild-type)	P-value (ΔamyR/Wild-type)	FDR (ΔamyR/Wild-type)	Description	KEGG Orthology	GO Component	GO Function	GO Process
PDE_01302	202.265	871.884	2.10789	0.961014	1.54814e-15	1.24934e-13	putative acetyl xylan esterase	-	GO:0005576//extracellular region;GO:0005576//extracellular region;GO:0005576//extracellular region;GO:0005576//extracellular region	GO:0004553//hydrolase activity, hydrolyzing O-glycosyl compounds;GO:0030248//cellulose binding;GO:0004553//hydrolase activity, hydrolyzing O-glycosyl compounds;GO:0030248//cellulose binding;GO:0004553//hydrolase activity, hydrolyzing O-glycosyl compounds;GO:0030248//cellulose binding;GO:0004553//hydrolase activity, hydrolyzing O-glycosyl compounds;GO:0030248//cellulose binding	GO:0005975//carbohydrate metabolic process;GO:0005975//carbohydrate metabolic process;GO:0005975//carbohydrate metabolic process;GO:0005975//carbohydrate metabolic process
PDE_04251	206.165	848.581	2.04125	0.960479	3.84447e-13	2.36325e-11	putative beta-glucosidase	K05349|1|0.0|1526|pcs:Pc21g18230|beta-glucosidase [EC:3.2.1.21] (A)	-	GO:0004553//hydrolase activity, hydrolyzing O-glycosyl compounds;GO:0004553//hydrolase activity, hydrolyzing O-glycosyl compounds;GO:0004553//hydrolase activity, hydrolyzing O-glycosyl compounds;GO:0004553//hydrolase activity, hydrolyzing O-glycosyl compounds;GO:0004553//hydrolase activity, hydrolyzing O-glycosyl compounds;GO:0004553//hydrolase activity, hydrolyzing O-glycosyl compounds;GO:000455…	GO:0005975//carbohydrate metabolic process;GO:0005975//carbohydrate metabolic process;GO:0005975//carbohydrate metabolic process;GO:0005975//carbohydrate metabolic process;GO:0005975//carbohydrate metabolic process;GO:0005975//carbohydrate metabolic process;GO:0005975//carbohydrate metabolic process;GO:0005975//carbohydrate metabolic process
PDE_04540	76.0525	211.511	1.47566	0.937394	3.4187e-16	2.99945e-14	hypothetical protein	-	-	GO:0003824//catalytic activity;GO:0016614//oxidoreductase activity, acting on CH-OH group of donors;GO:0050660//flavin adenine dinucleotide binding;GO:0008762//UDP-N-acetylmuramate dehydrogenase activity;GO:0016491//oxidoreductase activity;GO:0050660//flavin adenine dinucleotide binding;GO:0016491//oxidoreductase activity;GO:0050660//flavin adenine dinucleotide binding	GO:0055114//oxidation-reduction process;GO:0055114//oxidation-reduction process;GO:0055114//oxidation-reduction process
PDE_04857	85.4668	251.751	1.55856	0.941814	2.64334e-11	1.22648e-09	hypothetical protein	-	GO:0016021//integral component of membrane	GO:0022857//transmembrane transporter activity	GO:0055085//transmembrane transport
PDE_04935	27.623	56.8	1.04002	0.86897	0.00896335	0.0457942	hypothetical protein	-	-	-	-
PDE_04936	81.9449	200.131	1.28822	0.929469	8.27147e-07	1.56833e-05	hypothetical protein	K17862|1|0.0|1814|pcs:Pc18g00240|linoleate 10R-lipoxygenase [EC:1.13.11.62] (A)	-	GO:0004601//peroxidase activity;GO:0020037//heme binding;GO:0004601//peroxidase activity;GO:0020037//heme binding;GO:0004601//peroxidase activity;GO:0020037//heme binding;GO:0004601//peroxidase activity;GO:0020037//heme binding;GO:0004601//peroxidase activity;GO:0020037//heme binding;GO:0004601//peroxidase activity;GO:0020037//heme binding	GO:0006979//response to oxidative stress;GO:0055114//oxidation-reduction process;GO:0006979//response to oxidative stress;GO:0055114//oxidation-reduction process;GO:0006979//response to oxidative stress;GO:0055114//oxidation-reduction process;GO:0006979//response to oxidative stress;GO:0055114//oxidation-reduction process;GO:0006979//response to oxidative stress;GO:0055114//oxidation-reduction pr…
PDE_05788	111.757	261.934	1.22884	0.929435	0.0185213	0.0798508	hypothetical protein	-	-	-	-
PDE_05883	16.1359	51.3642	1.67049	0.905263	6.73654e-32	2.09724e-29	hypothetical protein	-	GO:0005634//nucleus;GO:0005634//nucleus	GO:0003677//DNA binding;GO:0008270//zinc ion binding;GO:0003677//DNA binding;GO:0008270//zinc ion binding	GO:0006351//transcription, DNA-templated;GO:0006351//transcription, DNA-templated
PDE_05998	222.106	606.112	1.44834	0.945492	1.35819e-08	3.60108e-07	putative beta-mannosidase	K01192|1|0.0|1419|pcs:Pc21g13810|beta-mannosidase [EC:3.2.1.25] (A)	-	GO:0004553//hydrolase activity, hydrolyzing O-glycosyl compounds;GO:0004553//hydrolase activity, hydrolyzing O-glycosyl compounds	GO:0005975//carbohydrate metabolic process;GO:0005975//carbohydrate metabolic process
PDE_06944	95.2868	220.117	1.20792	0.926396	2.36803e-23	3.74653e-21	putative alpha-xylosidase	K01811|1|0.0|1341|pcs:Pc22g09210|alpha-D-xyloside xylohydrolase [EC:3.2.1.177] (A)	-	GO:0004553//hydrolase activity, hydrolyzing O-glycosyl compounds	GO:0005975//carbohydrate metabolic process
PDE_07163	23.5282	77.4852	1.71953	0.923392	1.34979e-07	2.95435e-06	hypothetical protein	-	-	-	-
PDE_07650	62.1597	150.923	1.27976	0.923599	3.88958e-07	7.8205e-06	hypothetical protein	-	-	-	-
PDE_07671	42.9155	105.718	1.30065	0.916503	4.6997e-16	4.04972e-14	hypothetical protein	-	-	GO:0016491//oxidoreductase activity;GO:0016491//oxidoreductase activity;GO:0016491//oxidoreductase activity;GO:0016491//oxidoreductase activity	GO:0008152//metabolic process;GO:0008152//metabolic process;GO:0008152//metabolic process
PDE_09710	59.3564	342.393	2.52818	0.959443	3.61633e-29	9.43274e-27	putative beta-xylosidase	K05349|1|0.0|1325|pcs:Pc22g14710|beta-glucosidase [EC:3.2.1.21] (A)	-	-	-
PDE_09901	99.4166	403.184	2.01988	0.955851	2.58464e-37	1.18783e-34	putative alpha-mannosyltransferase	K00754|1|4e-174|507|afm:AFUA_6G14480|[EC:2.4.1.-] (A)	-	-	-
PDE_09969	469.254	3402.73	2.85825	0.968749	1.09066e-24	2.02422e-22	endo-beta-1,4-glucanase Cel5C	K01179|1|0.0|847|pcs:Pc21g14410|endoglucanase [EC:3.2.1.4] (A)	-	-	-

## Sheet: Group_4 4 genes
GeneID	Means (Wild-type on Cellulose)	Means (ΔamyR on Cellulose)	log2Ratio(ΔamyR/Wild-type)	Probability (ΔamyR/Wild-type)	P-value (ΔamyR/Wild-type)	FDR (ΔamyR/Wild-type)	Description	KEGG Orthology	GO Component	GO Function	GO Process
PDE_02004	22.2712	77.4229	1.79758	0.925464	0.000320952	0.00296981	putative beta-1,6-glucanase	K01201|1|0.0|800|act:ACLA_060250|glucosylceramidase [EC:3.2.1.45] (A)	-	GO:0004348//glucosylceramidase activity	GO:0006665//sphingolipid metabolic process
PDE_05599	56.5698	201.802	1.83483	0.946614	1.52591e-05	0.000216886	hypothetical protein	K00135|1|0.0|959|pcs:Pc13g07790|succinate-semialdehyde dehydrogenase / glutarate-semialdehyde dehydrogenase [EC:1.2.1.16 1.2.1.79 1.2.1.20] (A)	-	GO:0016491//oxidoreductase activity;GO:0016491//oxidoreductase activity;GO:0009013//succinate-semialdehyde dehydrogenase [NAD(P)+] activity	GO:0008152//metabolic process;GO:0055114//oxidation-reduction process;GO:0008152//metabolic process;GO:0055114//oxidation-reduction process;GO:0009450//gamma-aminobutyric acid catabolic process;GO:0055114//oxidation-reduction process
PDE_08743	196.968	640.349	1.7009	0.953227	3.20228e-07	6.50637e-06	hypothetical protein	K07005|1|5e-155|436|act:ACLA_083190|(A)	-	-	-
PDE_09301	307.762	1025.37	1.73626	0.95592	2.44729e-06	4.15094e-05	hypothetical protein	K13524|1|0.0|898|pcs:Pc21g17880|4-aminobutyrate aminotransferase / (S)-3-amino-2-methylpropionate transaminase [EC:2.6.1.19 2.6.1.22] (A)	-	GO:0003867//4-aminobutyrate transaminase activity;GO:0008483//transaminase activity;GO:0030170//pyridoxal phosphate binding	GO:0009448//gamma-aminobutyric acid metabolic process
