# Supplementary material for: Synergistic and Dose-Controlled Regulation of Cellulase Gene Expression in Penicillium oxalicum
Source: PLoS Genet. 2015 Sep 11;11(9):e1005509. doi: 10.1371/journal.pgen.1005509 (PMC4567317; doi:10.1371/journal.pgen.1005509)
Supplement: S9 Table — (XLSX) [file pgen.1005509.s020.xlsx]

## Sheet: Sheet1
Table S9. Strains used in this study
Name or genotype	Description	Reference
114-2	Wild-type Penicillium oxalicum strain (CGMCC 5302)	CGMCC 5302
ΔclrB	Wild-type strain with deletion of clrB	This study
RclrB	ΔclrB mutant expressing a wild-type clrB gene	This study
gpdA(p)::clrB	Wild-type strain with overexpression of clrB	This study
PDE_02864(p)::clrB	Wild-type strain with overexpression of clrB	This study
gpdA(p)::clrB-PDE_02864(p)::clrB	Wild-type strain with double overexpression of clrB	This study
ΔcreA	Wild-type strain with deletion of creA	This study
gpdA(p)::creA	Wild-type strain with overexpression of creA	This study
gpdA(p)::creA-gpdA(p)::clrB	Wild-type strain with overexpression of two genes creA and clrB	This study
ΔcreA-gpdA(p)::clrB	Wild-type strain with deletion of clrB and overexpression of creA	This study
ΔcreA-ΔclrB	Wild-type strain with deletions of two genes creA and clrB	This study
ΔxlnR	Wild-type strain with deletion of xlnR	This study
gpdA(p)::xlnR	Wild-type strain with overexpression of xlnR	This study
gpdA(p)::xlnR-gpdA(p)::clrB	Wild-type strain with overexpression of two genes xlnR and clrB	This study
ΔclrB-ΔxlnR	Wild-type strain with deletions of two genes clrB and xlnR	This study
Δbgl2	Wild-type strain with deletion of bgl2	[1]
Δbgl2-gpdA(p)::clrB	Wild-type strain with deletion of bgl2 and overexpression of clrB	This study
Δbgl2-ΔcreA	Wild-type strain with deletions of two genes bgl2 and creA	This study
ΔamyR	Wild-type strain with deletion of amyR	This study
RamyR	ΔamyR mutant expressing a wild-type amyR gene	This study
ΔamyR-gpdA(p)::clrB	Wild-type strain with deletion of amyR and overexpression of clrB	This study
ΔamyR-ΔcreA	Wild-type strain with deletions of two genes amyR and creA	This study
ΔamyR-Δbgl2	Wild-type strain with deletions of two genes amyR and bgl2	This study
ΔamyR-ΔxlnR	Wild-type strain with deletions of two genes amyR and xlnR	This study
RE-10, Δbgl2-ΔcreA-gpdA(p)::clrB	Wild-type strain with deletions of two genes bgl2 and creA and overexpression expression of clrB	[2]
RE-26, ΔamyR-Δbgl2-ΔcreA-gpdA(p)::clrB	Wild-type strain with deletions of three genes bgl2, creA and amyR, and overexpression of clrB	This study
RE-27, Δbgl2-ΔcreA-gpdA(p)::clrB-PDE_02864(p)::clrB	Wild-type strain with deletions of two genes bgl2 and creA, and double overexpression of clrB	This study
RE-29, Δbgl2-ΔcreA-gpdA(p)::clrB- PDE_02864(p)::xlnR	Wild-type strain with deletions of two genes bgl2 and creA, and overexpression of two genes clrB and xlnR	This study
Reference
1. Chen M, Qin Y, Cao Q, Liu G, Li J, et al. (2013) Promotion of extracellular lignocellulolytic enzymes production by restraining the intracellular beta-glucosidase in Penicillium decumbens. Bioresour Technol 137: 33-40.
2. Yao G, Li Z, Gao L, Wu R, Kan Q, et al. (2015) Redesigning the regulatory pathway to enhance cellulase production in Penicillium oxalicum. Biotechnol Biofuels 8: 71.
